# Supplementary material for: Structures and immune recognition of Env trimers from two Asia prevalent HIV-1 CRFs
Source: Nat Commun. 2023 Aug 4;14:4676. doi: 10.1038/s41467-023-40321-x (PMC10403546; doi:10.1038/s41467-023-40321-x)
Supplement: Supplementary file 4 — Source Data file [file 41467_2023_40321_MOESM4_ESM.xlsx]

## Sheet: Figure 1e
Figure 1e. Glyco-peptides identified by mass spectrometry (MS) on X18 UFO.													Figure 1e. Glyco-peptides identified by mass spectrometry (MS) on X16 UFO.													Figure 1e. N-glycan frequencies at PNGS in M-group HIV-1 Env sequences (n=6515, 2020 alignment)
Checked	Confidence	Sequence	Modifications	# PSMs	Master Protein Accessions	# Missed Cleavages	Theo. MH+ [Da]	Confidence (by Search Engine): Sequest HT	XCorr (by Search Engine): Sequest HT	HXB2_numbering			Checked	Confidence	Sequence	Modifications	# PSMs	Master Protein Accessions	# Missed Cleavages	Theo. MH+ [Da]	Confidence (by Search Engine): Sequest HT	XCorr (by Search Engine): Sequest HT	HXB2_numbering			*'O' denotes N-linked glycosylation
TRUE	High	DGGNGNTTDETFRPGGGNIK	2xDeamidated [N4; N6]	19	x18	0	2008.88	High	6.86	N6:462			TRUE	High	ESNSTEIFRPGGGDMR	1xDeamidated [N3]	9	x16	0	1769.78	High	3.61	N3:463			Position	Entropy	Frequency of 'O'	Number of 'O' sequences
TRUE	High	IGNITDEVK	1xDeamidated [N3]	12	x18	0	989.515	High	3.22	N3:149			TRUE	High	FNGTGPCHNVSTVQCTHGIKPVVSTQLLLNGSLAEK	3xDeamidated [N2; N9; N30]	9	x16	0	3866.91	High	9	N2:234, N9:241, N30:262			N88	0.09	0.987	6429
TRUE	High	DGGNGNTTDETFRPGGGNIKDNWR	2xDeamidated [N6]	11	x18	1	2580.13	High	6.99	N6:462			TRUE	High	LINCNTSAITQACPK	2xDeamidated [N3; N5]	9	x16	0	1692.79	High	4.36	N5:197			N130	1.53	0.603837	3934
TRUE	High	LISCNTSVIK	1xDeamidated [N5]	11	x18	0	1135.6	High	3.14	N5:197			TRUE	High	NLAEHFQNK	1xDeamidated [N8]	9	x16	0	1101.53	High	3.17	N8:356			N133	1.78	0.175748	1145
TRUE	High	AYCELNGTEWNETLNK	2xDeamidated [N6; N11]	10	x18	0	1943.83	High	4.82	N6:334, N11:339			TRUE	High	SNITGLLLVR	1xDeamidated [N2]	9	x16	0	1086.65	High	3.67	N2:448			N135	2.337	0.267843	1745
TRUE	High	EEFNGTIILPCR	1xDeamidated [N4]	10	x18	0	1449.7	High	3.45	N4:411			TRUE	High	NCSFNTTTELR	2xDeamidated [N1; N5]	8	x16	0	1344.57	High	3.23	N1:156,N5:160			N137	2.097	0.247583	1613
TRUE	High	NGTGNITDEVK	2xDeamidated [N1; N5]	10	x18	0	1149.53	High	4.29	N1:142C, N5:142G			TRUE	High	AMYAPPIAGNITCK	1xDeamidated [N10]	7	x16	0	1523.72	High	2.99	N10:442			N138	2.498	0.172525	1124
TRUE	High	NVSTVQCTHGIKPVVSTQLLLNGSLAEEEIIIR	2xDeamidated [N1; N22]	9	x18	0	3620.92	High	7.81	N1:241, N22:262			TRUE	High	ESNSTEIFRPGGGDMR	1xDeamidated [N3]	6	x16	0	1753.78	High	3.47	N3:463			N139	2.322	0.159478	1039
TRUE	High	NCTFNMTTEIR	2xDeamidated [N1; N5]	8	x18	0	1404.58	High	3.35	N1:156, N5:160			TRUE	High	KNLAEHFQNK	1xDeamidated [N9]	5	x16	1	1229.63	High	4.37	N9:356			N141	2.407	0.165	1074
TRUE	High	AYCELNGTEWNETLNKVTEK	2xDeamidated [N6; N11]	7	x18	1	2401.09	High	6.24	N6:334, N11:339			TRUE	High	KNLAEHFQNK	2xDeamidated [N2; N9]	5	x16	1	1230.61	High	4.04	N9:356			N156	0.24	0.964	6279
TRUE	High	GEFFYCNTTK	1xDeamidated [N7]	7	x18	0	1267.53	High	2.85	N7:386			TRUE	High	RFNGTGPCHNVSTVQCTHGIKPVVSTQLLLNGSLAEK	3xDeamidated [N3; N10; N31]	4	x16	1	4023.01	High	7.58	N3:234, N10:241, N31:262			N160	0.47	0.915	5966
TRUE	High	NIIVHLNK	1xDeamidated [N7]	7	x18	0	951.562	High	2.19	N7:289			TRUE	High	SENLTNNVKTIIVHLNK	2xDeamidated [N7; N16]	4	x16	1	1939.05	High	2.94	N16:289			N186	2.13	0.156101	1017
TRUE	High	ANLTHNTTNDK	2xDeamidated [N6]	6	x18	0	1230.56	High	4.41	N6:139			TRUE	High	SVEIVCTRPGNNTR	2xDeamidated [N11; N12]	4	x16	0	1604.77	High	2.71	N11:301			N187	1.98	0.330468	2153
TRUE	High	DGGNGNTTDETFRPGGGNIK	1xDeamidated [N6]	6	x18	0	2007.9	High	5.85	N6:462			TRUE	High	AMYAPPIAGNITCK	1xDeamidated [N10]	3	x16	0	1507.73	High	3.7	N10:442			N197	0.14	0.981	6388
TRUE	High	IICCTNVPWNSTWSNK	1xDeamidated [N10]	6	x18	0	1980.89	High	4.71	N10:616			TRUE	High	DGGKESNSTEIFRPGGGDMR	1xDeamidated [N7]	3	x16	1	2110.95	High	2.65	N7:463			N230	1.06	0.331	2158
TRUE	High	ENGSEYR	1xDeamidated [N2]	5	x18	0	855.348	High	2.27	N2:187			TRUE	High	ESNSTEIFRPGGGDMRDNWR	1xDeamidated [N3]	3	x16	1	2325.03	High	2.76	N3:463			N234	0.56	0.874	5694
TRUE	High	FNGTGPCK	1xDeamidated [N2]	5	x18	0	881.382	High	2.33	N2:234			TRUE	High	FNGTGPCHNVSTVQCTHGIKPVVSTQLLLNGSLAEKEIIVR	3xDeamidated [N2; N9; N30]	3	x16	1	4477.29	High	9.37	N2:234, N9:241, N30:262			N241	0.19	0.97	6320
TRUE	High	KAYCELNGTEWNETLNK	2xDeamidated [N7; N12]	5	x18	1	2071.93	High	7.45	N7:334, N12:339			TRUE	High	LDIVPLSNNSSEYR	2xDeamidated [N8; N9]	3	x16	0	1608.78	High	3.2	N9:187			N262	0.05	0.994	6473
TRUE	High	KAYCELNGTEWNETLNKVTEK	2xDeamidated [N7; N12]	5	x18	2	2529.18	High	4.51	N7:334, N12:339			TRUE	High	NCSFNTTTELRDKK	2xDeamidated [N1; N5]	3	x16	2	1715.79	High	4.94	N1:156,N5:160			N276	0.24	0.955	6220
TRUE	High	NCTFNMTTEIR	2xDeamidated [N1; N5]	5	x18	0	1388.58	High	3.41	N1:156 N5:160			TRUE	High	SENLTNNVK	2xDeamidated [N3; N6]	3	x16	0	1020.48	High	2.57	N3:276			N289	1.15	0.699	4551
TRUE	High	AYCELNGTEWNETLNKVTEK	3xDeamidated [N6; N11; N15]	4	x18	1	2402.07	High	4.91	N6:334, N11:339			TRUE	High	TIIVHLNK	1xDeamidated [N7]	3	x16	0	938.567	High	2.2	N7:289			N295	1.46	0.597	3888
TRUE	High	DGGNGNTTDETFRPGGGNIKDNWR	3xDeamidated [N4; N6; N18]	4	x18	1	2581.12	High	4.5	N6:462			TRUE	High	LICCTAVPWNSSWSNK	2xDeamidated [N10; N15]	2	x16	0	1924.86	High	4.72	N10:611, N15:616			N301	0.35	0.94	6123
TRUE	High	IGNITDEVKNCTFNMTTEIR	3xDeamidated [N3; N10; N14]	4	x18	1	2359.08	High	4.66	N3:149 N10:156 N14:160			TRUE	High	NCSFNTTTELRDK	2xDeamidated [N1; N5]	2	x16	1	1587.7	High	3.94	N1:156,N5:160			N332	1.21	0.701458	4570
TRUE	High	IKQIVNMWQGVGQAMYAPPISGIINCTSNITGIILTR	3xDeamidated [N6; N25; N29]	4	x18	1	4077.09	High	4.01	N25:444 , N29:448			TRUE	High	NLAEHFQNK	2xDeamidated [N1; N8]	2	x16	0	1102.52	High	2.8	N8:356			N334	0.91	0.230852	1504
TRUE	High	IICCTNVPWNSTWSNK	2xDeamidated [N10]	4	x18	0	1981.88	High	4.96	N10:611			TRUE	High	SNITGLLLVRDGGK	1xDeamidated [N2]	2	x16	1	1443.82	High	4.81	N2:448			N339	1.46	0.655871	4273
TRUE	High	LTPLCVTLNCTK	1xDeamidated [N9]	4	x18	0	1420.72	High	2.59	N9:130			TRUE	High	SNITGLLLVRDGGKESNSTEIFRPGGGDMR	2xDeamidated [N2; N17]	2	x16	2	3178.58	High	4.25	N2:448, N17:463			N356	1.15	0.749	4882
TRUE	High	NIIVHLNKSVSISCTRPSNNTR	2xDeamidated [N19]	4	x18	1	2512.29	High	3.01	N19:301			TRUE	High	TIIVHLNKSVEIVCTRPGNNTR	2xDeamidated [N7; N19]	2	x16	1	2523.33	High	4.46	N7:289, N19:301			N360	2.22	0.0342287	223
TRUE	High	NVSTVQCTHGIKPVVSTQLLLNGSLAEEEIIIR	1xDeamidated [N22]	4	x18	0	3619.94	High	6.91	N22:262			TRUE	High	AMYAPPIAGNITCKSNITGLLLVR	2xDeamidated [N10; N16]	1	x16	1	2575.36	High	3.2	N10:442, N16:448			N362	2.02	0.333538	2173
TRUE	High	QIVNMWQGVGQAMYAPPISGIINCTSNITGIILTR	2xDeamidated [N23; N27]	4	x18	0	3834.92	High	7.03	N23:444, N27:448			TRUE	High	AMYAPPIAGNITCKSNITGLLLVR	2xDeamidated [N10; N16]	1	x16	1	2591.36	High	2.61	N10:442, N16:448			N363	1.83	0.0819647	534
TRUE	High	CNDKKFNGTGPCK	2xDeamidated [N2; N7]	3	x18	2	1527.66	High	3.78	N7:234			TRUE	High	AYDTEVHNVWATHACVPTDPNPQEMVLENVTENFNMWK	1xDeamidated [N29]	1	x16	0	4519.99	High	6.97	N29:88			N386	0.52	0.876	5706
TRUE	High	DGGNGNTTDETFRPGGGNIKDNWR	1xDeamidated [N6]	3	x18	1	2579.15	High	6.03	N6:462			TRUE	High	DGGKESNSTEIFRPGGGDMR	1xDeamidated [N7]	1	x16	1	2126.94	High	2.79	N7:463			N392	0.51	0.892	5813
TRUE	High	KFNGTGPCK	1xDeamidated [N3]	3	x18	1	1009.48	High	3.67	N3:234			TRUE	High	ESNSTEIFRPGGGDMRDNWR	1xDeamidated [N3]	1	x16	1	2341.03	High	2.72	N3:463			N397	2.77	0.142287	927
TRUE	High	LISCNTSVIKQACPK	1xDeamidated [N5]	3	x18	1	1719.88	High	5.37	N5:197			TRUE	High	IGPGQTFYATGDIIGDIRQAHCNISR	1xDeamidated [N23]	1	x16	1	2861.4	High	3.37	N23:332			N398	2.03	0.35165	2291
TRUE	High	SENLTNNAK	2xDeamidated [N3; N6]	3	x18	0	992.453	High	2.82	N3:276			TRUE	High	LINCNTSAITQACPKVSFDPIPIHYCTPAGYALLK	1xDeamidated [N5]	1	x16	1	3934.95	High	5.57	N5:197			N411	1.81	0.465081	3030
TRUE	High	AHVPEAHNVWATHACVPTDPNPQEIPLENVTENFNMWK	1xDeamidated [N29]	2	x18	0	4394.04	High	9.29	N29:88			TRUE	High	LINCNTSAITQACPKVSFDPIPIHYCTPAGYALLK	2xDeamidated [N3; N5]	1	x16	1	3935.94	High	4.77	N5:197			N442	2.31	0.268611	1750
TRUE	High	AHVPEAHNVWATHACVPTDPNPQEIPLENVTENFNMWK	3xDeamidated [N29]	2	x18	0	4396.01	High	3.43	N29:88			TRUE	High	LTPLCVTLDCTTVNSNSSSNSSNSSGNSNSTLEDMQEMK	3xDeamidated [N23; N27; N29]	1	x16	0	4212.77	High	5.26	N23:142B, N29:145			N444	1.91	0.0747506	487
TRUE	High	ANLTHNTTNDK	3xDeamidated [N2; N6; N9]	2	x18	0	1231.54	High	3.21	N2:135, N6:139			TRUE	High	NCSFNTTTELRDKK	1xDeamidated [N1]	1	x16	2	1714.81	High	3.77	N1:156			N448	0.6	0.874	5691
TRUE	High	LKEHFNK	1xDeamidated [N6]	2	x18	1	916.489	High	2.83	N6:356			TRUE	High	QAHCNISR	1xDeamidated [N5]	1	x16	0	986.447	High	2.55	N5:332			N462	2.23	0.316347	2061
TRUE	High	NCTFNMTTEIRDK	2xDeamidated [N1; N5]	2	x18	1	1647.7	High	2.94	N1:156, N5:160			TRUE	High	RFNGTGPCHNVSTVQCTHGIKPVVSTQLLLNGSLAEKEIIVR	3xDeamidated [N3; N10; N31]	1	x16	2	4633.39	High	6.66	N3:234, N10:241, N31:262			N463	2.3	0.196009	1277
TRUE	High	NGTREEFNGTIILPCR	2xDeamidated [N1; N8]	2	x18	1	1878.9	High	5.03	N1:404, N8:411			TRUE	High	SENLTNNVKTIIVHLNK	3xDeamidated [N6; N7; N16]	1	x16	1	1940.03	High	2.85	N16:289			N611	0.09	0.986	6426
TRUE	High	SENLTNNAKNIIVHLNK	2xDeamidated [N10; N16]	2	x18	1	1924.01	High	3.21	N16:289			TRUE	High	SENLTNNVKTIIVHLNKSVEIVCTRPGNNTR	3xDeamidated [N7; N16; N28]	1	x16	2	3523.82	High	2.85	N16:289, N28:301			N616	0.38	0.926	6036
TRUE	High	SVSISCTRPSNNTR	1xDeamidated [N11]	2	x18	0	1579.75	High	2.74	N11:301			TRUE	High	SQTEIWNNMTWMQWDEEISNYTATIYR	2xDeamidated [N8; N20]	1	x16	0	3412.48	High	2.85	N20:637			N618	0.72	0.0422103	275
TRUE	High	VHALFYALDIVQMKENGSEYR	1xDeamidated [N16]	2	x18	1	2500.22	High	5.45	N16:187			TRUE	High	SVEIVCTRPGNNTRK	2xDeamidated [N11; N12]	1	x16	1	1732.86	High	2.77	N11:301			N625	0.21	0.965	6287
TRUE	High	AHVPEAHNVWATHACVPTDPNPQEIPLENVTENFNMWK	2xDeamidated [N21; N29]	1	x18	0	4395.02	High	6.29	N29:88																N637	0.21	0.966	6293
TRUE	High	AHVPEAHNVWATHACVPTDPNPQEIPLENVTENFNMWK	2xDeamidated [N29; N33]	1	x18	0	4411.02	High	2.7	N29:88
TRUE	High	AYCELNGTEWNETLNK	1xDeamidated [N6]	1	x18	0	1942.85	High	2.83	N6:334
TRUE	High	DGGNGNTTDETFRPGGGNIK	3xDeamidated [N4; N6; N18]	1	x18	0	2009.87	High	2.49	N6:462
TRUE	High	EISNYTNR	2xDeamidated [N4; N7]	1	x18	0	998.443	High	2.23	N4:637
TRUE	High	FNGTGPCKNVSTVQCTHGIKPVVSTQLLLNGSLAEEEIIIR	3xDeamidated [N2; N9; N30]	1	x18	1	4483.28	High	3.86	N2:234, N9:241, N30:262
TRUE	High	GEFFYCNTTKLFNTK	1xDeamidated [N7]	1	x18	1	1870.87	High	2.97	N7:386
TRUE	High	KAYCELNGTEWNETLNK	1xDeamidated [N7]	1	x18	1	2070.94	High	5.56	N7:334
TRUE	High	LFNTKNGTR	1xDeamidated [N6]	1	x18	1	1051.55	High	2.33	N6:404
TRUE	High	IGNITDEVKNCTFNMTTEIR	1xDeamidated [N3]	1	x18	1	2373.11	High	3.71	N3:149
TRUE	High	IGNITDEVKNCTFNMTTEIR	3xDeamidated [N3; N10; N14]	1	x18	1	2375.07	High	4.29	N3:149, N10:156, N14:160
TRUE	High	NCTFNMTTEIR	1xDeamidated [N1]	1	x18	0	1403.59	High	2.64	N1:130
TRUE	High	NIIVHLNK	2xDeamidated [N1; N7]	1	x18	0	952.546	High	2.28	N7:289
TRUE	High	QIVNMWQGVGQAMYAPPISGIINCTSNITGIILTR	2xDeamidated [N23; N27]	1	x18	0	3818.93	High	7.66	N23:444, N27:448
TRUE	High	QIVNMWQGVGQAMYAPPISGIINCTSNITGIILTR	2xDeamidated [N23; N27]	1	x18	0	3850.92	High	5.49	N23:444, N27:448
TRUE	High	SENLTNNAK	3xDeamidated [N3; N6; N7]	1	x18	0	993.437	High	2.28	N3:276
TRUE	High	SENLTNNAKNIIVHLNKSVSISCTRPSNNTR	3xDeamidated [N10; N16; N28]	1	x18	2	3484.74	High	5.16	N16:289 , N28:301
TRUE	High	SVSISCTRPSNNTR	2xDeamidated [N11; N12]	1	x18	0	1580.73	High	1.92	N11:301
TRUE	High	SYEEIWNNMTWIEWEK	2xDeamidated [N7; N8]	1	x18	0	2159.93	High	3.93	N8:625
TRUE	High	SYEEIWNNMTWIEWEKEISNYTNR	3xDeamidated [N7; N8; N20]	1	x18	1	3138.37	High	2.92	N8:625, N20:637
TRUE	High	VHALFYALDIVQMKENGSEYR	1xDeamidated [N16]	1	x18	1	2484.22	High	4.68	N16:187

## Sheet: Figure 1g-i
Figure 1g-i. V1 region sequences and characteristics of subtypes A (n=323), B (n=2322), C (n=1577), CRF01_AE (n=618) and CRF07_BC (n=56).
Subtypes	Name	Seqs	V1_length	PNGs	Net_charge
B	B.FR.83.HXB2_LAI_IIIB_BRU.K03455/131157	CTDLKNDTNTNSSSGRMIMEKGEIKNC	27	3	-0.5
A	A.CD.87.P4039.MH705157/130153	CSHNITRNNTNSTLEEMKQEIKNC	24	4	-0.46
A	A.CH.03.HIV_CH_BID_V3538_2003.JQ403028/130150	CNDANRTNINITEEEFKVKNC	21	3	-1.49
A	A.ZA.04.04ZASK162B1.DQ396400/129161	CTNSNFTRNSNLTDDTDNNPNNTINMENEIKNC	33	4	-3.49
A1	A1.BE.94.VI1383_20.FM165645/130156	CHNYKGNGTNNTYINGTDAMQGEIKNC	27	4	-0.46
A1	A1.BE.97.PIC771_15.FM165628/130153	CNDYNSTKSNNTAPTETPEEVKNC	24	3	-2.5
A1	A1.BE.x.VI2809.EU191615/130164	CANYTGTAYNCTACKNGTSTMVPPIVETPGEIQNC	35	4	-1.55
A1	A1.BG.09.V_09_008.MH746258/130156	CIDVQNSTTNSTKHTVSPEMNGEIKNC	27	3	-1.46
A1	A1.BG.09.V_09_017.MH746253/130159	CSNVNITNSDAKSNSNNVTSLEDKGEIKNC	30	3	-1.5
A1	A1.BG.09.V_09_032.MH746251/130163	CTTPTFKNLSPNITSFNSSSLNHNESVVEEMKNC	34	5	-1.46
A1	A1.CD.02.LA01AlPr.KU168256/129161	CHDNITSDNITNNGNTTNSPNITNEMGGEIKNC	33	5	-3.45
A1	A1.CD.87.2106.MH705158/130149	CTNNITNSNDNNTQSEMKNC	20	3	-1.49
A1	A1.CD.87.70641.MH705151/130157	CSHSITTINSTTINSNSTSDISGEIKNC	28	3	-1.46
A1	A1.CD.87.PBS6126.MH705153/130156	CSHNITTNNTNKITNSTIHMIEEIKNC	27	4	-0.42
A1	A1.CD.87.PBS888.MH705133/130155	CSHNITRNITDIGNSTINMREEIKNC	26	4	-0.45
A1	A1.CM.06.06CMLPH19C17.MN153491/130157	CSDTTNTNATTNTNATTNMTGGNLMKNC	28	4	-0.49
A1	A1.CM.07.46_10.KP718918/130149	CSNINKNVTNGTDIDMMKNC	20	3	-0.5
A1	A1.CM.08.886_24.KP718928/130149	CSSIITNSTVNETRQGMRNC	20	3	0.51
A1	A1.CM.99.99CM_MP1433.AM279348/131165	CSDVKVNTTKNNGTNSSNVLVINGTENGQEELKNC	35	5	-1.5
A1	A1.CY.05.CY023.FJ388894/130158	CSNHVMSTNASTNATANINSDMREEIKNC	29	3	-1.45
A1	A1.CY.05.CY051.FJ388903/130152	CRNVYTTNITNITKEMQGEIKNC	23	3	0.5
A1	A1.CY.05.CY064.FJ388909/130161	CRDDDDINVANSTDTTNEVKNGSANITDEKNC	32	4	-5.49
A1	A1.CY.05.CY106.FJ388925/130158	CSHNVTKVTNNGTATANITGEMKGEIKNC	29	4	0.54
A1	A1.CY.05.CY121.FJ388932/134156	CRDASNTTNATFTEGMDREIKNC	23	3	-1.49
A1	A1.CY.05.CY140.FJ388938/130148	CTNIKNITDDEMRREIKNC	19	2	-0.49
A1	A1.CY.05.CY153.FJ388942/130153	CSHNVTANDTVSIKEGMEGEIKNC	24	3	-2.46
A1	A1.CY.06.CY154.FJ388943/130163	CSYNITINKTDISNITYDLKRTDIGNITDDLRNC	34	5	-1.5
A1	A1.CY.06.CY164.FJ388946/130162	CRDVNVNSTNTTTNATIERRGEIAEEPGEIKNC	33	4	-2.49
A1	A1.CY.07.CY182.JF683737/129147	CSNVTTNITGEMKEEINSC	19	2	-2.49
A1	A1.CY.07.CY207.JF683759/130155	CSHNITSNNTDNNPNNTKVEVEMRNC	26	4	-1.45
A1	A1.CY.07.CY208.JF683760/130155	CSYNITSNVTVDMNDTINMREEIKNC	26	4	-2.49
A1	A1.CY.07.CY209.JF683761/130162	CSYITSNVTADITSNVTADMNDAINMTAEIRNC	33	4	-3.49
A1	A1.CY.08.CY218.JF683767/130163	CTNVRNVTGNSTGSSFTGGPEELKTGGPEELKNC	34	3	-1.49
A1	A1.CY.08.CY230.JF683779/131157	CNNVNNTSNTNNTTNVTAEMREEIKNC	27	4	-1.49
A1	A1.CY.08.CY235.JF683782/130153	CGYNVSINNTYSINDTMETDLRNC	24	4	-2.49
A1	A1.CY.08.CY236.JF683783/130161	CRHNVTIHNNVTNNNNITSGINDTIATEVKNC	32	5	-0.42
A1	A1.CY.09.CY243.JF683789/129158	CSYNITSKVNKTFIDDINSTIDMKTEIKNC	30	4	-0.5
A1	A1.FI.91.FIN91121.AF219261/130159	CSNANANSINANATSTNATAENEKGEIKNC	30	3	-1.49
A1	A1.GB.08.A220_C1.HQ595767/130160	CTNITIRNNTNSTNNHITNITSEMKEEIKNC	31	5	-0.46
A1	A1.GB.08.CH080117_e_p1.HM204635/130155	CTNVTNNSTNNSTNNVTIEDIGLTNC	26	5	-2.49
A1	A1.GB.08.CH080510_e_p2.HM204648/130165	CTDDVFFVKTTSNDTYNNTQQMQQISNKMKGEIKNC	36	3	-0.5
A1	A1.GB.08.I230_A10.HQ595782/130157	CSNSITPLGGTSNNSSSNNSFKEEMKNC	28	3	-0.49
A1	A1.GB.08.K160_H10.HQ595784/130152	CSGVNKPNQTEMVREMVREMKNC	23	2	0.51
A1	A1.GB.x.MA246.Y13718/130155	CSDVNVNATNYNVNDTINMKEEIRNC	26	3	-2.49
A1	A1.GB.x.MC108.Y13717/130152	CFNVHKTNKTNITEDMIGEIKNC	23	3	-0.46
A1	A1.GM.05.N33456.HQ385452/129170	CSNITSTSSNNNSSNITNASSSSSNNSSNSTVDERNKVMTNC	42	7	-0.49
A1	A1.GM.09.N057856.HQ385453/129157	CSHNISTTNSTSTGNISTINSTSADMRNC	29	5	-0.45
A1	A1.IN.00.NARI_FLS_VB99_30.KT152846/130147	CETVSCSNCSVRDEIKNC	18	2	-1.54
A1	A1.IN.99.NARI_FLS_VB15.KT152842/130152	CSNVNVNNTQNFTGWDREQIKNC	23	3	-0.49
A1	A1.IN.99.NARI_FLS_VB81_12.KT152844/130150	CSNVNNNTNITGWGKEEIKNC	21	3	-0.49
A1	A1.KE.00.00KE_KER2008.AY736809/130161	CSDVTTNNTKVNTTSAPTTTATVNNDNDMKNC	32	3	-1.5
A1	A1.KE.00.00KE_KER2018.AY736810/130153	CINANVTNSSMTNSSMMEGEIKNC	24	4	-1.49
A1	A1.KE.00.00KE_KNH1144.AY736812/130152	CTDATNGTIGNITDEMKGEIKNC	23	3	-2.49
A1	A1.KE.00.00KE_KNH1207.AY736815/130150	CGYNVTNLTSTSNMKEDITNC	21	3	-1.49
A1	A1.KE.00.00KE_KSM4030.AY736816/130151	CNNTFPKNNTIDDSMKEAITNC	22	3	-1.49
A1	A1.KE.00.KER2009.AF457053/130153	CNNTNVNVNNTIDNSTDRGEMKNC	24	4	-1.49
A1	A1.KE.00.KER2012.AF457055/130162	CSDVTNNTLRNATVNANANATVTGDMEGEMKNC	33	4	-2.49
A1	A1.KE.00.KNH1211.AF457070/131152	CTNANAKNGTNDLKDQEEIKNC	22	2	-1.5
A1	A1.KE.00.KSM4024.AF457077/130154	CSNIDNSTNVNITREEEEIKNLKNC	25	3	-2.49
A1	A1.KE.00.MSA4069.AF457080/130154	CVTYNGTNATGRVDNSTMREEVKNC	25	4	-0.49
A1	A1.KE.00.MSA4070.AF457081/131152	CTNANTTTTNGTITNGEEIKNC	22	3	-1.49
A1	A1.KE.00.MSA4072.AF457083/130155	CSDVSNGTIKANTTIDSEMQGEIKNC	26	3	-2.49
A1	A1.KE.00.MSA4076.AF457084/130159	CSDSNITSNSTSNSTKDSATLDMKSEIQNC	30	4	-2.49
A1	A1.KE.00.MSA4079.AF457086/129156	CGNVTLDGTKTNITNATTKYLKEEITNC	28	4	-0.5
A1	A1.KE.04.04KE169579V3.KT022360/130148	CNYNVTNITNEMNGEMRNC	19	3	-1.49
A1	A1.KE.04.04KE263806V2.KT022361/130150	CSDITANITASFANVTDIKNC	21	3	-1.49
A1	A1.KE.04.04KE354207V3.KT022363/130152	CNNATATNITRIDKDMEGEIKNC	23	3	-1.49
A1	A1.KE.04.04KE378531V2.KT022364/130155	CTNAKANNTNDTVSSMGDMEGEIKNC	26	3	-2.49
A1	A1.KE.04.04KE406723V2.KT022365/130161	CNDNITTNSTNTISKTSASTTSSPMEGEMKNC	32	3	-1.49
A1	A1.KE.04.04KE649309V2.KT022367/130149	CSDFKTNNTIGNVTTEIKNC	20	3	-0.49
A1	A1.KE.04.04KE809842V2.KT022368/130152	CSYNVTFNSTNITAEEREEIKNC	23	4	-2.49
A1	A1.KE.04.04KE860822V3.KT022369/130155	CSDANFTSNNNATNITAEMKEEIKNC	26	4	-2.49
A1	A1.KE.04.QG984_21M_ENV_A3.FJ866117/130155	CTNAKGTTLKDTNNVTINTTEEIKNC	26	3	-0.5
A1	A1.KE.05.05KE185405V4.KT022370/130154	CVNVNATNSTTAKNITGDSDELRNC	25	4	-1.49
A1	A1.KE.05.05KE376579V4.KT022372/130154	CVNITITNTTNSTIDSVMKDEIKNC	25	4	-1.49
A1	A1.KE.05.05KE520997V4.KT022373/141159	CSNNVTNTTNDMKEEIKNC	19	3	-1.49
A1	A1.KE.05.05KE607907V4.KT022374/130154	CTNAGNDTNTNTTINDDMRGELKNC	25	3	-2.49
A1	A1.KE.05.05KE643439V4.KT022375/130149	CTNAKIINNETKFNEELKNC	20	2	-0.5
A1	A1.KE.05.05KE851891V4.KT022376/129147	CGDPSANITGDGKEEIKNC	19	2	-2.49
A1	A1.KE.05.05KE884468V5.KT022377/130151	CSTATPLNATSNATGGNEMKNC	22	3	-0.49
A1	A1.KE.05.QF495_23M_ENV_D1.FJ866116/130168	CAYNVTIFNTTGANVTNKETPTNIGTPTNIGTRGEMRNC	39	4	0.51
A1	A1.KE.05.QH209_14M_ENV_A2.FJ866118/129156	CSHNINHNETTFSNDTNLPNITEEMRNC	28	4	-3.41
A1	A1.KE.05.QH343_21M_ENV_B5.FJ866120/130164	CTNVNGTEDNVTRSDNTTNSNATASPTVREDMKNC	35	5	-2.49
A1	A1.KE.05.QH359_21M_ENV_C1.FJ866121/129170	CGHNVTIHNNVTIHNNVTIHNNTATNSTSATSPSIREEVRNC	42	6	-0.34
A1	A1.KE.06.06KE335214V6.KT022380/131159	CSHNVTVINGTSGANTTSAPIVKEEMKNC	29	4	-0.46
A1	A1.KE.06.06KE404877V7.KT022381/128157	CSNANITSSNNTTSSNNTAGVENKEEVKNC	30	4	-1.49
A1	A1.KE.06.06KE452693V6.KT022382/130147	CTEASVSFDGDKEEIKNC	18	1	-3.49
A1	A1.KE.06.06KE661996V6.KT022383/130150	CSNATFTNANVTNATEEIKNC	21	4	-1.49
A1	A1.KE.06.06KECst_001.FJ623487/131161	CTNAHKTTNDTTQDNTTNATPTLEPGEIKNC	31	4	-2.46
A1	A1.KE.06.06KECst_005.FJ623481/130156	CTNIMGNSNSTGNSSNTKIEEIEMKNC	27	3	-1.49
A1	A1.KE.06.06KECst_006.FJ623475/130148	CKEVNVTAANSTEEMMKNC	19	3	-1.49
A1	A1.KE.06.06KECst_007.FJ623476/130151	CTNVTDKSGNVTVNGTDEMKNC	22	4	-1.49
A1	A1.KE.06.06KECst_019.FJ623478/130156	CTNVNVTSNVTSSNATTEGNGEEMKNC	27	4	-2.49
A1	A1.KE.06.06KECst_020.FJ623482/126150	CSYNVTSNSTENNITESMRGEIKNC	25	4	-1.49
A1	A1.KE.06.06KECst_021.FJ623477/130152	CSKVNGKVNVTNHDNATEEMRNC	23	3	-0.46
A1	A1.KE.06.06KECst_025.FJ623486/130144	CGTVTNDTEGERKNC	15	2	-1.49
A1	A1.KE.06.06KECst_028.FJ623479/130152	CTNANATGNATVDKNMEGEIKNC	23	3	-1.49
A1	A1.KE.07.21020_13.HM215275/130154	CSTITLNNTDTHSTNNTDIDAMRNC	25	3	-2.45
A1	A1.KE.08.Donor_64.KT252544/131150	CSHKILINFTEKNVTDMRNC	20	3	0.54
A1	A1.KE.09.12151802.HQ540689/130157	CSEPKFNNTNFNSTGSNSTGIQEEMRNC	28	4	-1.49
A1	A1.KE.11.023_KE.KU921708/130159	CSSVMTNVTSNNTNGHSRIMEDGREEITSC	30	2	-2.45
A1	A1.KE.11.024_KE.KU921712/132158	CSNINSTSNNSTSGNSTVSNKEELKNC	27	4	-0.49
A1	A1.KE.11.103_KE.KU921727/130157	CSNVNNSTSNTTISPATSPDMRDEIKNC	28	3	-1.49
A1	A1.KE.11.20245v09_02.MN791333/130162	CTDVNVTRANSTGSIKGNITEEMKEGVREMKNC	33	4	-0.49
A1	A1.KE.11.20509v01_01.MN791710/130150	CKDYNPNSTNITEMQGEIKNC	21	3	-1.5
A1	A1.KE.11.209_KE.KU921732/130161	CNNVNITNNVTNNVTYNVVDNSTDMKEEIKNC	32	5	-2.5
A1	A1.KE.11.211_KE.KU921734/130156	CTNYYGNSTEVNNSTVKSTMEGEMKNC	27	3	-1.5
A1	A1.KE.11.263_KE.KU921738/130159	CSNINITRTNSTNSNSSSINNQGEREMTNC	30	4	-0.49
A1	A1.KE.11.320_KE.KU921746/130152	CTNATVMKANTMNSTSWEEMKNC	23	3	-0.49
A1	A1.KE.11.339_KE.KU921752/130162	CSNVTVTNSTGSGTNGTFDRNYTNEMGEEIKNC	33	5	-2.49
A1	A1.KE.11.366_KE.KU921756/130145	CFNATVTNSTDEMKNC	16	3	-1.49
A1	A1.KE.11.374_KE.KU921759/130152	CTNTNITNNSTSNITDSGEMKNC	23	4	-1.49
A1	A1.KE.11.388_KE.KU921772/130148	CSNVTNNSTPDMQEEIKNC	19	3	-2.49
A1	A1.KE.11.405_KE.KU921780/129153	CRNININSTNITQGGIDVREEIKNC	25	3	-0.49
A1	A1.KE.11.407_KE.KU921783/129170	CTNITRSNITGDSVSNSTGDSVSNSTGDSVSNITGDGGLTNC	42	6	-3.49
A1	A1.KE.11.426_KE.KU921785/130155	CSNINNPSSSTGAKIPSDMREEIKNC	26	1	-0.49
A1	A1.KE.11.467_KE.KU921788/130174	CTNITICNNSINITETTHCTNITSTSNNTTNATVDTEAIQNMKNC	45	7	-2.5
A1	A1.KE.11.511_KE.KU921804/130152	CTNISTVGNRTVEGNMIGKIKNC	23	3	1.5
A1	A1.KE.11.655_KE.KU921831/126148	CGESNFNNTMNVSRGEMVETKNC	23	3	-1.49
A1	A1.KE.11.657_KE.KU921835/130155	CSNATVTNATNTYNYTLVTTDEVKNC	26	4	-1.5
A1	A1.KE.11.713_KE.KU921841/130158	CTNATITNTNVTNANGTVDRIPVEEIKNC	29	4	-1.49
A1	A1.KE.11.717_KE.KU921852/130156	CSHNVSYSSLNNSSSNDTGILEEIRNC	27	4	-2.45
A1	A1.KE.11.DEMA111KE002.KF716474/130159	CEKYIKNITNQNETSNNQSEISGEGELKNC	30	4	-2.5
A1	A1.KE.11.DEMA11KE001.KF716475/129163	CSNANVSVSNVSVTNVTVNNTEVNLREEGGEIKNC	35	5	-2.49
A1	A1.KE.86.ML013_10.AY322184/130150	CSYDVTIATITNDVREEIKNC	21	1	-2.49
A1	A1.KE.86.ML170_1986.AF539405/130149	CSDYNGTNITGDMTREIKNC	20	3	-1.49
A1	A1.KE.90.K89_KENYA_KE89.L22943/130152	CSNVNVTATSGTTHGGRGRMKNC	23	2	2.54
A1	A1.KE.93.BG505_W6M_ENV_C2.DQ208458/130148	CTNVTNNITDDMRGELKNC	19	3	-1.49
A1	A1.KE.94.MF520.W14M.HH2.KX168075/130149	CHNVTHINITSDMKEEITNC	20	3	-2.42
A1	A1.KE.94.Q23_17.AF004885/130148	CTNVTSVNTTGDREGLKNC	19	3	-0.49
A1	A1.KE.94.Q259_w6_PNS59d.AF407151/130147	CYDVTNFTNDMQEGIKNC	18	2	-2.49
A1	A1.KE.94.Q842_d16.AF407162/130148	CNNVTNNGTSDMREEIKNC	19	3	-1.49
A1	A1.KE.95.QB850.73p.E3.KT008652/130153	CANVNVTGASRNNSQGDGGEMKNC	24	3	-0.49
A1	A1.KE.96.Q769_b9_PNS79d.AF407157/131156	CSNINNIPNVNASSIPKDVKEEIKNC	26	2	-0.5
A1	A1.KE.96.QB726_70M_ENV_C4.FJ866112/130151	CSSYNVTTTNFTNEMPGEIQNC	22	3	-2.49
A1	A1.KE.97.ML605_3.AY322190/133159	CSQVTNASITTNGSRFHENMKGEIQNC	27	3	-0.46
A1	A1.KE.97.ML752.AY322193/130149	CSYNVTTNVSNDMQGEIKNC	20	3	-1.49
A1	A1.KE.98.QA413_1007M_ENV_E15.FJ396018/130158	CTNVSNNVSISNTNMTEEIKNMKEEIKNC	29	4	-1.49
A1	A1.KE.99.99KE_KNH1088.AY736811/130148	CSDVVNGTDDNMKGEMRNC	19	2	-2.49
A1	A1.KE.99.99KE_KNH1135.AY736814/130160	CSNFSVTNNSTNNSTNTTTIDNNMQGEIKNC	31	5	-1.49
A1	A1.KE.99.KSM4021.AF457075/130152	CSDVTTNNVTTNVTEGGEDMRNC	23	3	-3.49
A1	A1.KE.x.BI206_W6P_ENV_C1.DQ208467/130153	CNNVTGTNNNTEGERKAREELRNC	24	3	-0.49
A1	A1.KE.x.BJ613_W6M_ENV_E1.DQ208448/130157	CSHNVTNNVTKIDNSTTDKEIKGEIKNC	28	4	-0.46
A1	A1.PK.14.PK001.KX232594/130155	CNNNVTVTPNNSTVNASANDTEMKNC	26	5	-1.49
A1	A1.PK.14.PK004.KX232597/130150	CTDVNTNSTNSANVTQEMKNC	21	3	-1.49
A1	A1.PK.15.PK021.KX232614/130164	CTNVKDNVTVPSTNATVAPNDTATVNETDSDRKNC	35	5	-2.49
A1	A1.PK.15.PK026.KX232618/130147	CTSVTVNNTVTEQEMKNC	18	2	-1.49
A1	A1.PK.15.PK034.KX232624/130151	CTDVNNNVTVNNNSNVQEMKNC	22	3	-1.49
A1	A1.PK.15.PK036.KX232626/130152	CTNVNVTNNSNVSNNTVTDMKNC	23	5	-0.49
A1	A1.RW.06.DEMA106RW003.KU749423/130158	CQYNVTHNIKDDILSISNQTDMKEEIKNC	29	3	-2.46
A1	A1.RW.06.R1141M_17Oct06_3A3.KX983643/130153	CSDVTVNRTGDSNSTGIQGEIKNC	24	3	-1.49
A1	A1.RW.07.R283F_7Dec07_3C4.KX983542/130161	CSDVQRNATNATNPIQGNATNQDGMQGEIKNC	32	4	-1.49
A1	A1.RW.07.R774F_3SEP07_B22.KX983566/129145	CHNHTINTTNDEERKNC	17	3	-1.42
A1	A1.RW.07.pR463F.JX236677/130146	CKAPNITADMREEIKNC	17	2	-0.49
A1	A1.RW.07.pR880F.JX236678/130152	CSKVNGNKTEANTEGSGEEMKNC	23	2	-1.49
A1	A1.RW.08.DEMA108RW010.KU749424/130165	CSSVNSSITANSSSGNGTANSTSSYDKEAVEEMRNC	36	5	-2.49
A1	A1.RW.08.PC64_M03c001.MF565934/130154	CTNITRKNVTGGNLTEDGKEELKNC	25	4	-0.5
A1	A1.RW.08.R1135M_11Feb08_3B9.KX983624/126145	CHNVTNNFTEGVPEEEIKNC	20	3	-3.45
A1	A1.RW.11.DEMA111RW002.KF716472/130151	CTNNITVNGNTKGTEIEGMTNC	22	2	-1.49
A1	A1.RW.92.92RW008.AB253421/130149	CSNVTGANSTGTGGEEIKNC	20	3	-1.49
A1	A1.RW.92.92RW025A.AB287377/130153	CNNITINNITTNITEDMRGEIKNC	24	4	-1.49
A1	A1.RW.93.93RW037A.AB287379/130153	CHKYNSTYNGTNSTVDMREEIKNC	24	4	-0.46
A1	A1.RW.93.93RW_024.AY713406/130147	CSDAIGNFTNIKEEITNC	18	2	-2.49
A1	A1.RW.x.PVPI_KIG93.L07082/129158	CNYNITINSTKTPSPVTNISEEMREEIKNC	30	4	-1.49
A1	A1.SE.12.064GR.MF373167/130149	CSDYNGTNITGDMTREIKNC	20	3	-1.49
A1	A1.SE.12.065SE.MF373168/132155	CNNVSVSTNNTNDTVEANKELRNC	24	4	-1.49
A1	A1.SE.13.078SE.MF373181/130154	CTNNVTSINSTATVNNSAIEEIKNC	25	4	-1.49
A1	A1.SE.13.079KE.MF373182/130151	CRDVNSSNATSLVQDIAEIKNC	22	3	-1.49
A1	A1.SE.93.001UG.MF373124/130153	CTDANVTINANDTLRGTPGEIKNC	24	3	-1.49
A1	A1.SE.94.SE7253.AF069670/130149	CTNANGTQNVNITNVGMRNC	20	3	0.51
A1	A1.SE.94.SE7535.AF069671/130159	CHYNITVKNITVSSNNNISISNSTEDMRNC	30	5	-0.46
A1	A1.SE.95.SE8538.AF069669/130155	CNDYNYNVTNSSHSYNVTNMQEMKNC	26	4	-1.46
A1	A1.SE.95.SE8891.AF069673/130152	CSSVTNSSVTNITSDMAGEIKNC	23	3	-1.49
A1	A1.SE.95.UGSE8131.AF107771/130156	CSNNVTANTNSTSANLTDSVKGEMRNC	27	4	-0.49
A1	A1.TZ.00.216_F2_A1.HQ659604/130157	CSHNITTHNITTNNPNITKYMEGEIKNC	28	4	-0.42
A1	A1.TZ.00.21_F1_D2.HQ659597/129151	CNDNVSRNGSNVTNGMVGEIKNC	23	4	-0.49
A1	A1.TZ.00.398_F1_A1.HQ697994/130150	CQYNVTNINSTSDMAREINNC	21	3	-1.49
A1	A1.TZ.00.515_F4_A9.HQ698029/130151	CSHNVTNNITDKDGMRGEIKNC	22	3	-0.46
A1	A1.TZ.01.A173.AY253305/130161	CSNVSNNTDSDNSDNATNSTITREMIGEIKNC	32	5	-3.49
A1	A1.TZ.01.A341.AY253314/130151	CSNARVNATFNSTEDREGMKNC	22	3	-0.49
A1	A1.TZ.02.CO0783V0.KX907352/130156	CSNVNGTNSANGTDNVNVTGSEEMKNC	27	4	-2.49
A1	A1.TZ.03.CO0543V2.KX907348/129152	CSNYNGTNGNQNITNEMVGEIKNC	24	3	-1.49
A1	A1.TZ.04.CO0272V4.KX907336/129153	CQYNITTNNTNRNNSFDIGEEMKNC	25	4	-1.49
A1	A1.TZ.05.CO0260V5.KX907341/130158	CTDYKGNYTNYDGTGHNITSDMEGEIKDC	29	2	-4.46
A1	A1.TZ.05.CO0439V5.KX907347/130167	CSHNITRLNTSSPNITGNDTNSSPNITENDTENERKNC	38	8	-2.45
A1	A1.TZ.05.CO3083V4.KX907364/132156	CTNANITNNITNANVTNDMQEVKNC	25	4	-1.49
A1	A1.TZ.05.CO6592V5.KX907412/130152	CSDSVTTANNSIQNEMKGEIKNC	23	2	-1.49
A1	A1.TZ.06.CO6637V7.KX907414/130160	CKNVTRDNSTKNSTENENTTHIINDRSITNC	31	5	-0.46
A1	A1.TZ.06.CO6830V7.KX907423/130159	CSDVKNGSSSDGNNQNISVSTEMQGEIKNC	30	3	-2.49
A1	A1.TZ.06.CO6974V7.KX907431/129146	CNNNITTNTTTEWGMTNC	18	3	-1.49
A1	A1.TZ.08.707010095_D8.HQ615968/130169	CGDAIVNNSDAIVNNSNATVSNSNATVNATATNVGEMTNC	40	6	-3.49
A1	A1.TZ.08.707010117_C3.HQ615970/130156	CNDVNTTNNTTNHTTVAPDMVEERKNC	27	4	-2.45
A1	A1.TZ.08.707010240_A7.HQ615971/129157	CSHNITNNITKMDNNTDNTIDMKEEIKNC	29	4	-2.46
A1	A1.TZ.08.707010627_E3.HQ615979/129153	CRNYNDTKAANQTIADGMGGEIKNC	25	3	-0.5
A1	A1.TZ.08.CH0175_e2.HM204620/130159	CKKINITNTTGNNVTANNDTILAREEMRNC	30	5	0.51
A1	A1.TZ.08.CH0219_e4.HM204621/130157	CSNPKNPDNSTDNSTGIGREDMKDMKNC	28	3	-1.5
A1	A1.TZ.08.DEMA108TZ012.KY658696/130157	CQNINRSHTTNNTDNTTTNNMQGEIKNC	28	4	-0.46
A1	A1.TZ.09.30112v02_01R.MN791833/130154	CTDVKVNNTNNINFSNETEREMKNC	25	4	-1.49
A1	A1.TZ.10.30124v01_01.MN791873/129158	CSDYNGTKTSNDSNSNITVEPGMSGEIKDC	30	3	-3.5
A1	A1.TZ.12.30924v01_01.MN791964/130146	CSNNVTITNSTNEVRNC	17	3	-0.49
A1	A1.TZ.97.97TZ02.AF361872/130147	CNDVKVNSTGEDKEMTIC	18	1	-2.49
A1	A1.TZ.97.97TZ03.AF361873/130151	CSNANFTNVNVSTTDMQEVKNC	22	3	-1.49
A1	A1.UG.07.0086_A1.JX877522/130166	CSDDVRVSNPNGTASSSNVSNQNSNQNDSITGDMKNC	37	4	-2.49
A1	A1.UG.07.191955_A11.HM215272/131153	CIDIANDTSRNVTVEMKREIQNC	23	3	-1.49
A1	A1.UG.07.PP6_F3_B2.HM027824/130160	CSNVTNKGTNSTNSSLNTTLASDMVGEIKNC	31	5	-0.49
A1	A1.UG.07.p191084.JX236669/127153	CTAITNDTRGNETGINRTVETTEMTNC	27	4	-2.49
A1	A1.UG.07.p191845.JX236671/130164	CTDVNVTNTNVTNTNGTSTSSSKVTINDREEIKNC	35	4	-1.49
A1	A1.UG.07.p9004SDM.JX236676/130162	CSQYVSSHVNNHNNSSHNVSSHSGNITSDMKIC	33	3	-0.35
A1	A1.UG.09.DEMA109UG001.KF716478/130154	CSNINSTNNTATNFTNFMGEDIKNC	25	4	-1.49
A1	A1.UG.09.DEMA109UG017.KP109490/130157	CNNINATSSNATVPGNDTANNKEEITNC	28	4	-2.49
A1	A1.UG.09.M160b_p1.JF680921/130165	CSHTISYINNTHNGTRINDTTMDNDTRKILEEMKNC	36	5	-1.42
A1	A1.UG.11.10203v01_01.MN791169/130155	CHDNITLANGTTLANSSSGDNKMKNC	26	4	-0.46
A1	A1.UG.11.10220v04_01.MN791209/129158	CSSIPTNNTTNITTSNATITNEMEGEIKNC	30	4	-2.49
A1	A1.UG.11.DEMA110UG001.KF859745/130157	CTDLDLNGTQSLNGTQRLNGTEVGMTNC	28	4	-2.49
A1	A1.UG.11.DEMA110UG009.KF716486/130154	CTNAKSGSTGNSSSTVEGEGEIKNC	25	2	-1.49
A1	A1.UG.85.U455_U455A.M62320/129154	CHNITINNTNNNTNITDGVREEMKNC	26	5	-1.45
A1	A1.UG.90.UG273A.L22957/130162	CTNANLTNANKNAKVNSATNGTIQSMEREIKNC	33	3	1.5
A1	A1.UG.90.UG275A.L22951/130154	CSDVNNVTVTNHSISSDMKGEIKNC	25	3	-1.46
A1	A1.UG.92.92UG037_A40.AB253429/130156	CSYNITNNITNSITNSSVNMREEIKNC	27	4	-0.49
A1	A1.UG.92.UG029.AY494973/130154	CTDVKNSTGRDNITGISMAGEIKNC	25	3	-0.49
A1	A1.UG.97.368MPc02.EU853062/130153	CAEVTDRTNVSVVQENMKGEIKNC	24	2	-1.49
A1	A1.UG.98.120FIc01.EU852958/130158	CSDKVSSNNNVTYIDTVTHVNMTGEIKNC	29	3	-1.46
A1	A1.UG.98.120MPC01.EU852954/130155	CYNNVTAINGTFENTTHKITKEMMNC	26	4	-0.46
A1	A1.UG.98.98UG57134.AF484507/130155	CSHTNVNVGSMYLNIKESLKEEIKNC	26	1	-0.46
A1	A1.UG.98.98UG57135.AF484508/130153	CNQVNVTGDENHTLSNIKEDLRNC	24	3	-2.45
A1	A1.UG.98.98UG57136.AF484509/130153	CSNPSTGINKTTDMRNNITDMKNC	24	3	0.5
A1	A1.UG.98.98UG57142.AF484512/130158	CSNISNINSTRGSTEGNSTLENREEIKNC	29	4	-1.49
A1	A1.UG.99.601MPC7.EU853030/130152	CVNVTTNATKNNSTGDEGEMKNC	23	4	-1.49
A1	A1.UG.99.99UGG03379.AF484493/130154	CNHTTNNITNDINSTVNMKEEIKNC	25	4	-1.46
A1	A1.UG.x.UG031.AB098330/130153	CLNATLNATAPNVTNDMEGEMKNC	24	4	-2.49
A1	A1.US.19.UNC_458_PL2_M19.MW062965/131147	CSEGNITEGMRDDMKNC	17	2	-2.49
A1	A1.ZA.01.TV314.FJ647148/130159	CTNANITYVSTNSTKAYVTVNGTTEEIKNC	30	4	-0.5
A1	A1.ZA.04.503_15344_T10_A1.KT183312/131160	CHDVSLSSNQNGNSSNNDSISNIKEEIKNC	30	3	-2.46
A1	A1.ZA.06.C.x.06.CF01_C8.KC863311/130153	CSTANVNVTDYNITTGDKEEIKNC	24	3	-2.5
A1	A1.ZA.09.707PKE02N3.HM623589/130156	CTNININNSTDNGTSITNEIGDEIKNC	27	3	-3.49
A1	A1.ZA.09.MSM066.KF725913/130149	CSHNITSTNATLKEIEMANC	20	3	-1.46
A2	A2.CD.87.PBS1195.MH705163/129148	CSNATVNSTNSTITEEIKNC	20	4	-1.49
A2	A2.CD.97.97CDKS10.AF286241/129153	CSNANTNSTNSTSAPSMGPGEIKNC	25	3	-0.49
A2	A2.CD.97.97CDKTB48.AF286238/129146	CSNANTTNTNSTEEIKNC	18	3	-1.49
A2	A2.CM.01.01CM_1445MV.GU201516/129143	CSEVKDNTTKEMKNC	15	2	-0.5
A2	A2.CY.94.94CY017_41.AF286237/129154	CSNANTSTHSNSSSTQSPINEEIKNC	26	3	-1.46
A3	A3.GM.00.N9845.HQ385459/130160	CHNITTNDTGTGNVTGTGNVTDNNIGEMTNC	31	5	-3.45
A3	A3.SN.01.DDI579.AY521629/130153	CTDIPKNFTNTENVTKAYEEMKNC	24	3	-1.5
A3	A3.SN.01.DDJ369.AY521631/130155	CHNVTKTNSNSNSSVKNEMPGEIKNC	26	3	0.54
A3	A3.SN.96.DDJ360.AY521630/130149	CSNINSTRYDTKDKEEMKNC	20	2	-0.5
A3	A3.US.x.HCPI_13_01.GU367412/130152	CENVTINANANVTNEMGEEIKNC	23	3	-3.49
A4	A4.CD.97.97CD_KCC2.AM000053/130150	CQPVNSTNNTKVEVPGEMTNC	21	3	-1.49
A4	A4.CD.97.97CD_KTB13.AM000054/130154	CHYVINNTAHKVSVSPEMQEKVANC	25	2	-0.42
A6	A6.CY.05.CY021.FJ388892/130160	CTDPTPNITSSNNSSVNNNSSDSLYQEMKNC	31	4	-2.49
A6	A6.CY.06.CY171.FJ388950/130168	CTKLNSTSSNSTSSNSTSSNNSSVSSNSSDSLYEEMRNC	39	6	-1.49
A6	A6.CY.07.CY213.JF683763/130158	CTAPNSTSSNNSSINSNRNDSMFEEMRNC	29	4	-1.49
A6	A6.CY.09.CY255.JF683798/130152	CTDPISNNNNTLNNSNDGEMTNC	23	3	-3.49
A6	A6.NG.11.DEURF11NG012_error.MT222939/129152	CTEPRDNNTERNNSNRLGEEMKNC	24	3	-1.49
A6	A6.RU.06.06_RU_SP_SC1233_VI_2D6.GU481566/130169	CTEPTSTNSTNSTSGNSTSLNSTSGYSNSNDSLLKEMKNC	40	6	-1.5
A6	A6.RU.06.06_RU_SP_SC1457_VI_E12.GU481615/130154	CTAPNSNSSSNSNSSDNIYEEMKNC	25	3	-2.49
A6	A6.RU.06.RU_39_1119_JA_A6_4.HQ896489/130159	CTEPKTNGTNSNDSSGNNSSGRLVEEMRNC	30	4	-1.49
A6	A6.RU.06.RU_915_1035.JQ292897/130168	CTEPISTNSNNSIFNSNNSIFNNSSVNSNNSMVGEIKNC	39	5	-1.49
A6	A6.RU.06.RU_915_1074_F2.HQ385841/130178	CTKPTSNSTSSNSSSTSSNSSSTSSNSSSTSSNNSSVDRDKLLEEMKNC	49	6	-0.5
A6	A6.RU.06.RU_915_1080_D4.HQ385843/127158	CTAPNSTSSNSSASNSTSSNNSSVNSEIMKNC	32	5	-0.49
A6	A6.RU.06.RU_D_03_B10.HQ385846/130168	CTKPNSTSSNNSSVNSTSSNNSSVNSNSSNSVYEEMKNC	39	6	-0.5
A6	A6.RU.06.RU_SP_B_049.JQ292900/130156	CAEPNSTSSNHSRVNSNNSLFEEMKNC	27	4	-1.45
A6	A6.RU.07.07_RU_SP_R497_IV_B16.GU481434/131157	CTEPNRTSFNNSDVSSNNSLYEEMKNC	27	4	-2.49
A6	A6.RU.07.07_RU_SP_R526_IorII_A30.GU481486/130156	CTKPSSTSNNNSSVNSNNSLFEEMKNC	27	3	-0.49
A6	A6.RU.07.07_RU_SP_SC3208_VI_H7.GU481644/129155	CNAPNSPSSNNSSVSNNDTLFEEMKNC	27	3	-2.49
A6	A6.RU.07.Irkutsk_5.JQ292891/130152	CVDPNSNSSRNNSDNVLEEMRNC	23	3	-2.49
A6	A6.RU.07.RU_26_07_A8.HQ385820/130156	CAEPNSTSSNNSSVYKNDSLYEEMKNC	27	4	-2.5
A6	A6.RU.07.RU_35_07_D2.JF952018/130158	CDEFNSTSSNNSSVNSSSSDSLVTEMKNC	29	4	-3.49
A6	A6.RU.07.RU_41_07_A9_2.HQ338112/130163	CTKPNSTSFNITSSNNSSGNSNSSNSLYEEMSNC	34	5	-1.49
A6	A6.RU.08.08_RU_SP_K08_VI_C11.GU481276/130158	CVNPNSTGINNSSDNNNNRSSLLEEMKNC	29	4	-1.49
A6	A6.RU.08.08_RU_SP_K84_IV_A3.GU481277/130151	CDYLNSTSSNNSSDLFEEMKNC	22	3	-3.49
A6	A6.RU.08.08_RU_SP_R053_IV_D11.GU481350/130145	CAAPSSNSSKEVMRNC	16	2	0.51
A6	A6.RU.08.08_RU_SP_R589_VI_0A3.GU481544/130163	CTEPNITSSNDSSINRNSSDSFNRNSNDEEMKNC	34	4	-3.49
A6	A6.RU.08.08_RU_SP_SC3410_VI_C2.GU481661/130166	CTEPNKPNSTVSNNTVTVSNNSSFNNNSRLVEEMRNC	37	5	-0.49
A6	A6.RU.08.DEMA108RU003.KF716491/130150	CTAPNSTRPDNSSRYEEMKNC	21	3	-0.49
A6	A6.RU.08.DEMA108RU004.KF716492/130158	CTEPNSASSNNNSTNSNSSDSLFEEMRNC	29	3	-3.49
A6	A6.RU.08.PokA1Ru.FJ864679/130158	CSDPTEFNSTSYSNISSSRIRNDTDMKNC	29	4	-1.49
A6	A6.RU.08.RUA004g.HQ834965/130158	CVDPNITSSNNSNVYSNSSDIVYKEMKNC	29	4	-1.5
A6	A6.RU.08.RUA009h.JF430898/130165	CTEPNPNSTSVNITSMNNTRVSINSNDSLYEEMKNC	36	5	-2.49
A6	A6.RU.08.RUA021c3.HQ834967/130149	CVKPTSDNASLNNSSVMKNC	20	3	0.5
A6	A6.RU.10.10RU6617.JX500696/130156	CTDLNSTSSNNITRNSSDSLLGEMKNC	27	4	-1.49
A6	A6.RU.10.10RU6792.JX500695/130154	CAEPSNNRSANNNSSDNLFEEMKNC	25	3	-2.49
A6	A6.RU.11.AHI_A_1_2C12.MH603967/130167	CTEPRKSNSSKINNSTDYSGNSNSTVNSSSIYEEMRNC	38	5	-0.5
A6	A6.RU.11.AHI_D_10_2B11.MH604120/130156	CTAPNSTSSSNSSVNSNSSMFEEMKNC	27	4	-1.49
A6	A6.RU.11.AHI_K_1_2B6.MH604308/130156	CAEPNSTSSNSSSGNSSNSLFEEMKNC	27	4	-2.49
A6	A6.RU.11.AHI_M_2_A4.MH604056/130151	CTKPNNSTDNGNYSLGEEMKNC	22	3	-1.5
A6	A6.RU.11.AHI_N_1_2A12.MH604408/130158	CTAPNSTSSNSTSSNSSSSDSLFEEMKNC	29	4	-2.49
A6	A6.RU.11.CHR_E_B11.MH604109/130171	CTEPTINSTSSNNSSNRNSTRPNNSSSSISSNYSLGEEMKNC	42	6	-0.49
A6	A6.RU.11.CHR_H_A2.MH604508/130156	CTEPKSNSSNNSSVTNNSSMFEEMKNC	27	4	-1.49
A6	A6.RU.11.CHR_I_B10.MH604524/130156	CAEPNSHSSNNNSVNSSNSLFEEMKNC	27	3	-2.45
A6	A6.RU.11.CHR_J_D7.MH604541/130156	CTAPNSTSSNNNSVNSNNSLVEEMQNC	27	4	-2.49
A6	A6.RU.12.BLG015.MH330347/129163	CTTPQFNSTSSNNSSGNSSSSDSLSEDLSEEMKNC	35	4	-4.49
A6	A6.RU.12.BLG032.MH330348/129158	CTEPNNTSSNNSSTSSNNSSDSMYGEMKNC	30	4	-2.49
A6	A6.RU.12.BLG033.MH330349/130171	CTEPNSTRPNSTSSNNSNSTTPTSSSGHSSSSDSLYGDMKNC	42	5	-1.46
A6	A6.RU.12.BLG035.MH330350/130156	CTAPNITSSNNSTINSNSSMGEEMKNC	27	4	-1.49
A6	A6.RU.12.BLG038.MH330351/130157	CTELNSTSSNNSSGNSNSSSMYEEMRNC	28	4	-2.49
A6	A6.RU.12.BLG041.MH330352/130163	CTEPNSTSSNSTSYSNSSSNSNSSDSLLKEMSNC	34	5	-2.49
A6	A6.RU.12.BLG043.MH330353/130165	CTEPIRTNRTSNSSTNSTSSTSSSVNDSLYEELKNC	36	5	-1.49
A6	A6.RU.12.BLG044.MH330354/130164	CTDPTLNCTDPHNNRSEGISNNSNNSCMYEEMKNC	35	5	-3.5
A6	A6.RU.12.BLG045.MH330355/130158	CTEPIFNSTITNSTNINRNNNDSSDSMIC	29	3	-2.49
A6	A6.RU.12.BLG051.MH330356/130167	CIDFNSTSSDDSSNNSTSSNNSSSHSNNSHWVEDMKNC	38	5	-4.42
A6	A6.RU.13.ARH001.MG902950/130165	CVEQPNSTSSNNSSANNSSSVTNSSDSKWGEVMRNC	36	5	-1.49
A6	A6.RU.13.ARH011.MG902951/130169	CVEPNNTSSSNNSVNSSSSDSLNCTSNNSVSSSSSDSLNC	40	6	-3.51
A6	A6.RU.13.ARH028.MH330337/130151	CTKPSHNSTNSSSGLIEEMKNC	22	3	-0.46
A6	A6.RU.13.ARH029.MH330338/130165	CSDFNNTRPNSTSSSTTSAPNSTANETYKNEEMKNC	36	5	-1.5
A6	A6.RU.13.ARH033.MH330339/129151	CVEPLNNSNITGNYNLSEDMRNC	23	4	-2.49
A6	A6.RU.13.ARH036.MH330340/130151	CTEPISNSSISNNSLGDVMKNC	22	3	-1.49
A6	A6.RU.13.ARH042.MH330341/130156	CVEPNITSSNSSSTNSSIDQYEETKNC	27	4	-3.49
A6	A6.RU.13.ARH047.MH330342/130155	CTEVNSTSSINNFSNSTDIKSEMKNC	26	4	-1.49
A6	A6.RU.13.ARH061.MH330344/130158	CTEPSFNNTSFNNNSSVNVSNSEIEMKNC	29	4	-2.49
A6	A6.RU.13.ARH066.MH330345/130161	CVEPNITSSNSSSVNSNNSSVNNNRLEEMKNC	32	4	-1.49
A6	A6.RU.13.ARH068.MH330346/130157	CTNPSSTSLNSNNSDNSNESLYEEMKNC	28	3	-3.49
A6	A6.RU.14.DEMA614RU017.MT222946/130162	CSEPSSNNTGGNEGNSLSEEMKNTSLFEEMKNC	33	3	-4.49
A6	A6.RU.14.DEMA614RU018.MT222947/130156	CTNPNSTNPNNTSCNSSRVVLEEMKNC	27	4	-0.52
A6	A6.RU.14.DEMA614RU024.MT222948/130157	CADFNSTRYNNNSSSNSSSMMREDMKNC	28	4	-0.49
A6	A6.RU.x.RUA022a2.HQ616082/130163	CSDPTSNSTSSNNSTISNNSTSFNDSRYEEMKNC	34	5	-2.49
A6	A6.SI.09.Sample25_SI209.MN736699/133160	CTEPRNITNNSTGNSKSSNRMIEEMKNC	28	3	0.51
A6	A6.UA.01.01UADN139.DQ823357/130159	CTKPTPPTLNCTASNCTISNSSLYEEMRNC	30	4	-0.54
A6	A6.UA.11.DEMA111UA002.KU749399/130144	CTDPTNNNSEVMKNC	15	2	-1.49
A6	A6.UA.12.DEMA112UA013.KY658681/129155	CTAPNSTRCNNSRVNNSDCVFEEMRNC	27	4	-0.54
A6	A6.UA.12.DEMA112UA024.KU749403/129158	CTDPKPNSTISNSSSNSYSNDSWVKDMKNC	30	4	-0.5
A6	A6.UA.12.DEMA112UA030.KU749404/130157	CTEPRSNSNSSSNNNNSTDRLYEDMRNC	28	3	-1.49
A6	A6.UA.12.DEMA112UA034.KU749405/130156	CTAPRLDCINSTSHYTHDSLYEEVRNC	27	2	-2.44
A6	A6.UA.12.DEMA112UA040.KY658682/129155	CTEPTIDSNNNSTNTSYNRKIEEMRNC	27	3	-1.49
A7	A7.NG.11.DEURF11NG005.MH078558/129154	CSNSILVHNKSNSELITYNMTEMRNC	26	3	-0.46
B	B.AR.00.ARMS008.AY037269/142176	CTDLNATEINMNNANATGTTNTNITTKDIQNMKNC	35	4	-1.49
B	B.AR.02.02AR114146.DQ383746/132159	CTNWNSTTNATDITTNATDMGEGEIKKC	28	3	-2.49
B	B.AR.03.03AR137681.DQ383748/129149	CNDTDTQNITRGIEKLEIKNC	21	3	-1.49
B	B.AR.03.03AR138910.DQ383749/130158	CTDVNDTKANSNTTGSSWDMPGGGEMTNC	29	3	-3.49
B	B.AR.04.04AR151263.DQ383751/134165	CTDYVGNTTNAGNTTNTTSTVSPTASTGMKNC	32	4	-0.5
B	B.AR.07.DEURF07AR001.KY658686/130153	CTDANRTENTNITRQMDKEEIKNC	24	3	-1.49
B	B.AR.09.DEMB09AR010.MH078530/130170	CSNLVSTNNLNSTNNSTSNNSTSNNSTSGEDLDMNEELKNC	41	5	-4.49
B	B.AR.10.DEMB10AR005.MN703127/131155	CTNVAWNNTDNSNILKENEGELKNC	25	2	-2.49
B	B.AR.10.DEMB10AR006.KY658684/130150	CTDYYSTNATFNNNTKEIKNC	21	3	-0.5
B	B.AR.14.DEMB14AR003.KY658685/130157	CIDVPTNCTNTGNCTNWKIKEGGELKNC	28	3	-0.55
B	B.AR.14.DEMB14AR012.MH078531/131170	CIDVKIGNRTYNNNSTQNNSSSTHNNTSILREDVGELKNC	40	5	-0.46
B	B.AR.15.DEMB15AR013.MH078532/130159	CSNVTDTNATNTNTTNTNVTRGMREEMQNC	30	5	-1.49
B	B.AR.15.DEMB15AR014.MH078533/127150	CTELNNTTKVNRTSINTEIDLKNC	24	3	-0.49
B	B.AR.98.ARCH054.AY037268/130167	CTNWMRTNNTLNNTSNNATNQDITRINNTMENGEVKNC	38	5	-0.49
B	B.AR.99.ARMA132.AY037282/130159	CTDYKNATNTTSGSTNTTSYATGGEEIKNC	30	4	-1.5
B	B.AU.86.MBC200.AF042100/130161	CTDVKNATNTNSTNTNNSSREMIEEEGEIKNC	32	4	-3.49
B	B.AU.87.MBC925.AF042101/130163	CTDYSKNATNTTSSSETVMEKGEKVMEKGEIKNC	34	3	-1.5
B	B.AU.93.MBC18_MBCC18.AF042102/130163	CTDAKNTTNSNTNSSSSTNSSSLEQGKAGEIKNC	34	4	-0.5
B	B.AU.95.C24.AF538304/130162	CTDANTTSSTNTTNGTNPTISGSRMEKGEIKNC	33	4	-0.49
B	B.AU.95.C76.AF538306/130155	CNNAKLNNTNTTKEWEKMEEGEMKNC	26	3	-1.5
B	B.AU.95.C92.AF538307/122153	CTDVNTNTTTNVTGINNSSVKLELEKGEIKNC	32	4	-1.5
B	B.AU.96.MBCC98.AF042104/130156	CTDYVGNATNTTSSSEEAMERGEIKNC	27	3	-3.49
B	B.AU.96.MBCD36.AF042105/131157	CTDLETKNTTITNSSREKIEKGEIKNC	27	3	-0.5
B	B.AU.99.1181.AF538302/130160	CTDNITSNANTTTSPPTTSSVEEEKGEVKNC	31	3	-3.49
B	B.AU.x.15888_12.AY624305/128163	CTNAKSINATSTNNNNSTNNSSSWKLPEEPGEIKNC	36	4	-0.5
B	B.AU.x.CB1pbmc2.JN002002/131160	CTDDLRNDTNTNNNSSERVIEIEKGEIKNC	30	3	-3.49
B	B.AU.x.CB3csf2.JN002009/131161	CTDYERNATMKNDTTNTNTKNSSKWGEMKNC	31	4	0.5
B	B.AU.x.HCPI_07_01.GU367406/130150	CTNLRNITVGNNTQGEEMKNC	21	3	-0.49
B	B.AU.x.HCPI_10_01.GU367395/129152	CTDVKNNVTADNTTTSPLGEIKNC	24	3	-1.49
B	B.AU.x.HCPI_11_01.GU367404/130152	CTDLKNATKEMNTTKETMEMKNC	23	3	-0.5
B	B.AU.x.VH_VHPCR.AF146728/130162	CTDELTNVTFTNSRHVTNSSYVGSMEKGEMKNC	33	3	-1.46
B	B.BE.05.N2_WEEK_8.FJ653258/130160	CTDVNSTSTNTTNTNSSSWGEKVERGEIKNC	31	4	-1.49
B	B.BE.15.DM.MT417749/130154	CTNVTKNSTNTNTVNIPEPEEMKNC	25	3	-1.49
B	B.BE.16.AW.MN485993/129149	CTNVTNTSKVDNATREELRNC	21	4	-0.49
B	B.BE.16.AY.MN485995/130148	CTNARNAARNETIGEMKNC	19	2	0.51
B	B.BE.16.BB.MN485998/130164	CINVTKSCLNNTSDPTNNCTSNNYTVELDNGIKNC	35	5	-1.55
B	B.BE.16.BM.MN486009/131167	CTDYQKNSTNSSNSTNVTNSSNSAHALTASPGEIQNC	37	6	-1.46
B	B.BE.16.BQ.MN486013/129155	CTNINNTTSNNTTSGLRRMEPEEMKNC	27	3	-0.49
B	B.BE.16.BR.MN486014/130158	CTNANFTNATFESGNTTMETMEGGEVKNC	29	4	-3.49
B	B.BE.17.02006.MN449476/130152	CQKVTIGNTTYVNNSTEEEMRNC	23	3	-1.49
B	B.BE.17.02006_cen.MN449474/130158	CHYEVKIENATGFGNTTFINNKTEEMRNC	29	4	-1.46
B	B.BE.17.02006_chr10_sc.MN449475/130158	CHHEVKVENATGLQNTTFINNKTEEMRNC	29	4	-1.42
B	B.BE.17.CF.MN486028/133171	CTECDCNNNTANNTVNSTVSPGNNTSNGSCIMKEEMTNC	39	6	-3.56
B	B.BE.90.VI423___53.DQ313249/130155	CTDLRNATNTTSSSGETMEGGEMKNC	26	3	-2.49
B	B.BE.91.SIMI84_HSIMI84.L07421/130155	CTNWKSANSTSNTNSSLEEKGEIKNC	26	3	-0.5
B	B.BE.93.VI843_172.DQ313250/130157	CTAPNVTNTNNSTNTNNSSLDEGEMKNC	28	4	-2.49
B	B.BE.94.VI1399.DQ313253/130157	CTDLGNGPDLGNTNSSEKPMEKGEIKNC	28	2	-2.49
B	B.BE.96.VI1273.DQ313252/130155	CTDWGYTTNTTSDSRTGMEKGEMKNC	26	2	-1.5
B	B.BE.x.VI886_1.EU191616/130167	CSELKKNVSSANNTVGSANNTDSDANSTSWMREEIRNC	38	5	-1.49
B	B.BG.08.P_08_001.MH746266/130155	CTNLTIGNNTNSTEEMKNWAREMKNC	26	4	-0.49
B	B.BG.08.P_08_004.MH746265/136161	CTNLNNSNSQNNTTIEGGAKGEMKNC	26	3	-0.49
B	B.BG.08.S_08_001.MH746264/130148	CTDWRNATNTTLEGEVKNC	19	3	-1.49
B	B.BG.08.V_08_001.MH746261/135172	CTDYEGNTTSANTSKGGNGTSTKNTTWDTMEKGEIKIC	38	4	-1.5
B	B.BG.09.V_09_013.MH746254/130156	CTDDLENLTSTNNTSLGNIEKGEIKNC	27	3	-3.49
B	B.BO.99.BOL0122.AY037270/131147	CTNVTISNNSTGDMKNC	17	3	-0.49
B	B.BR.02.02BR002.DQ358805/130156	CTNLKNDTNTNSSSGRMIMEKGEIKNC	27	3	0.5
B	B.BR.02.02BR008.DQ358808/130168	CTNAKEDTTGSNTTSDNSVSNSTTHDRDDISRKDVMKDC	39	2	-3.46
B	B.BR.02.02BR011.DQ358809/129156	CTDVNKKNGTSNNTKDWEKMKEGEIKNC	28	3	0.5
B	B.BR.02.02BR013.DQ358810/129159	CTDVGNDTTINGANNANRTIEDKMGELIKSC	31	2	-2.49
B	B.BR.02.02BR1013.JN692432/130158	CNNFNATSANTNGTSTNSSKWAEEEMRNC	29	4	-1.49
B	B.BR.02.02BR2025.JN692435/129158	CSDYKGTTTNNSTDTNNNSSKVEGGEMKNC	30	3	-1.5
B	B.BR.02.02BR2032.JN692439/130157	CSNYTSANTTSNNTTSRLLNMEGEIKNC	28	4	-0.49
B	B.BR.02.02BR2033.JN692440/130156	CTDLGNDTNTNNSSDVGDMEKGEMKNC	27	3	-4.49
B	B.BR.02.02BR2041.JN692443/130161	CSNVNLKCSNENLNCSNDNASRIEMEREIKNC	32	3	-1.54
B	B.BR.02.02BR2042.JN692444/131153	CTDIPANKNSSVNTTSLGEMKNC	23	3	-0.49
B	B.BR.02.04BR1064.JN692433/130160	CTNWTANNTTNTTIVSPKNSSLSMDGEIKNC	31	5	-0.49
B	B.BR.03.03BR1020.JN692445/131164	CNDAKLNSTKTNSTTNSTDPNNSNLGIEGEIKNC	34	5	-1.5
B	B.BR.03.03BR1046.JN692447/136164	CTDWENKNITNNNSSMNTNIIEKGEIKDC	29	2	-2.49
B	B.BR.03.BREPM1023.EF637057/130165	CSDFNGTVTNNSSGNATDNSSGSGLERETTGEIKNC	36	5	-3.49
B	B.BR.03.BREPM1024.EF637056/129158	CTNYNITSKTNRTNENDISLEMGEGELKNC	30	3	-2.49
B	B.BR.03.BREPM1027.EF637054/131159	CSNTERNVTGIKAEKNITDNSIKEEIKNC	29	3	-0.5
B	B.BR.03.BREPM1028.EF637053/128154	CTNLTLSNATEGINNNSSIASEEMKNC	27	4	-2.49
B	B.BR.03.BREPM1032.EF637051/130155	CTDLTNKTTPTNSSLEKGMGGERKNC	26	3	0.5
B	B.BR.03.BREPM1033.EF637050/130157	CTNLNNSVDKINTSSSSENEIKEEIKNC	28	3	-2.49
B	B.BR.03.BREPM1035.EF637049/131176	CTDYTGANGTCANGTSGAGTNCSSTNSTNSTNNSSREDMKGEIKKC	46	6	-0.55
B	B.BR.03.BREPM1038.EF637048/130166	CSHNVDSINGSHSVTTINGTNNVTTTLAQEEREIKNC	37	4	-2.42
B	B.BR.03.BREPM1040.EF637047/130152	CTDVCDNNTQTNCSTINSEMRNC	23	3	-2.54
B	B.BR.03.BREPM2012.EF637046/132163	CTNYTNTSANTFSSPLTNDSRWEDMKEEIKNC	32	4	-2.49
B	B.BR.04.04BR1047.JN692450/130157	CTNWNGTNTTSSNTTTIEDKMREEIQNC	28	4	-2.49
B	B.BR.04.04BR1049.JN692451/130165	CTDFNTTNTNNSTASNTNNSTSTSWKEMEAGEIKNC	36	4	-2.49
B	B.BR.04.04BR1051.JN692452/128157	CINWTSTNINSSNVWANSSLKFKEGEIKNC	30	4	0.5
B	B.BR.04.04BR1054.JN692453/137169	CTDVKNNGTNNSSIVNITTSNNREEMKGEMKNC	33	4	-0.5
B	B.BR.04.04BR1055.JN692454/130157	CKNTGKNVSYINNSSLGEREMKEEIKNC	28	3	0.5
B	B.BR.04.04BR1057.JN692455/130158	CNNVNATNASQSNGTSNSSSEEPIDMKNC	29	5	-2.49
B	B.BR.04.04BR1068.JN692457/131160	CSNSVNATISASENRTFDWEQGMEKEIQNC	30	3	-3.49
B	B.BR.04.BREPM1066.FJ195090/131168	CTELSITTCTNSSTNSSNSAGSNNTCIDEQMRGEIKNC	38	4	-2.54
B	B.BR.04.BREPM1070.FJ195086/130153	CSDLIGNYSNSSGIHNGKGEIQNC	24	3	-1.46
B	B.BR.05.05BR1074.JN692459/137168	CTDAQDGIIAKNDNSTTNRTFKEGMNKEIRNC	32	3	-0.5
B	B.BR.05.05BR1077.JN692460/130168	CSNVICTGNSTSNSNCSSAGIDTGMKNSSAGTDTGMKNC	39	4	-0.54
B	B.BR.05.05BR1078.JN692461/130161	CTNYNASNIKNNTIPAPSNSSLKNMTEDMRNC	32	5	0.5
B	B.BR.05.05BR1079.JN692462/132162	CTDISTNNTNSSSNTNSSSWKNMELGEMKNC	31	4	-1.49
B	B.BR.05.05BR1080.JN692463/131158	CSNANFTNSNSTNNNSSIKMGEGEVKNC	28	4	-0.49
B	B.BR.05.05BR1082.JN692465/130154	CTDAETNVTKSNSSDLETKGEMKNC	25	3	-2.49
B	B.BR.05.05BR1089.JN692467/143160	TDNIIRVEKMEEGEIKNC	18	1	-2.82
B	B.BR.05.05BR1092.JN692468/129160	CVTLNCNNSNTTCNATDSISGEINMREELKNC	32	4	-2.54
B	B.BR.05.05BR1095.JN692471/130161	CTDWKNANNTQNMTNTNNNTNGGMMEGEIKNC	32	4	-1.49
B	B.BR.05.05BR1101.JN692473/130176	CTNYAGENDTIGNCTGGNNNSSNCTRGNDTSTNSTEWSEMVGEIKNC	47	7	-4.54
B	B.BR.05.05BR1104.JN692474/130160	CTDWKQNNTTNGTQNSNKTIGQKMEGEIKNC	31	4	0.5
B	B.BR.05.05BR1107.JN692475/130159	CTNANSTHANKTNTTAPTTTTAVGEEIKHC	30	3	-0.42
B	B.BR.05.BREPM1081.FJ195091/128151	CSTLSTKCNNTGTNNSRCEEMKNC	24	3	0.46
B	B.BR.05.BREPM1084.FJ195088/130154	CINANKTADNSSSSGENLKEEIKNC	25	3	-1.5
B	B.BR.05.BREPM1093.FJ195089/132157	CTNVTLNNNSTENNNSTIDLEEVRNC	26	4	-3.49
B	B.BR.06.06BR1115.JN692479/130160	CTDANTTTSTNSSRTNSSEKLKMEKGEMKNC	31	4	0.5
B	B.BR.06.06BR1119.JN692480/131155	CSYINSTCGNSTDGWQDMREEIKNC	25	3	-2.52
B	B.BR.06.subject_498_day1_clone_25.HQ377443/131160	CSNYLKNVTNTTSTNNITGLGNMVGEIKNC	30	4	0.5
B	B.BR.06.subject_784_day1_clone_16.HQ377487/135183	CTDWKKNGTDVNNASATTPPTSTSTTSSALRNRAEEIDLKNMTGEIKNC	49	4	-0.5
B	B.BR.07.subject_485_week48_clone_02.HQ377423/130163	CKDVNITKSNGTVNITNVNTTSWPQMQAGEIKNC	34	5	0.5
B	B.BR.07.subject_500_day1_clone_04.HQ377459/128164	CTDVKVNVTALNSTTNNNNATTNNNNSTLESTGMKNC	37	5	-0.49
B	B.BR.09.C522_p1.JF680907/133166	CTDDLKNDTGAQNTSNSATNSSWGHIEKGEIKNC	34	4	-2.46
B	B.BR.09.DEMB09BR040.KU749389/130168	CTDYNGTSTNTTSNATNTTNTASPNVATDKIERQEMKNC	39	5	-1.5
B	B.BR.10.10BR_MG011.KT427688/131156	CTDVSNTNATSNNSIEGKIREEMRNC	26	3	-1.49
B	B.BR.10.10BR_MG013.KT427686/130163	CTPAHCINGTLNNNESLCNTTNNSTFYSSDMRNC	34	5	-1.5
B	B.BR.10.10BR_MG014.KT427685/130152	CTNSTNSNATVTSNNRKEEMKNC	23	3	0.51
B	B.BR.10.10BR_MG018.KT427683/129152	CTDYYGNNTSERNHSDMKGEMKNC	24	3	-1.46
B	B.BR.10.10BR_MG020.KT427682/130180	CTNWNANATNGNATATNGNGTATNETNPANSTNPANSSKVENLGEDEVKNC	51	7	-3.49
B	B.BR.10.10BR_MG028.KT427680/130152	CTDYNGTTNNSTLGDMVGEIKNC	23	3	-2.49
B	B.BR.10.10BR_MG031_2.KT427841/130158	CSDANSGTNTTMGNSTIWEKENKGEIKNC	29	3	-1.5
B	B.BR.10.10BR_MG039.KT427675/130163	CTDVTNVNATSGNTNATSSNTTITDNMEGEIKNC	34	4	-3.49
B	B.BR.10.10BR_MG041.KT427673/131164	CTNVSVNVTGSNTTTSATPTSETNKNLREEMKNC	34	4	-0.49
B	B.BR.10.10BR_MG044.KT427671/130167	CTDWNGWNATSNTNTTQSSTTPSNSSIWENIRGEVKNC	38	4	-1.49
B	B.BR.10.10BR_MG045.KT427670/130161	CTNANITDNTNANITDNRNNSLRMEKEEMKNC	32	4	-1.49
B	B.BR.10.10BR_PE006.KT427745/130149	CSDVTCNNSSCDGKEQMTNC	20	2	-2.54
B	B.BR.10.10BR_PE010.KJ849788/130147	CTDLKNISSTDKGEIKNC	18	2	-0.5
B	B.BR.10.10BR_PE012.KT427744/131165	CTNYNATNNNATNTPNNNTTSNNATWRGSEEIKNC	35	5	-0.49
B	B.BR.10.10BR_PE013.KT427743/130168	CTNVTLNCTNLNNTTTINGTNSTSTNSSSCQNIEEMKNC	39	7	-1.54
B	B.BR.10.10BR_PE019.KT427740/130153	CTNNVTTTNSNSTRMEGKEEIKNC	24	3	-0.49
B	B.BR.10.10BR_PE020.KT427739/130166	CSDVTCTGNSTNSSASNSTNSSCNGQEGTLKGEMKNC	37	5	-1.54
B	B.BR.10.10BR_PE030.KT427733/137165	CSDLNNTNLNNTNSNNSRHDMEQGEMKNC	29	4	-2.45
B	B.BR.10.10BR_PE034.KJ849803/130158	CTDWNANDTAANATVTNSSLSMKGEMKNC	29	4	-1.49
B	B.BR.10.10BR_PE035.KT427730/131151	CTDYKNNSTTNITENIEMKNC	21	3	-1.5
B	B.BR.10.10BR_PE037.KT427728/130165	CTDLRNATGANSTGINGTNGTSNSSVKYVGGDMKNC	36	6	0.5
B	B.BR.10.10BR_PE041.KT427724/131160	CTNLTINATANANNATAPTIGSIEEEMKNC	30	4	-2.49
B	B.BR.10.10BR_PE044.KT427721/130150	CKNETNGTINGSIGAREMKNC	21	4	0.51
B	B.BR.10.10BR_PE045.KT427720/130152	CTDYNNTNNSTLDKNMKGEIKEC	23	2	-1.5
B	B.BR.10.10BR_PE049.KT427717/130149	CTDWKGNHTVNNTITDMKNC	20	3	-0.46
B	B.BR.10.10BR_PE051.KT427716/129165	CINATIKNKTNKNATIRNKINNNATEQLEQPRNMQNC	37	5	3.5
B	B.BR.10.10BR_PE053.KJ849767/130168	CTDFNGNGTNTSSTQPTTTSSTSNSNISLEMEVGEIKNC	39	4	-3.49
B	B.BR.10.10BR_PE055.KT427847/130160	CSRPLLNCTNNTTKSENCTNWEKMGEEIKNC	31	4	-0.54
B	B.BR.10.10BR_PE061.KT427870/130155	CTNLNITNNNSTSNSSVQESGEMKNC	26	4	-1.49
B	B.BR.10.10BR_PE070_2.KT427853/130164	CSNATYSDSSSGTSTDAPATSSSSWGKEIDNWKNC	35	2	-2.5
B	B.BR.10.10BR_PE072.KT427709/130148	CNNTNSSGEGVFKGEMKNC	19	3	-0.49
B	B.BR.10.10BR_PE079.KT427704/133164	CTDLKNSTSNNTDNSTTNVTVSKEMQGEIKRC	32	4	-0.5
B	B.BR.10.10BR_PE081.KT427872/131169	CTNATYANCTNDNSTGTNATCANNTNSSNMIETPEIKNC	39	7	-2.54
B	B.BR.10.10BR_PE082.KT427703/131157	CTDLKNDTNTNSSSGRMMMEVGEVKQC	27	2	-1.49
B	B.BR.10.10BR_PE083.KT427702/129147	CANITTSMNVTENGEMKNC	19	3	-1.49
B	B.BR.10.10BR_PE089.KT427873/130150	CTDVKNTSVTENVYNTDMKNC	21	2	-1.5
B	B.BR.10.10BR_PE095.KT427700/133160	CTNLNHTSNGTRANNDSLGNMEGEMKNC	28	4	-1.45
B	B.BR.10.10BR_PE097.KJ849818/130160	CTEYNTTTTSNETTPNANTTEKIAREEMKNC	31	4	-2.49
B	B.BR.10.10BR_PE100.KJ849820/138170	CTDGNFTKTNNNTSLTTTTNSSWERMEGEIKNC	33	4	-1.49
B	B.BR.10.10BR_PE110.KT427692/125155	CHNVTCNSTSNSNSTSNSNNSCPEKGEMTNC	31	5	-1.5
B	B.BR.10.10BR_RJ005.KT427792/135156	CNNWNGTKNDTNKTWEGEIKNC	22	4	-0.5
B	B.BR.10.10BR_RJ017.KT427787/130161	CTDFDTTTNTNNTNSSSEVKMDETMKGEIKNC	32	3	-3.49
B	B.BR.10.10BR_RJ018_2.KT427861/129161	CSNINRGSNSTNNSTGNTNSSDGRMQEGEMKNC	33	4	-0.49
B	B.BR.10.10BR_RJ019.KT427786/130163	CTDANFTTNGTSSNNNTSGNSSSSILEDMKMKNC	34	5	-1.49
B	B.BR.10.10BR_RJ020.KT427785/134162	CKNPKPTNTNANNTGATINSTGQGKIKNC	29	3	3.5
B	B.BR.10.10BR_RJ024.KT427784/130163	CNTPNFNATSNCNSTGSASTNCSLGDMKEEMKNC	34	4	-1.54
B	B.BR.10.10BR_RJ030.KT427781/130160	CTNTTSTNNSSLNATTTPSSMGNMKEDMKNC	31	4	-0.49
B	B.BR.10.10BR_RJ033_2.KT427656/132163	CTNITRSTTNSSRNATDSNNATNIDEEDMKNC	32	5	-2.49
B	B.BR.10.10BR_RJ040.KT427650/132160	CTNATATRVNTTVGYTTVVPKTTAEIKNC	29	3	1.5
B	B.BR.10.10BR_RJ050.KJ849811/131158	CTDLNCSNSTINKTSCIDQQMKGEIKNC	28	4	-0.55
B	B.BR.10.10BR_RJ051.KJ849825/130154	CSNYTGNSTNTNRDFKRNGGEIQNC	25	3	0.5
B	B.BR.10.10BR_RJ054.KJ849814/129153	CTDYKKNSTSNNATSSPTDSDMKNC	25	3	-0.5
B	B.BR.10.10BR_RJ065.KT427866/129162	CTTLDCNSTKNSAGNNGTCNSSTSLEAMREIKRC	34	3	0.46
B	B.BR.10.10BR_RJ067.KT427771/135157	CTDNWRNDTNSTSLDMKGEIKNC	23	3	-1.49
B	B.BR.10.10BR_RJ078.KT427769/129154	CTNLNSTSTNSTNSTSQNDWGEMKNC	26	4	-1.49
B	B.BR.10.10BR_RJ086.KT427764/130157	CTDLNNTTATNSTNTNNTIKEREEMKNC	28	4	-1.49
B	B.BR.10.10BR_RJ090.KT427761/131156	CTDYNTTSNNTASGMGQMELGEIKNC	26	3	-2.49
B	B.BR.10.10BR_RJ097.KT427757/133163	CINGNVTNTRTETNNATTQGPLSLEGEIKNC	31	3	-1.49
B	B.BR.10.10BR_RJ098.KT427756/128157	CNETNLKNETNGNVTITNVTLNGEGGIKNC	30	5	-1.49
B	B.BR.10.10BR_RJ100.KT427754/133162	CKDSVDSTNSSTSINNSLVEGMTMEGMTNC	30	3	-3.49
B	B.BR.10.10BR_RJ106.KT427751/130153	CTKLNNTTPTNNSSNWGEEQMKNC	24	3	-0.49
B	B.BR.10.10BR_RJ107.KT427750/130167	CTNVTNETIAKQSNKTAQGQGNKTAYVDKEMQGEIKNC	38	5	0.5
B	B.BR.10.10BR_SP002.KT427830/127158	CTDVEDKTNATSSNSTTSGNSTTWEKGEMKNC	32	4	-2.49
B	B.BR.10.10BR_SP003.KJ849785/130158	CTNYNATNTNRTDTNSTKWKEMEGEIKNC	29	4	-0.5
B	B.BR.10.10BR_SP004.KT427829/130158	CTDVKNVGVNATSTPPSSTLSPVRDMKNC	29	2	0.5
B	B.BR.10.10BR_SP007.KT427826/135159	CTNANDTKTTNATGTITEPGELKNC	25	3	-1.49
B	B.BR.10.10BR_SP008.KJ849821/129161	CSNLTNSNNSTHNTSDLGNNTDLGSMAGEMKNC	33	5	-2.46
B	B.BR.10.10BR_SP014.KJ849790/130159	CTNVTINNTKNDTNTTQGPLASMEREMTNC	30	5	-1.49
B	B.BR.10.10BR_SP019.KT427819/130153	CTNLNHTNTDNSSNNEGIQEMRNC	24	3	-2.45
B	B.BR.10.10BR_SP021.KJ849796/130170	CSDAANKVNGTSTNSTASNSTTGNATGTTNKLDMKGEIKNC	41	5	0.5
B	B.BR.10.10BR_SP027.KT427815/130156	CRNYTGDTNTTTSNTTTPTSMGEVKNC	27	4	-0.5
B	B.BR.10.10BR_SP032.KT427811/131165	CTNANVTRNTTSSSPTGGNWTDKIIQEDEGEIKNC	35	4	-2.49
B	B.BR.10.10BR_SP043.KJ849807/130166	CSNYNNTKTNDTKTNNETMGNNNSEGRLMEPEEIKNC	37	5	-2.5
B	B.BR.10.10BR_SP045.KJ849808/130160	CTNWTVNSTGKVTVDGNNTSWGNMTEEVRNC	31	5	-1.49
B	B.BR.10.10BR_SP051.KT427803/128156	CTSCKEKSTNCSTSTTSYNSTEREKIRNC	29	3	1.45
B	B.BR.10.10BR_SP062.KT427799/130151	CSNYNSTNSTIDPNMEGAIKNC	22	3	-1.49
B	B.BR.10.10BR_SP065.KT427797/133161	CSNATYNSSNNSNAPNNVTSKQTEEIKNC	29	5	-0.5
B	B.BR.10.10BR_SP067.KT427796/131171	CTNLYRNCNNSNDTQSKSCNKGNKDTVKVEKQMEEGEIKNC	41	3	0.45
B	B.BR.10.10BR_SP073_2.KT427667/130160	CTDLTNTTCINMTNACTRNISKEMEGKIKAC	31	3	0.45
B	B.BR.10.DEMB10BR038.KU749390/130165	CTDLNANNTASGQNATNVTSNSPIWGGIVRGEVKNC	36	4	-0.49
B	B.BR.11.2011BRRJNEUT26.KX181912/130157	CTDVNNTSNSTNSNSSKTIEEVGEIKNC	28	4	-2.49
B	B.BR.11.2011BRRJNEUT4.KX181894/131174	CTNYNNTNANSTTTRGSNSTTNSNITNSTKNDSWIDMNEEMKNC	44	7	-1.5
B	B.BR.11.2011BRRJNEUT6.KX181896/131170	CTDVVTCNSTSASNNSSTGTCNNTTPYNISKEMEGEIKNC	40	5	-2.54
B	B.BR.12.2012BRRJNEUT17.KX181905/130158	CTDATNNSTNSTNNSTNSTMDEEGGMKNC	29	5	-3.49
B	B.BR.12.2012BRRJNEUT20.KX181906/133163	CTNVNTTSNNSSTGNYNNSWEGVEEGEWKNC	31	4	-3.49
B	B.BR.12.2012BRRJNEUT23.KX181909/137165	CTNVTVTETNRTETNGTIWENMKGEIKNC	29	4	-1.49
B	B.BR.13.2013BRRJNEUT10.KX181900/132152	CENVTKNTSGEIQVKEELKNC	21	3	-1.49
B	B.BR.13.2013BRRJNEUT11.KX181901/132160	CTNYNATKTNTTSNNSSEWENMRGEIQNC	29	4	-1.49
B	B.BR.13.2013BRRJNEUT13.KX181903/132177	CTNYNNTNANSTTTRGSNSTTNSNITNSTKTSNDSWIDMNEEMKNC	46	7	-1.5
B	B.BR.13.2013BRRJNEUT1.KX181891/130148	CTDNNSSNNIDMKEEMKNC	19	2	-2.49
B	B.BR.13.2013BRRJNEUT21.KX181907/129154	CTDVTNGNGTNGRNVKLDTEGEIKNC	26	2	-1.49
B	B.BR.13.2013BRRJNEUT22.KX181908/130157	CSSPIFNNSNNASINGNWVNMTTEMKNC	28	4	-0.49
B	B.BR.13.2013BRRJNEUT24.KX181910/130158	CSNANFTNANATKNNDSTINEMNKEMKNC	29	4	-0.5
B	B.BR.13.2013BRRJNEUT25.KX181911/131154	CTNVKNNTSTNSNFSKMEGDIKNC	24	3	0.5
B	B.BR.13.2013BRRJNEUT28.KX181914/132158	CTDVKTNATTTASPSNSSWEEGGMKNC	27	3	-1.49
B	B.BR.13.2013BRRJNEUT5.KX181895/130170	CTNVTMPLNCTNKNRTAKSNMTCNGTRQNITGTIGEEMKNC	41	7	2.45
B	B.BR.13.2013BRRJNEUT7.KX181897/131157	CSNLNNSTNITSSDQGNLDMREEIKNC	27	3	-2.49
B	B.BR.13.2013BRRJNEUT8.KX181898/130157	CSNCNITADNTTNTNANSSCEEMGMKNC	28	4	-2.54
B	B.BR.14.2014BRRJNEUT9.KX181899/131163	CTPADVTYATVTYDNVTYTNSMLQNITEEMKNC	33	3	-3.5
B	B.BR.15.2015BRRJNEUT27.KX181913/131165	CSDVKGTNTANNTTAMGNSTNTNGSLIGETDMKNC	35	4	-1.49
B	B.BR.15.2015BRRJNEUT29.KX181915/136172	CTNNITITKDNSTSANSTSLTNSTSLDNSTSGEIKNC	37	6	-1.49
B	B.BR.15.2015BRRJNEUT30.KX181916/129154	CTNYEKNSSSVNSSSWENMKEEIKNC	26	3	-1.5
B	B.BR.16.14HI_2016.MK041573/130157	CTDWNNTATNVTNTNVTLAMDRGEIKNC	28	4	-1.49
B	B.BR.16.16HI_2016.MK041575/130158	CTEYTGTNVSVTNSPANSSVEEREEIKNC	29	3	-3.49
B	B.BR.16.18HI_2016.MK041584/130159	CTNVTANTTNNSTSTRNSNLEQRDGDIKNC	30	4	-0.49
B	B.BR.16.19HI_2016.MK041586/133159	CTDLKNGTGTNNASKIDEKMEGEIKNC	27	3	-1.5
B	B.BR.16.2HU_UFRJ_2016.MK041551/131161	CTEVIVNQTTNETSTDNGNWNYTMKDEMKNC	31	4	-3.49
B	B.BR.16.3HU_UFRJ_2016.MK041554/128153	CSNSNFNKSTSSKNHSKEMESEIKNC	26	3	0.54
B	B.BR.16.4HI_2016.MK041558/130152	CTDQGNTTNGTIEKNMEGEIKNC	23	3	-2.49
B	B.BR.16.7HU_UFRJ_2016.MK041562/130172	CTNLTTANHTGTNLTTANYTGNISSSNDWGNISSSNDWETKNC	43	7	-2.46
B	B.BR.16.HI2016_02.MG571981/130151	CTDLKNVNSTHINNNGTDMKNC	22	3	-0.46
B	B.BR.16.HI2016_04.MG571983/128159	CTNYNGTANSTTANPTTDTNSLKMEEGEIKNC	32	3	-2.5
B	B.BR.16.HI2016_12.MG571987/130157	CSDISITSTQNATNNSSGEDMKGELKNC	28	3	-2.49
B	B.BR.16.HI2016_15.MG571991/131154	CSNYNITNNSSSIDENMKEEIKNC	24	3	-2.5
B	B.BR.16.HI2016_19.MG571996/133159	CTDLKNGTGTNNASKIDEKMEGEIKNC	27	3	-1.5
B	B.BR.16.HI2016_22.MG572001/133158	CTDLNVTDSNATTTTASPLKEEMKNC	26	3	-2.49
B	B.BR.16.HI2016_23.MG572002/130161	CTELNNDTIASATSSNTSATAAEELRREMTNC	32	3	-3.49
B	B.BR.16.HI2016_27.MG572006/131169	CTNVTLECTNVSCSNNSNNGPTCSNDTSVIAERGEIRNC	39	5	-2.56
B	B.BR.89.BZ167.AY173956/130159	CTDYTNTTNTTNTSSTVSGEKMDRGEIKNC	30	4	-1.5
B	B.CA.00.CANA6FULL.AY779552/130162	CTDLRNATNTTGNATNTNSSSGMEMEGGEIKNC	33	5	-2.49
B	B.CA.03.HDNDRPI032B2.GU562135/130159	CTDLENVTNTNVTNTNRSIEGKMKGEIKNC	30	4	-0.5
B	B.CA.03.PSL024B10.GU562272/130167	CTDWKNAKNDTNTTSSSTNATAGNATNRGIMEGEIKNC	38	5	-0.5
B	B.CA.04.HDNDRPI034A4.GU562155/130158	CSEVRNNNSTNNTNSNGWGMMERGEIKNC	29	3	-0.49
B	B.CA.05.P6_DAY_1.FJ653506/130155	CTDIRPASNSTNSTKSTNSGGEMANC	26	3	-0.49
B	B.CA.06.502_1027_wg01.JF320413/131159	CTDVNVTRTNETNDTSSWKKMDTGEIKNC	29	4	-1.5
B	B.CA.06.502_1799_FL02.JF320427/130154	CTDKVTVRHNNTVSFNDTKGEIQNC	25	3	-0.46
B	B.CA.06.HTM385B7.GU562266/130172	CTDLKNDTTTNNTTNSTTGVENRTSNNSTTNSSKGMREEMKNC	43	7	-0.49
B	B.CA.96.WC10C_10.AY314061/134159	CTDLGNTTNTTNSSWGKMEGGEIKNC	26	4	-1.49
B	B.CA.97.ACTDM580208A15.GU562033/130159	CTDWGNATSTNNSSEGNIEGKINQGEMKNC	30	3	-2.49
B	B.CA.97.CQLDR03A1.GU562058/130168	CTNLRNGTNLRNDSDNSTTPSPTTTSNITNIEEGEITNC	39	5	-3.49
B	B.CA.97.HTM319C1.GU562236/130147	CTDAKTNSTVGREEMKNC	18	2	-0.49
B	B.CA.98.ACT54869022A2.GU562001/130152	CTNNVTINATIYNNSSGAGMKNC	23	4	0.5
B	B.CA.98.HDNDRPI001B10.GU562080/130157	CSDLGNITNTNTTSSSGIEMERGEIKNC	28	3	-2.49
B	B.CA.x.HDM003V01.DQ322227/135159	CNDVRNATNANSSEGMMEKGEMKNC	25	3	-1.49
B	B.CH.00.HIV_CH_BID_V3529_2000.JQ403022/127158	CSDADVNRTDNVNANNTSSSELPMEKGELKNC	32	3	-3.49
B	B.CH.00.HIV_CH_BID_V3530_2000.JQ403023/131154	CTDYRPITENATVENSTKGEIKNC	24	3	-1.5
B	B.CH.00.M1_0007251_NFLG95.KC797171/130160	CTNATSTAENATTTTTANSTVGKPDMEIKNC	31	4	-1.49
B	B.CH.01.HIV_CH_BID_V3531_2001.JQ403024/130156	CTDYVRNDNNTNNSSVLRMEPGEIKNC	27	3	-1.49
B	B.CH.01.HIV_CH_BID_V3533_2001.JQ403025/131156	CTDVKSGNNTTNRTWDRIEEGEIKNC	26	3	-1.49
B	B.CH.01.HIV_CH_BID_V3534_2001.JQ403026/130154	CTDFNNTTNTPIKEMKMEPGEIKNC	25	2	-1.5
B	B.CH.01.NAB1pre_cl_12.EU023916/135161	CTDWKNNNNTNTTSSSLGSMEGEIKNC	27	3	-1.49
B	B.CH.02.HIV_CH_BID_V3511_2002.JQ403019/130156	CTDVYRNDTNNNSTNWGKIERGEVKNC	27	3	-0.5
B	B.CH.02.HIV_CH_BID_V3527_2002.JQ403021/135165	CTDVNCTRNNNTTRCNKINNSSLGTIDMKNC	31	4	1.46
B	B.CH.02.HIV_CH_BID_V3539_2002.JQ403029/130162	CTDVGNDTDTRNANVTNATNSWGIMEKGEIKNC	33	4	-2.49
B	B.CH.02.HIV_CH_BID_V4404_2002.JQ403041/130161	CADWKNGTNTRNDSNATNSSMGVVEGKEMKNC	32	5	-0.5
B	B.CH.02.HIV_CH_BID_V4424_2002.JQ403044/130162	CINLTTTTTSTPTTTSTGSSGATPSSSVEMKNC	33	2	-0.49
B	B.CH.02.HIV_CH_BID_V4478_2002.JQ403047/129158	CNHSVGNDTGARNGSTNNSSLEMKEQIKNC	30	5	-0.46
B	B.CH.02.T1SHCS901cl_D2_T1.KX792621/130160	CTDANVTTENATNTSNSSDGLMMEKGEIKNC	31	5	-3.49
B	B.CH.03.HIV_CH_BID_V4421_2003.JQ403043/136163	CTNYNGTNTTSTSNSTDGRWEKEEIKNC	28	4	-1.5
B	B.CH.03.HIV_CH_BID_V4470_2003.JQ403045/130159	CTDLNTTRANSTSSNSSSFGYMEKGEIKNC	30	4	-0.5
B	B.CH.03.HIV_CH_BID_V4474_2003.JQ403046/132165	CTNVTTTATRTTNSTNTTASSPVNNEMVGEMKNC	34	4	-0.49
B	B.CH.03.NAB2pre_cl_3.EU023919/131152	CTNISTNGTNSTLEAVKEMTNC	22	4	-1.49
B	B.CH.03.NAB3pre_cl_43.EU023921/130156	CTNVNNTNSGTNNTIGGKMEEGEIKNC	27	3	-1.49
B	B.CH.03.NAb4pre_cl_1.EU023922/130160	CTDVKNNSSSNDSSKSNTNNGNWEQTEMKNC	31	3	-1.5
B	B.CH.03.R9ZPHI39SGA_1_R9.KX792557/130154	CTDVVTNVNGTNTTLDMQKEEIKNC	25	3	-2.49
B	B.CH.03.T2SHCS396SGA_11_T2.KX792831/130152	CNDTLWTNVTANQSQSTDEMKTC	23	3	-2.49
B	B.CH.04.HIV_CH_BID_V4408_2004.JQ403042/130159	CTDLKNTTNTNSSAANTNTSSWREIEMKNC	30	4	-0.49
B	B.CH.06.T3SHCS566SGA_17_T3.KX792664/130167	CTMVKVNANAPNTTTSTPSTTTSAPNTTGSDEGDLKNC	38	3	-1.49
B	B.CH.06.T5ZPHI67SGA_11_T5.KX792688/130159	CTNLRNDTNTTRNGTNSTINSEVRGEMTNC	30	5	-0.49
B	B.CH.07.T4SHCS617SGA_13_T4.KX792771/130163	CYNITSVGNNTSNTTINDMSNTTINDMRREMKNC	34	5	-0.49
B	B.CH.07.T6SHCS604SGA_10_T6.KX792725/130160	CTNAESLNCTATNGTNNCSASKEPMEEMKNC	31	4	-2.54
B	B.CH.08.M2_0803101_NFLG8.KC797225/131167	CTDDLKNNNNSSSNTNSTSNANSTSEAPMEKGEIKNC	37	4	-2.49
B	B.CH.08.T7ZPHI80SGA_1_T7.KX792808/130157	CTNVTYINTTNTTSSTGDPIKGEGMKNC	28	4	-0.5
B	B.CH.x.HK_JIDLNBL_S001.MT154920/130163	CTDYNATNNRNNTVNSTNTVNIANSSETGDLKNC	34	5	-1.49
B	B.CH.x.HK_JIDLNBL_S047.MT154963/130161	CTNYNGTNIGNSTVNITNNIGEPIEPGEVKNC	32	4	-2.49
B	B.CH.x.HK_JIDLNBL_S062.MT154972/130160	CTNYTATNNRNNTANGTNTGNITETEDLKNC	31	5	-1.49
B	B.CH.x.HK_JIDLNBL_S094.MT155001/130156	CTDVWRNGTDRGNSSRERMEEGEIKNC	27	3	-1.49
B	B.CH.x.HK_JIDLNBL_S101.MT155004/130151	CTDKNVTDVSGQRVEKGEVKNC	22	2	-0.5
B	B.CH.x.HK_JIDLNBL_S107.MT155007/130151	CTDKDAMDGNGNTVEKGEIKNC	22	1	-2.5
B	B.CH.x.HK_JIDLNBL_S129.MT155020/130154	CTAVNATNATSNRNTTNITEEMKNC	25	5	-0.49
B	B.CH.x.HK_JIDLNBL_S309.MT155191/130152	CTDKDGKDASGNRVVEKGEIKNC	23	1	-0.5
B	B.CH.x.NAB10pre_cl_2.EU023929/131161	CINYNNTKNGTNITNSAPLKEKEDIGEIKNC	31	4	-0.5
B	B.CH.x.NAB11pre_cl_18.EU023932/130153	CTNTTLKCTQNNSCSNLKEEMTNC	24	3	-0.54
B	B.CH.x.NAB12pre_cl_7.EU023933/130149	CTNITRNDSRVEDIGEIKNC	20	3	-1.49
B	B.CH.x.NAB8pre_cl_11.EU023927/130169	CTDYVNGTKVNATNEHANNTNNDTNSGDWKEMDKGEIKEC	40	4	-4.46
B	B.CH.x.R11_8.1_cl57.MH714351/130164	CTDLKKNDTSTNSDTTASTNTNSWGEMDKGEIKNC	35	2	-2.5
B	B.CH.x.R282_3.4_cl56.MH714324/130163	CTILNCTTNCTTNSTTNSTNSTNSTWEDKGLRNC	34	7	-0.54
B	B.CH.x.T11_10.6_cl17.MH714343/130174	CTDLKKDNLTCANLTKGSNCTNNSSVGNDTNTNNSSWIGEDMRNC	45	7	-1.55
B	B.CH.x.T294_3.8_cl28.MH714329/130157	CTDLTNSDTTDNTTINSNWEGKGEVKNC	28	2	-3.49
B	B.CH.x.ZEnv07_0504_15.KU600814/127141	CTDAKNDTEKVMRNC	15	2	-0.49
B	B.CH.x.ZEnv16_1202_7.KU600818/130159	CTNWGNSTKSNNNATGSSKVGKMNEEVKNC	30	3	1.5
B	B.CH.x.ZEnv91_0505_12.KU600815/130158	CTNVNITNNATENMNISINNRISEQMMNC	29	4	-1.49
B	B.CN.01.CNHN24.AY180905/130165	CTNLNITNISSNTTNTTTTSSNTSSTTGIGLEMKNC	36	6	-0.49
B	B.CN.03.B01.EU363825/130169	CTDLSNTANTSSANTSCNTNSTDASSNTNSTTEGGEIKNC	40	5	-3.52
B	B.CN.03.B03.EU363827/130154	CINLNITNTSSDTNSMIKGGEMKNC	25	3	-0.49
B	B.CN.03.CHNHLJBSF03009c34.AY905493/130155	CTNLKNTTSTMSNTNGTTEGGEMKNC	26	3	-0.49
B	B.CN.03.SHXDC0081.JF932492/130160	CTDLRNNTTGTSNNTSSNTSSIIEGREIKNC	31	4	-0.49
B	B.CN.04.CHNHLJBF04016c4.AY905497/130159	CTDLRNTNNTSNTTNSNSSSPTEGGEMKNC	30	4	-1.49
B	B.CN.04.CHNHLJBF04029c2.AY905495/130161	CTNLNITNTSSNTSSTNTSSSSTTGGGEIKNC	32	5	-0.49
B	B.CN.04.CHNHLJSM04028c3.AY905494/130162	CTNLNNTTNTSSNTSSTSTSSSSMTEGGEIKNC	33	4	-1.49
B	B.CN.04.CNE10.HM215397/130150	CSNLNTTNTSSTIEGGEIKNC	21	3	-1.49
B	B.CN.04.CNE63.HQ699978/130169	CTNLNDTTKTSNTTSNNTSDTTNTSSTTSSMIREGEIKNC	40	5	-1.49
B	B.CN.04.CNE83_U.HQ699990/130156	CNNTVGNATDSNSTTSSTTGGGEIKNC	27	4	-1.49
B	B.CN.04.CNE99_U.HQ699996/130160	CTNLSNTTNGNTTEARNNTSSMTEGGEMKNC	31	5	-1.49
B	B.CN.04.CNHLJBF04019.EU131792/130155	CTNLKNTTNTSNNISSTTEGGKIKNC	26	4	1.5
B	B.CN.04.CNHLJBF04023.EU131797/130155	CTNLNNTANISSNTSSITEGGEMKNC	26	4	-1.49
B	B.CN.04.CNHLJBF04024.EU131791/129160	CTDVNTTDTSSNTTDTSNITSSMTEEGEIKNC	32	4	-5.49
B	B.CN.04.CNHLJBF04025.EU131790/130152	CTNLNNTSSNISSTTEGGEIKNC	23	3	-1.49
B	B.CN.04.CNHLJBF04026.EU131788/130154	CTDLKTTNTSSNITSTTEGGEMKNC	25	3	-1.49
B	B.CN.04.CNHLJBF04030.EU131808/130162	CSDCVTSNCSNLNTTKTNNNTSSTIGGGEMKNC	33	4	-0.54
B	B.CN.04.CNHLJBM04020.EU131789/130165	CTKLDTNSTSSNSTSSNSTSSNDTNSMMEGGGMKNC	36	5	-1.49
B	B.CN.05.05071.MK053935/130152	CTNYNNTNSNTSSTTEGGEIKNC	23	3	-1.49
B	B.CN.05.05CNHB_hp3.DQ990880/129153	CTDFKSNSTSSNNSSTTEKGEIKNC	25	3	-0.5
B	B.CN.05.CNE57.HM215420/130149	CTNPTNTSSRTNSTTDMKNC	20	3	0.51
B	B.CN.05.CNE95_U.HQ699995/130167	CTNWSNTTSTSSNNSVRNNISISSTISTTLEGGEVKNC	38	5	-0.49
B	B.CN.05.CNE9.HM215428/136168	CTNLNTTNTTNLNTTETSNSTISPTEGGEMKNC	33	5	-2.49
B	B.CN.05.CNHLJBM05036.EU131803/130155	CTNLRNITNTSSNTSSTTEGGEIKNC	26	4	-0.49
B	B.CN.06.B04.EU363828/130152	CTNANNTNNSNSSTAEGGEIKNC	23	4	-1.49
B	B.CN.06.B05.EU363829/130151	CTNVTISDKNSTIEGGGEVRNC	22	3	-1.49
B	B.CN.06.CBJC515_20060418_14.MF591612/130171	CTDWRNPNNTSGNNTDNTRGNNTSNSSSNISSPTEVGEIKNC	42	6	-1.49
B	B.CN.06.CNE1.HQ699949/130151	CTDLKNTTNTKITIKEREMTNC	22	2	0.5
B	B.CN.06.CNE4.HM215413/130165	CTNATATNATATNSTVAPAPNSTAARTMTDYEMKNC	36	5	-0.5
B	B.CN.06.CNE6.HM215423/130156	CTNWNATNLGNDTNTISMIKEGEIKNC	27	3	-1.49
B	B.CN.06.CNHLJBF06044.EU131805/129160	CSNLNITTNKLNTTNTRSNPSNMTGEGEIKNC	32	4	0.51
B	B.CN.06.CNHLJBF06051.EU131802/129154	CTNLGSTTNTSSNTSSTTKGGEIKNC	26	3	0.5
B	B.CN.06.CNHLJBM06050.EU131798/129154	CIDVGNTTNTNSTTSDTIEGGEMTNC	26	3	-4.49
B	B.CN.06.CNHLJBM06057.EU131800/130155	CTDLKNTTNANSNSINMTEGGEMKNC	26	3	-1.49
B	B.CN.06.CNHLJSF06056.EU131804/130159	CAKLNTTLSNGTTTSNNTSSTVEGGEMKNC	30	4	-0.49
B	B.CN.06.CNHLJSF06060.EU131810/130155	CTDLKNTTNTSSNTSSTTEGGEMKNC	26	4	-1.49
B	B.CN.06.CNHLJ_M06053.EU131807/131156	CTDLGNTTNTSSNTSSITEGGELKNC	26	4	-2.49
B	B.CN.06.CNHLJ_M06058.EU131809/127155	CTDWRHNTTNTNSTSNATLDTMEGEIKNC	29	4	-2.45
B	B.CN.06.HA172T1C1.MH479968/130159	CTNVENATNTNATNATNTNTTTEGGEMKNC	30	5	-2.49
B	B.CN.07.AH070011.JF932468/130158	CTNANNTSSTDNTSSNTSTTTEGGEIKNC	29	4	-2.49
B	B.CN.07.AH070014.JF932469/130154	CTNLNATNGSNNTSSTTEGGEIKNC	25	4	-1.49
B	B.CN.07.AH070017.JF932470/130158	CTNLNTTNTSNTTSSNNSSLTGGEEMKNC	29	5	-1.49
B	B.CN.07.AH070018.JF932471/130164	CTNVTVTNTGSTTRSRPTRSSTTSSVTGGEEMKNC	35	2	1.51
B	B.CN.07.AH070057.JF932472/130155	CTNLENTNNTSSNTSSVTEGGEIKNC	26	3	-2.49
B	B.CN.07.BJ070030.JF932473/129153	CTNSNTTKTSSNTSSTTEGGEMKNC	25	3	-0.49
B	B.CN.07.BJOX003000.e02.KM217584/129158	CIDYKSNTTNGTKTASNSSWEYMEGEIKNC	30	4	-1.5
B	B.CN.07.BJOX006000.e05.KM217662/129161	CTDGKNNNTGNSTNSTNATVSSLEKTVGEIKNC	33	5	-0.5
B	B.CN.07.BJOX014000.e37.KM217802/130163	CTTVNANVSVDGNDITNSTREKLKEGIKGEITNC	34	3	-1.49
B	B.CN.07.BJOX022000.e02.KM217995/129154	CTDWKSNTTHTTNISRTDMEGEIKNC	26	3	-1.46
B	B.CN.07.CBJC261.JF932474/130175	CTDYLGNTNTTSNNTSTDDTRSTNSSTDNASSNTSSTIKRGEIKEC	46	5	-2.5
B	B.CN.07.CBJC392.JF932475/130158	CTNLNATNNTTDTSNNTISMIEEGEIKNC	29	4	-3.49
B	B.CN.07.CBJC394.JF932476/130163	CTDLKNTTNTSSNTSITSISNTSIITEGGDIKNC	34	5	-1.49
B	B.CN.07.CBJC396.JF932477/130154	CTDYLGNTTSSNNSSTAEGGEIKNC	25	3	-2.49
B	B.CN.07.FJ070016.JF932483/130158	CTNLNITNTSNNTSSTTSSIIREGEIKNC	29	4	-0.49
B	B.CN.07.GS070017.JF932484/130156	CTNLNTTTTNTTRTTNSPIAVGEMKNC	27	3	0.51
B	B.CN.07.GZ070002.JF932485/130155	CSDVKNTNNTSSNTSSITEGGEIKNC	26	3	-1.49
B	B.CN.07.GZ070030.JF932486/133167	CTNCTSNCTSFNCTSSCTNLGNATNNSGNTELKNC	35	6	-0.59
B	B.CN.07.HA84T2C3.MH479957/130154	CTDCVTLNCTDYTNRTTEGGEIKNC	25	3	-2.54
B	B.CN.07.HB070006.JF932487/130172	CTKLNITNTSSNTSGTNNTTSSTTSSPNSTASSITEGGDIKNC	43	6	-0.49
B	B.CN.07.HB070022.JF932488/130151	CTNTTAANSTSSTTGGGEMKNC	22	3	-0.49
B	B.CN.07.HB070035.JF932489/130155	CTNVTPNVTRTSEKNITIEAGDMKNC	26	4	-0.49
B	B.CN.07.JL070038.JF932490/130158	CTNLKNNTNASSNISNINSTIEGGEMKNC	29	5	-0.49
B	B.CN.07.JS070389.JF932491/130155	CTNLNQTTNTNSTTISPKGGGEIKNC	26	3	0.5
B	B.CN.07.SX070080.JF932493/130155	CTDLENTTNASSNISSTTGGGEMKNC	26	4	-2.49
B	B.CN.07.hb070025.JF932499/130153	CTDLNTTNTNTTSSTTEGGEIKNC	24	3	-2.49
B	B.CN.07.hen1345.JF932500/130154	CTNLNTTNTSSTTSSPTEGGEMKNC	25	3	-1.49
B	B.CN.08.1106.HQ215554/130160	CTDMGCATNATNNNSSNNTRCDMPLGEIKNC	31	4	-1.54
B	B.CN.08.BJOX035000.e01.KM218138/129155	CTSLTSNSTDYQYDNTSISNVTDIKNC	27	4	-2.5
B	B.CN.08.BJOX041000.e10.KM218168/129155	CTDLKSNTTTNINNSTGEEMKGEIKNC	27	3	-1.5
B	B.CN.08.BJOX047000.e19.KM218228/129160	CTDWKSNTTNTTNIINATQSSGENMNGEIKNC	32	4	-1.49
B	B.CN.08.CBJC476.JF932478/130154	CTDATNTNDTSASFNANSTTEMKNC	25	3	-2.49
B	B.CN.08.CBJC489.JF932479/130154	CTNYSGNNTRNNTSNTLEGGEMKNC	25	4	-0.49
B	B.CN.08.CBJC500.JF932480/130156	CTDLKNTTNNTSSNASSMTEGREMKNC	27	4	-0.49
B	B.CN.08.CBJC502.JF346917/130153	CTDLKNTTNTNISSTIEGGEIKNC	24	3	-1.49
B	B.CN.08.CBJC503.JF932481/130155	CTNLGNTTNIKSNTSSTTEGGEIKNC	26	3	-0.49
B	B.CN.08.CBJC507.JF346918/130157	CTNYNATNATTTSSSINSTTDGEEVKSC	28	3	-2.49
B	B.CN.08.CBJC513.JF346919/130159	CTNPKTNSSVNTTPSTSNSSMIKGGEMKNC	30	4	1.5
B	B.CN.08.cbjc468.JF932498/130156	CTDLKNTTNNNSSNTSSTTEGEELKNC	27	4	-2.49
B	B.CN.09.09LNA014.JX960597/130161	CTDWDANKTNANISTNEKGKIKNIEKGEIKNC	32	3	0.5
B	B.CN.09.09LNA336.JX960599/130153	CTDVKTNSSSTDARTNSSTEMKNC	24	3	-0.49
B	B.CN.09.09YNRL215042sg.KC899011/130160	CTNATITSSANTTGASSPSPSPSTSREMRNC	31	3	0.51
B	B.CN.09.1121.HQ215556/131154	CTDWKSTGTNNSSMENMEGEIKNC	24	2	-2.49
B	B.CN.09.CBJC433.MT436112/130171	CRNVTSNSTKTNRTNGNSTNGPTTSTIGNISRTIEGEDLKNC	42	6	1.51
B	B.CN.09.CBJC438.MT436119/130170	CIDLRNNCTNSSNAGSTTEGGGGKNCSSNITTEEGGEIKNC	41	5	-2.54
B	B.CN.09.CBJC438.MT436122/130153	CTDLNTTTSNNASSTTEGGEIKNC	24	3	-2.49
B	B.CN.09.CBJC473.MT436133/130152	CTNTNNTSGNASSTTEGGEIKNC	23	3	-1.49
B	B.CN.09.CBJC485.JF346916/130152	CTNPGNSTSNSSSTMEGGEIKNC	23	3	-1.49
B	B.CN.09.CBJC495.MT436139/130151	CTNVGNSSNVNSTTEGGEMKNC	22	3	-1.49
B	B.CN.09.CBJC501.MT436164/129163	CTNYNGTSDNTNSTSINNTSSNATSTTEGEEMKNC	35	5	-3.49
B	B.CN.09.CBJC501.MT436165/130149	CINYTTTNTSTTEGGEIKNC	20	3	-1.49
B	B.CN.09.DEMB09CN002.KC596066/129153	CTDWKSNNTNTTQGLENMNGQIKNC	25	3	-0.49
B	B.CN.09.YN09P0014.JF932494/129146	CTNVNNTVNTSESEMKNC	18	3	-1.49
B	B.CN.09.ZK042.JF932497/131162	CTNVTITNTSNNTTNTSSTTSSTIEREEIKNC	32	5	-1.49
B	B.CN.10.DEMB10CN002.JX140658/130160	CTDWKPNNSTTNNNNTNNSVANLEIGEVKNC	31	4	-1.49
B	B.CN.12.134_0_27.KX692916/130168	CTNATWITNITSSHTTNATSSNNNTTSSNTNSTGEIKKC	39	5	0.54
B	B.CN.12.15_0_17.KX692929/129178	CTDYLGNTTNLGNTNNTNNDNSSTTTPSTTTCNTSGNISRTTEEREIKNC	50	6	-2.52
B	B.CN.12.2019_0_2.KX692941/130162	CTNLNITSNNTSSSNTSSSNTSSITGGGEMKNC	33	5	-0.49
B	B.CN.12.2039_2_13.KX693556/130162	CTDVKDTNNTSNNTNNTSSNNSSMTEGGEMKNC	33	5	-2.49
B	B.CN.12.2079_17.KX692973/130155	CTNLGSTTNTNSNTSSTTEGGEIKNC	26	2	-1.49
B	B.CN.12.2081_10.KX692981/130155	CTNWKNPNDTSSNTSSTIKGGEVKNC	26	3	0.5
B	B.CN.12.2092_0_13.KX693001/130162	CTNLSINNTSNNTSNHTSSNTSSTTEGGEMKNC	33	6	-1.46
B	B.CN.12.2097_0_16.KX693029/130169	CTNVRPLNCTDGKPPNCTAVEPSTSGNNSSATGGGEMKNC	40	4	-0.54
B	B.CN.12.2110_10.KX693036/130152	CTNANITSSNTSSTTEGGEIKNC	23	3	-1.49
B	B.CN.12.2124_3_35.KX693575/144183	CTNLGNTTNTSSNTTNTRSNNTSSNTSSAVEGGEGEMKNC	40	6	-1.49
B	B.CN.12.2142_0_13.KX693068/130155	CSNLRNTTNTSGNTSSMTEGGEIKNC	26	4	-0.49
B	B.CN.12.2157_8.KX693091/130167	CTNLNVTNLNTNNTSNNTSRNTSSTISSPTEGGEIKNC	38	5	-0.49
B	B.CN.12.2162_3.KX693093/130165	CNNVTNTSNNTRSENNTTTTNSTISSTTEGGKIKNC	36	6	0.51
B	B.CN.12.2243_1_7.KX693642/130172	CTDVSNANNTCNNTNITRSSNATCNNTSSTNSSMTEEGDMKNC	43	7	-2.54
B	B.CN.12.2350_0_10.KX693114/130154	CTDLKNTNTSSNTSSTVVGGEMKNC	25	3	-0.49
B	B.CN.12.2357_18.KX693136/131165	CTNLGNTNNTSNTTSNKTSNNNTSSMTEGGEIKNC	35	5	-0.49
B	B.CN.12.2358_2_16.KX693689/130154	CTDLSNTTTNSNISSTSEGGEMKNC	25	3	-2.49
B	B.CN.12.2360_2_93.KX693720/130177	CTNLTINTTSSNCTTTNTTSTTSSNCTTTNTTSSNTSSTTEGGEMKNC	48	8	-1.54
B	B.CN.12.2361_0_1.KX693171/130173	CTDDLTNLRNTTNNSTTTNSSTTEGNATTTNNSSTIERGEIKNC	44	6	-2.49
B	B.CN.12.2362_2_19.KX693770/130165	CTNCTIGTCTNLGNTTRNDTNRNNSSTTEGGEIKNC	36	5	-0.54
B	B.CN.12.2363_21.KX693223/130163	CTNLEKTTNNSTNTTEGGSSNTNSTIEGGELKNC	34	4	-2.49
B	B.CN.12.2406_12.KX693238/130173	CTNYLGNTNDTSSNNATNTNSSNTTANNSSNTSNTTWGGEIKLC	44	7	-1.49
B	B.CN.12.2408_0_1.KX693247/130167	CTNWENPTNTSSNTSASNNTSTSSNTSRTLEGGEVKNC	38	5	-1.49
B	B.CN.12.2418_0_18.KX693268/134170	CTNATSLRNDTNTNSTTDTNSNNNNSTIISTAEIKNC	37	5	-1.49
B	B.CN.12.2460_26.KX693292/130171	CTNWNETTNTSNNTSANASSTTSNNPNSNTSSIAGGGEVKNC	42	6	-1.49
B	B.CN.12.3124_1_18.KX693886/129159	CTDLKNKNSTSSNTSSSNTSSIIEGGEMKNC	31	4	-0.5
B	B.CN.12.3559_2.KX693309/130161	CTNATITSNNTSSNTTSSNTSSTIEGGQMKNC	32	5	-0.49
B	B.CN.12.3560_1.KX693314/130155	CTDLKNTTNTSSNTSSTTEGGEMKNC	26	4	-1.49
B	B.CN.12.3581_19.KX693326/130159	CTNVNITGSNTTDTHSNASSMTVGGEMKNC	30	4	-1.46
B	B.CN.12.3596_10.KX693339/130152	CTNLNNTKSNTSSTTEGGEIKNC	23	3	-0.49
B	B.CN.12.3617_4.KX693362/130165	CTNLNTTITSSNTSSTNTSTSSNNSSMIEGGELKNC	36	5	-1.49
B	B.CN.12.3624_20.KX693374/130163	CTNLNTTNLNITKTNNTISSTASSMVEGGEIKNC	34	4	-0.49
B	B.CN.12.3627_4.KX693390/130183	CSNLNITKTSCNSTSNNTANCNNTSSPTSTTTTSNTTNSSDTSSTTEREEIKNC	54	7	-1.54
B	B.CN.12.3786_7.KX693411/130171	CTNATGSHNVSTTSTPTTSSTGGNTNSTTSSPIEGGGEIKKC	42	3	-0.46
B	B.CN.12.3832_20.KX693437/130169	CTNLKIKLNSNSTSSDNRTGTNNTSSNTSSITEGGEIKNC	40	5	0.5
B	B.CN.12.3841_12.KX693455/130154	CTNLNTTNTSSNTSSTTEGGEIKNC	25	4	-1.49
B	B.CN.12.3856_10.KX693469/130179	CTNLETNNTNSNTSSPPPTTTSSSNTSSTTTSTTSSYTRSTTEGGEMKNC	50	4	-1.49
B	B.CN.12.3858_11.KX693475/130156	CTNLNNTSVNTTNDISSTPEPGEMKNC	27	3	-2.49
B	B.CN.12.3879_2.KX693489/130152	CKNATETSNNTSSTTEGGEIKNC	23	3	-1.49
B	B.CN.12.3899_2.KX693491/130166	CKNLTCNATDGSNTTANCNTTSSNANRTIEGGEMKNC	37	6	-0.54
B	B.CN.12.3954_0_1.KX693496/130163	CTKLENITNTNSNTSSNTSSTNSSTPEGGEMKNC	34	5	-1.49
B	B.CN.12.555_0_8.KX693539/130155	CTDLRNTTGIDSNTSSTTEGGEIKNC	26	3	-2.49
B	B.CN.12.DEMB12CN006.KP109511/129160	CTDWKSNTNNNSSQATTTPSSGENMIGEIKNC	32	2	-1.49
B	B.CN.12.DEMB12CN010.KP109512/130163	CTDYNGNDITNGNKTEKAIDGNATISEKGEIKNC	34	3	-2.5
B	B.CN.98.YN9802.JF932495/130153	CTDLKNNATTNNSSIKGGGELKNC	24	3	0.5
B	B.CN.98.YN9838.JF932496/130152	CIDYFRNTTSNSSRIEGGEMKNC	23	3	-0.49
B	B.CN.99.plwj11_6.GU647196/130155	CTNLENTTNTSSNTSSMTEGGEMKNC	26	4	-2.49
B	B.CN.x.B06.EU363830/130155	CTTLKNINNTSGNISNVKEEGEIKNC	26	3	-0.5
B	B.CN.x.BJ168.17.MN617378/130164	CSKLEKPTNTSNSTSSTTSPSTTSRPTEGGEMTNC	35	3	-0.49
B	B.CN.x.BJ171.13.MN617379/130155	CTDLRNTTNTSSNTSSMAEGGEMKNC	26	4	-1.49
B	B.CN.x.BJ175.4.MN617380/130158	CTNVNTTDTSDNTSSTTSSTIEGGEIKNC	29	3	-3.49
B	B.CN.x.BJ176.1.MN617381/130150	CTNLTSSNTNRTTEGGEIKNC	21	3	-0.49
B	B.CN.x.BJ23_1.MN617361/130155	CTNLKNTTDTSSNTSSVTEGGEIKNC	26	3	-1.49
B	B.CN.x.BJYA105.5.MN617383/127160	CTNWEFNSTNTNGTTTLHTNNSSLRMREGEIKNC	34	4	-0.45
B	B.CN.x.BJYA109.9.MN617384/129151	CANANITSNDNSTYSNKWEVKNC	23	3	-0.5
B	B.CN.x.BJYA119.6.MN617385/129165	CTNWKSNTTNNSTSPGTTNTNTSQISGENMEGEIKNC	37	4	-1.49
B	B.CN.x.BJYA144.8.MN617386/131157	CTDANLNTNSSINNSSLIKMKEEIKNC	27	3	-0.5
B	B.CN.x.BJYA174.16.MN617387/127149	CTNRNTSITNSSLTTAEGDIKNC	23	3	-0.49
B	B.CN.x.BJYA180.8.MN617388/129155	CTDTNNANSTNNATSSWESMRGEIKNC	27	3	-1.49
B	B.CN.x.HeB87.2.MN617377/130158	CTDLNITANTTYPSSDINNTTMREEMRNC	29	4	-2.49
B	B.CO.01.PCM001.AY561236/130153	CTNANTTSSGRVMPTMKPEEIKNC	24	2	0.51
B	B.CO.01.PCM013.AY561237/130170	CTDSKGTNDTTNDTNTNATPTTTSTTNGSGVKIERGEIKNC	41	5	-1.5
B	B.CO.01.PCM039.AY561239/130155	CSDVVNTNNTNNSSGEEIGRGEIKNC	26	3	-2.49
B	B.CO.06.subject_247_day1_clone_15.HQ377377/131173	CTNITKSENITQANITTSGNITQVTQDTNSSREIMGDGDMKNC	43	6	-2.49
B	B.CU.12.12CU087.KR914675/131157	CTDLRGETSTNSTSGTMIMAKGAMKNC	27	2	0.5
B	B.CU.14.14CU005.KR914676/130156	CNDLKNVTNTNCSSGRGIVEKLDISNC	27	3	-0.52
B	B.CU.14.14CU007.KR914678/128154	CTDIKNNSNTNPSGGRIIMEYPEMKNC	27	2	-0.5
B	B.CY.03.CY005.EU668963/131156	CTDPRLNRTENNNTSIEKMDKDMKNC	26	3	-0.5
B	B.CY.05.CY018.FJ388890/130155	CTDEVKNLNDTNNSSTSWDKGEVKNC	26	3	-2.5
B	B.CY.05.CY020.FJ388891/130158	CTDFLGNSNNTNNVGNSTNNNSSSEMKNC	29	4	-1.49
B	B.CY.05.CY028.FJ388895/130151	CTNYEGNATNTTKGEKGEIKNC	22	3	-0.5
B	B.CY.05.CY030.FJ388956/130157	CTNANTTNVNTTNTNSNLRMEMGEMKNC	28	3	-0.49
B	B.CY.05.CY032.FJ388898/130155	CSDIPKTNSSNNNSSEESIIGEVKNC	26	3	-2.49
B	B.CY.05.CY035.FJ388958/130163	CTDVNKTTTANNSSSVKTTANNISLGEEGDMKNC	34	4	-1.5
B	B.CY.05.CY037.FJ388899/130168	CTDCKLNDTKSGTNSTESSLNCPNITNTTDMKKGEIKEC	39	4	-1.55
B	B.CY.05.CY055.FJ388904/132163	CTDVKNRTITNNNNSTYNSTIKTGMEGEIKNC	32	4	0.5
B	B.CY.05.CY056.FJ388905/132170	CTEPTNGTIDNTNGTTSDASNSTNSTKTRVVEQGVMKNC	39	5	-1.49
B	B.CY.05.CY065.FJ388910/130151	CTDVSRNNSSSSDNSWREIKNC	22	2	-0.49
B	B.CY.05.CY067.FJ388911/128159	CNNKTNCTEWKKSNTTNSSNWEMEEKEEVKNC	32	5	-1.52
B	B.CY.05.CY068.FJ388912/130158	CIDVNTTSTNTTSTNTTSSGEMAGEIKNC	29	4	-2.49
B	B.CY.05.CY070.FJ388960/130152	CTDWGNSTNTNSSNGNTGEMKNC	23	3	-1.49
B	B.CY.05.CY072.FJ388914/130151	CTDLKNSSWTNSSLKLEGMKNC	22	3	0.5
B	B.CY.05.CY074.FJ388915/130160	CSDWKGNATAGNTTNNSSSLGRLDTGEIKNC	31	4	-0.49
B	B.CY.05.CY075.FJ388916/132166	CTDELNINGTTGNGNGTTASNSSIEEGMKGEIKNC	35	4	-3.49
B	B.CY.05.CY082.FJ388962/130149	CTNVLRNSTNTNNSTELKNC	20	3	0.51
B	B.CY.05.CY087.FJ388918/130165	CSNWVNTTAKNTTTAGSTTNNSSSLGRLDNGEVKNC	36	4	0.5
B	B.CY.05.CY089.FJ388920/130157	CTDPLRNNTSRTNSTTITNRTDVEMKNC	28	4	0.51
B	B.CY.05.CY093.FJ388923/132155	CTNITISTNTTKNSSGEEMTMTNC	24	4	-1.49
B	B.CY.05.CY096.FJ388963/130156	CTDVNKNTTDNGATTNSSSLGGDMKNC	27	3	-1.5
B	B.CY.05.CY097.FJ388924/130148	CTDFSRNNTNTNSIEMKNC	19	2	-0.49
B	B.CY.05.CY100.FJ388964/130148	CTANVTTTLGNITEEMRNC	19	3	-1.49
B	B.CY.05.CY110.FJ388927/130158	CTNLTTNLTTDNTTTGRGNISGSMEMKNC	29	5	-0.49
B	B.CY.05.CY113.FJ388930/138172	CTIWNNTNTNTTANKTNTTNNNWGNMDSGEEIKNC	35	5	-1.49
B	B.CY.05.CY122.FJ403482/130155	CTDPSTLNGTDFLKNATMKEEEIKNC	26	3	-2.49
B	B.CY.05.CY124.FJ388933/130163	CTEATSINATSINNNSSTNDSRGEMREGGGWYNC	34	4	-2.49
B	B.CY.05.CY131.FJ388935/131159	CSNKLNKLNVNETHTNETWKEVDNEIKNC	29	3	-1.46
B	B.CY.05.CY132.FJ388936/130152	CTDDLKNSTNITIKLERGEIKNC	23	3	-0.5
B	B.CY.05.CY137.FJ388937/127154	CTDVNITRTTNSSTANISREVKEEMKNC	28	4	-0.49
B	B.CY.05.CY141.FJ388939/130157	CTDLNNSTGGNHTTNAPEIDGRKEMTNC	28	3	-2.45
B	B.CY.05.CY142.FJ388965/130156	CTDWGNDTKISNSNEKLRMEKGEIKNC	27	2	-0.5
B	B.CY.05.CY149.FJ388940/130158	CSDYTKTNTTGTVTNTNTTSPPSSEIRNC	29	3	-0.5
B	B.CY.06.CY168.FJ388949/130158	CTSLKLNTTQTNSSTTQINNTDSGEMKNC	29	4	-0.49
B	B.CY.06.CY180.FJ388955/130157	CINLNCTNCTNLKNSSEGIKDEVGMKNC	28	4	-0.55
B	B.CY.07.CY181.JF683736/131158	CANLTTASGNNTSNDNEAMLAKEQMKNC	28	3	-1.49
B	B.CY.07.CY184.JF683738/129151	CTNANLTSTNSSMGMEAGEIKNC	23	3	-1.49
B	B.CY.07.CY188.JF683741/130157	CTDWNATNTNVTGVNNTMNIDKGEIKNC	28	4	-1.49
B	B.CY.07.CY189.JF683742/129155	CMDVNITKTKSNTSDSSISEKGEIKNC	27	3	-0.5
B	B.CY.07.CY190.JF683743/130161	CTDYCGKNTTTNSTNTCNSSMEETGEGGMKNC	32	4	-2.54
B	B.CY.07.CY195.JF683747/130149	CTELKNGTINNRTEGEMKNC	20	3	-0.49
B	B.CY.07.CY197.JF683749/130153	CTDVNTTTNTNTVTREKMGEIKNC	24	2	-0.49
B	B.CY.07.CY198.JF683750/130164	CMDYNNTEATNNSISGSTNNSNSWDRMEKGEIKNC	35	4	-2.49
B	B.CY.07.CY199.JF683751/130162	CTDWSGNNTNNSSNNTNNNSTGLEMEKEEIKNC	33	5	-3.49
B	B.CY.07.CY201.JF683753/130158	CTEVKNSTNNNTTYNTDNNTSILEEMRNC	29	4	-2.49
B	B.CY.07.CY202.JF683754/130156	CSDVSGNVTDINGIKTNSNDNDEMSTC	27	1	-4.49
B	B.CY.07.CY204.JF683756/135160	CTDVNNTNSTNVNSSDQIEAGEIKNC	26	4	-3.49
B	B.CY.07.CY214.JF683764/130157	CTDLRENDGNSTTNENWRKEEKGEMKNF	28	2	-2.47
B	B.CY.07.CY216.JF683765/131162	CTDCGATNCTDSHNTTSTPNITESQRGEIKNC	32	4	-2.5
B	B.CY.08.CY220.JF683769/130161	CTEVNRNNTRNNSSAIETRNNSSAIEIEMKNC	32	4	-0.49
B	B.CY.08.CY224.JF683773/133156	CTDDVKVNGTADVTTEEKGEIKNC	24	2	-3.49
B	B.CY.08.CY226.JF683775/130158	CINFNYTKNYTKTHQNDSLKMEIGEIKNC	29	4	0.53
B	B.CY.08.CY229.JF683778/128157	CTDVNATTTASDVNATTTASEMEKGEMKNC	30	3	-3.49
B	B.CY.08.CY232.JF683781/130158	CSNLNITSGSGTNSDGRGGKVDPGEMKNC	29	2	-0.49
B	B.CY.08.CY237.JF683784/130159	CTDYNGTILMLVMELILMLVKKMKGEIKNC	30	2	0.5
B	B.CY.08.CY238.JF683785/129167	CTDWKKPTNATGNDTTTASPTPSNITDPLKLDKGEIQNC	39	4	-1.5
B	B.CY.09.CY241.JF683787/130157	CTDYNTTNTTSSNTNSGGEMNKGEIKNC	28	3	-1.5
B	B.CY.09.CY242.JF683788/130160	CTNLTSTNLTNSNNTSNSTSGEEMRAEMKNC	31	5	-1.49
B	B.CY.09.CY244.JF683790/132157	CTDVKTNSTNSSTKPTDSSGIEMKNC	26	3	-0.5
B	B.CY.09.CY250.JF683793/130159	CTDVKVNNTGASNVTNNNATSNNWEEMKNC	30	4	-1.49
B	B.CY.09.CY251.JF683794/130163	CVNYNNSENANSTNTTTPTPTSSGKMEEGEIKNC	34	4	-2.49
B	B.CY.09.CY253.JF683796/130148	CPINETNENVTNIAEMKNC	19	3	-2.49
B	B.CY.09.CY254.JF683797/129158	CTDDLINSNATNNSNTTIYINDKKGEIKNC	30	4	-1.5
B	B.CY.09.CY258.JF683801/130156	CTDVKNGTNGSINRTIEEEMKGEIKNC	27	4	-1.49
B	B.CY.09.CY262.JF683804/130156	CTDVQKNNTNTTVGGGGPMESGEIKNC	27	3	-1.49
B	B.CY.09.CY263.JF683805/130162	CTDWTKNTTTKNTTNTNDTSNMMEMEKGEMKNC	33	4	-1.5
B	B.CY.09.CY266.JF683807/130159	CTDVKTNNTNNATNTNNSTWKMKEGELKNC	30	4	0.5
B	B.DE.03.HIV_DE_BID_V3307_2003.JQ403048/131163	CTNLRNNTTTNSTNTNSSNTNSNIEDKEDIKNC	33	4	-1.49
B	B.DE.04.9213_d0.JQ416158/130164	CSDWEKENVTSSASNSPNNNSSSELRMEKGELKNC	35	3	-2.49
B	B.DE.04.963987.KT124812/137166	CTNVKTTNTTGNGLTNSSWGRMEEGEIKNC	30	3	-0.49
B	B.DE.04.HIV_DE_BID_V4131_2004.JQ403037/131167	CTDWGNDTSTSGNATTTTAATTTRSWDMMDRGEIKNC	37	3	-2.49
B	B.DE.07.906153.KT124803/130157	CTDMENGNTPNTNNSSWKKMEKGELKNC	28	2	-0.5
B	B.DE.08.147984.KT124751/127166	CTNLTVLTNATANNATATANNDTENNATVNKAVIEEIKNC	40	6	-2.49
B	B.DE.08.154162.KT124752/130167	CTDYWKNETNTNETSINGTNTNNSSNWEKMEKGEIKNC	38	5	-2.5
B	B.DE.08.176952.KT124755/130150	CTDVKTNATINANMTEEIKNC	21	3	-1.49
B	B.DE.08.255524.KT124757/130163	CHNVTRDAGNATAIRTTTPPSINSTVEDSDMKNC	34	4	-1.46
B	B.DE.08.296004.KT124762/126156	CTNANATGTNGTRGTSTVEGELMKEGEIKNC	31	3	-1.49
B	B.DE.08.637829.KT124788/130159	CSNNITSGNTTDDSGNATISGKITEEMKNC	30	4	-2.49
B	B.DE.08.654207.KT124789/129166	CVDAKNCNDTGATNCSSGGTNSTTGIGGLMDKGEIKNC	38	4	-1.55
B	B.DE.08.822582.KT124794/132163	CSDANTTSSSTTSSNTPSYGMGQMDKGEIKNC	32	2	-1.5
B	B.DE.08.882283.KT124800/130156	CTDKFNASNTLNGTNKNVSEEIDMKNC	27	4	-1.5
B	B.DE.08.954229.KT124810/130143	CSNVTNGAGETKNC	14	2	-0.49
B	B.DE.09.136172.KT124749/130158	CTDYQGNGTNTNRTNTNSSIEGDGEIKNC	29	4	-2.49
B	B.DE.09.159793.KT124753/130163	CTNVSATTTNTTTSNTSTTPTTNSREGMREMKNC	34	4	0.51
B	B.DE.09.172508.KT124754/130159	CTNYNTTNNVTHTNSSDSEIPMDEGEIKNC	30	4	-4.46
B	B.DE.09.585067.KT124782/134160	CTDLRNNTNTTSAINSNEMEKGEMKNC	27	3	-1.49
B	B.DE.09.923040.KT124805/130160	CTDLKNNSCTNLESNNCTNSSIVDKEEMTNC	31	4	-3.54
B	B.DE.10.290307.KT124760/133169	CTDYNSTDHNNSTSPKNTTDYNNSTELPMDKGEIQNC	37	5	-4.46
B	B.DE.10.320435.KT124763/130175	CTTFSKNCTTFNKNVTGNETVENGNCTNNTETQTKEVQELQEIKNC	46	6	-2.54
B	B.DE.10.464704.KT124772/130163	CIDMNTTTNNKPTTTPKPTQNGEELMEKGELKKC	34	1	-0.5
B	B.DE.10.556743.KT124779/130149	CTNVRNDTNTNMTDTSMTNC	20	3	-1.49
B	B.DE.10.571373.KT124780/129159	CTNWNSTANTNATQTNSSNGINIVEGEIKNC	31	4	-1.49
B	B.DE.10.587196.KT124783/130165	CNDVNVTTINNNTTNNNTNNASLPEVGEMKGEIKNC	36	5	-2.49
B	B.DE.10.863847.KT124797/127153	CTDYPTNDTNSTSNSSNILEKEEIKNC	27	4	-3.49
B	B.DE.11.891676.KT124802/130157	CTDYKQTTNSTNSTTTRATNSSGEMKQC	28	3	0.5
B	B.DE.12.328893.KT124765/130159	CTETNTTRSNNTATSASNMTTNDTSDMTNC	30	5	-2.49
B	B.DE.12.635056.KT124787/130159	CTDLNVTNTNSSSAKNTNNSMIDGGEMKNC	30	4	-1.49
B	B.DE.12.956306.KT124811/130156	CTDANPKQNSTVNNDTITFFKEEITNC	27	3	-2.49
B	B.DE.13.366396.KT124767/130141	CSDGNYTETKNC	12	2	-1.49
B	B.DE.13.947915.KT124808/130158	CTDVNTNNTNSNTSKTNSTASSPIEMKNC	29	4	-0.49
B	B.DE.16.1HD10K_W4_090516_B8_S15.KY324301/130175	CIKFKSTNLTVTNSSEFKSTNLTVTNSTDTSANETTKGTVEGMKNC	46	6	0.5
B	B.DE.16.1HD11K_W4_101416_F11_S16.KY324379/130162	CTDVDGYNGNKTQSNNTNGSDGKLIDPGEVKNC	33	4	-2.5
B	B.DE.16.1HD4K_W4_062316Pl4_E2_S52.KY324591/131158	CSNINNSSNSTNSTTNGTKIEEGGMKNC	28	5	-0.49
B	B.DE.16.1HD5K_W4_061616_G9_S52.KY324630/129163	CTDVNATNTNNSSETDAKSNITGVKLIEKGEIKNC	35	4	-1.5
B	B.DE.16.1HD6K_D0_061016_A9_S8.KY324641/130154	CTDYNTTTTNDTSKLLMEKGEMKNC	25	3	-1.5
B	B.DE.16.1HD8K_D0_062916_C9_S77.KY324761/130156	CTDLKNSTDTDTNTTVPISEKEELKNC	27	3	-3.49
B	B.DE.16.1HD9K_D0_070816_B5_S32.KY324808/130157	CSDANITRSNTTINNGTWNMEKGEVKNC	28	4	-0.49
B	B.DE.16.9249_W0_6P11_S32.MK115683/130155	CTDLETKKTNSTNNGANITAADMKNC	26	3	-0.5
B	B.DE.16.9249_pre_G3.MH575796/130158	CTDVETNSNEKANSTNNGANITAADMKNC	29	3	-2.49
B	B.DE.16.9253_W0_4F3_S90.MK115918/130154	CTDEVNVVNRTSNDSNGITRELKNC	25	3	-1.49
B	B.DE.16.9254_W12_12BL5.MH575478/130165	CTDVEIDKTSANKTINVNTNTTNSWERMDPGEIKNC	36	3	-2.49
B	B.DE.16.9254_wk_2_6_E19.MW063064/130165	CTDVEIDKTSANKTINVNTNTTNSWERMDPGEIKNC	36	3	-2.49
B	B.DE.16.9255_W12_12C4.MH575379/130147	CTDVNRTSNEMTGELKNC	18	2	-1.49
B	B.DE.16.9255_W12_5H24_S1.MK116212/130145	CTDVTSNETTGELKNC	16	2	-2.49
B	B.DE.17.IDC561_aph_G10.MN871328/135177	CSDCTNQTCTNRGNTTSSTKTNSSSTNSSSTNSSSKGGDMKKC	43	5	2.45
B	B.DE.17.Strain0526.MK086129/130156	CTNINSSTSTNNSSHINITIMEEMKNC	27	4	-1.46
B	B.DE.86.D117III_child.AF490512/130155	CTDLKNNATNTTSSNGETMKGEMKNC	26	3	-0.5
B	B.DE.86.D31.U43096/130157	CTDLKNATNTNNSSWTMTGEMKGEIKNC	28	3	-0.5
B	B.DE.86.HAN.U43141/130152	CTDYNNATNSSWGRMEKGEIQNC	23	3	-1.49
B	B.DE.x.DEMBXXDE001.KC596067/130147	CTNTNNSIVNSTQEMKNC	18	3	-0.49
B	B.DK.01.CTL_016.EF514704/130158	CSNANITYTNETISRDNITIMKEGEIKNC	29	4	-1.5
B	B.DK.01.CTL_017.EF514705/138182	CIDYVKNITNGGNTTNNGTEVRGNTTSNDTTNTTSSSMETEMKNC	45	7	-2.49
B	B.DK.01.CTL_018.EF514706/129154	CNDNVTVNATGGGNRTEMEKGEIKNC	26	4	-1.49
B	B.DK.01.CTL_041.EF514711/130160	CADLNNTNNLNATNTTSSSGGMMEKGEIKNC	31	4	-1.49
B	B.DK.01.CTL_043.EF514712/130161	CIDVKNDTNTTSSGGKESNATSSSEGGDMKNC	32	4	-2.5
B	B.DK.04.PMVL_013.EF514700/130174	CSNYIPPCVNSTKSTNCTNSNSTNSNTTEVTNGTDTQGEIGMKNC	45	6	-1.55
B	B.DK.04.PMVL_049.EF514701/130163	CTDAPDANNTTNTTIAGTSTTNTPIVSSGEIKNC	34	3	-2.49
B	B.DK.07.PMVL_011.FJ694790/130163	CIDCTNTSKCNTTTNATNTNNPAPTMETGELKNC	34	4	-1.54
B	B.DO.05.05DO_160884.EU839597/129147	CTNATNGTVELGGGEIKNC	19	3	-1.49
B	B.DO.05.05DO_162387.EU839596/131156	CINANNSVSNLTKLDKEEIKKEIKNC	26	3	0.5
B	B.DO.05.05DO_163007.EU839598/130162	CTNWERGNVTERSNVTNNNSTVTQMGEEEVKNC	33	4	-2.49
B	B.DO.08.X2348_c2_8.FJ817365/135159	CTDDLRNDTNNSTANIVEKGEIKNC	25	3	-2.49
B	B.DO.11.DEMB11DR001.KY658702/130159	CTNWNATAAKNITSDRNSSLTIEDGEVKNC	30	4	-1.49
B	B.EC.89.EC003.AY173959/130159	CTDWNANSTVNATNTNNSTGKIETGEIKNC	30	4	-1.49
B	B.EC.89.EC102.AY173960/130161	CNNSKFINNPSVNTTGQNNASLRQMEEEMKNC	32	4	-0.49
B	B.ES.04.12_3_PC_1.KC595150/130160	CTDLRNDTDSGDNTTNSSSWGKMERGEIKNC	31	4	-2.49
B	B.ES.04.18122_3Fc1.KC595152/130160	CTDDWKHDTNTTRNATNTTSSSGNTMEMKNC	31	4	-1.46
B	B.ES.04.251248_7Fc1.KC595157/130156	CTDAPLNGNDTSRTDNLKMDEGEIKNC	27	2	-3.49
B	B.ES.04.3227050_2Fc1.KC595160/130160	CTDFNTTSWRNATNTTSSSGEKMERGEIKNC	31	4	-0.49
B	B.ES.04.3227057_5Fc1.KC595161/130162	CTDLKNDTNSGNATSNNATGSSWMMEKGEIKNC	33	4	-1.5
B	B.ES.04.3227058_6Fc1.KC595162/130160	CTDLKNGTYTTSTNTTSSSGRPMEEGEIKNC	31	3	-1.5
B	B.ES.04.357182_1Fc1.KC595163/130188	CTDWDGTCKNGTNSNNGTCENATNSNSTTNHTNHTTTNHTTGNHTAGVGKIEKGEMKNC	59	9	-1.4
B	B.ES.04.357184_1Fc1.KC595164/130155	CTDWRNATNTTSSSGGTIEGGEIKNC	26	3	-1.49
B	B.ES.04.40022834_5Fc1.KC595165/130159	CTDWNNTNSGNTTTNSSNWGKIETGEIKNC	30	4	-1.49
B	B.ES.04.RF_LTNP_09.KC595194/130165	CTDWKNATNTTTTNTTATNITGSSGKMWEKGEIKNC	36	5	0.5
B	B.ES.04.RF_LTNP_13.KC595197/130153	CTDYYNNATNANSSSVEKGEIQNC	24	3	-2.5
B	B.ES.04.RF_LTNP_37.KC595202/130154	CTDLNSTNTNSSNGKTMDRGEMKNC	25	3	-0.49
B	B.ES.04.RF_LTNP_40.KC595203/130166	CTDVWNNTTNGTNIAEGNNAIKNSSEEMMEKGEIKNC	37	4	-3.49
B	B.ES.05.1540906_2Fc1.KC595151/130160	CTNASATNATGDATAAGATSGTNITEDMKNC	31	4	-2.49
B	B.ES.05.279752_5Fc1.KC595158/130155	CTDLENNNTTTNSSWEKMEKGEMKNC	26	3	-2.49
B	B.ES.05.9684_12Fc1.KC595168/130166	CTNARRNATNTTDARSNATNANNSSRGMMEEGEIKNC	37	5	0.51
B	B.ES.05.MDM6_4gp160.KC595190/130154	CTDELRNRNTTNTNSSWERGEIKNC	25	3	-0.49
B	B.ES.06.R14.KT200350/136160	CTDYNATNVKNNATRTSSPNDMKNC	25	3	0.5
B	B.ES.06.X1998.EU786676/130152	CTDQLNANYTNNNSWKMGEIKNC	23	3	-0.5
B	B.ES.07.RF_LTNP_12.KC595196/130155	CTDLGNATNTNSSNEGMMEKGEIKNC	26	3	-2.49
B	B.ES.07.X2210_3.EU786679/130149	CTDLKNVTSNSTDNSSMTNC	20	4	-1.49
B	B.ES.07.X2231.EU786680/130150	CTNTTNINVTDSGMIGEIKNC	21	3	-1.49
B	B.ES.07.X2236_C6.HQ236609/130152	CTDFGNTTNTTSTTMEKGEMKNC	23	3	-1.49
B	B.ES.07.X2278_c2_B6.FJ817366/130158	CTNINSTNSTNNTSSNSKMEETIGVIKNC	29	4	-0.49
B	B.ES.08.ES_X2515_3.GQ372988/133169	CSPYYTNVTNNTNNNTTVANTNNSSGLEGITGELRNC	37	5	-1.49
B	B.ES.08.ES_X2556_3.GQ372990/130158	CTDVITNSNRTNTTSEWGEKMEEGEIKNC	29	3	-3.49
B	B.ES.08.P2008.FJ670531/130161	CTDVGNVTNINNVTNIKNSSEELMEKGEMKNC	32	4	-2.49
B	B.ES.08.P2021_3.FJ853620/130153	CTDYKGNATNLNNSSLEEGEIKNC	24	3	-2.5
B	B.ES.08.R11.KT200349/129150	CTDVNTTSSGEEMVERGEIKNC	22	2	-3.49
B	B.ES.08.R5.KT200354/136170	CFDVDTNKTKNQTDGGGNNTSIEGGKMERGELKNC	35	4	-1.5
B	B.ES.08.R9.KT200358/130154	CTNTNKNATNVTNSDWEGKEEVKNC	25	3	-1.5
B	B.ES.08.X2510_2.FJ853622/130151	CTSVNNTAYVNKTEEEKEMKNC	22	3	-1.5
B	B.ES.08.X2555_2.GU362883/130155	CIDYQGTNTTNVSTPTTTGAQEVKNC	26	3	-1.49
B	B.ES.08.X2574_2.GU362886/128148	CTELNSTKTNVTLDREEMKNC	21	3	-1.49
B	B.ES.09.DEMB09BO001.JX140656/130150	CTDVTENTVENNTINGEIKNC	21	2	-3.49
B	B.ES.09.DEMB09ES007.KC473841/131165	CININITNNANQTNKTNQTNANQTSIEQTDEVKNC	35	6	-1.49
B	B.ES.09.Leg3.JN054257/131163	CSHNITRIGNVTENDNVTDYGKIRTGKGEIKNC	33	4	0.54
B	B.ES.09.P2149_3.GU362881/129148	CANVTDTNSINEMREEIKNC	20	2	-2.49
B	B.ES.10.DEMB10ES002.KC473842/131170	CTKVSCTNSTSSNNTASNNTLTCNDTIGGQGWAKEEIKNC	40	5	-0.55
B	B.ES.10.R3.KT200352/131157	CTDNITVINATVNATSSSGELMGMKNC	27	4	-1.49
B	B.ES.10.R4.KT200353/130162	CTDVTTNKTSNATQNSNNSETGRIMEEGEIKNC	33	4	-2.49
B	B.ES.10.R6.KT200355/130159	CTDVKRNANMTCWENGTNLLNNITRDMKNC	30	4	0.48
B	B.ES.10.R7.KT200356/129154	CTEVNSNSTGGANLTSSRESSEIKNC	26	3	-1.49
B	B.ES.10.R8.KT200357/130155	CSNANFNCNNTNNASCLEMQAEVKNC	26	3	-1.54
B	B.ES.13.DEMB13ES010.KP109518/130169	CTDLKTKNCTNLGTKNCTGLNTTNTQNNISSEEKGDMKNC	40	5	0.45
B	B.ES.13.P6.KT200348/130161	CSDAVGISSNNNTNDNSGNSNITEEQGELKNC	32	3	-4.49
B	B.ES.14.ARP1203.KT276263/131147	CTNITNSTIEGNDMKNC	17	3	-1.49
B	B.ES.14.ARP1206.KT276266/125142	CTDWKANTNITITEVKNC	18	2	-0.49
B	B.ES.14.ARP1207.KT276267/130153	CTDNLRNETYNNETIREKGEMKNC	24	3	-1.49
B	B.ES.14.EUR_0045.KU685585/130152	CTDLKNNSAHNISLEMKEEIKNC	23	3	-1.46
B	B.ES.14.EUR_0052.KU685589/131158	CIDFTGNSTNVNSTNATVEALTGEIKNC	28	4	-2.49
B	B.ES.15.100598.KY989954/129160	CTDVDNTTETNVGNTTGANVSSSNGGGEMKNC	32	4	-3.49
B	B.ES.15.100600.KY989956/130162	CTDVGNSTNDSHNSTNGNYSNWERMEPGEIKKC	33	4	-2.46
B	B.ES.15.100_116.KY465969/130150	CANITCNKNSTCEDGGGMKNC	21	3	-0.54
B	B.ES.89.As2_3b.KC595171/130162	CTDYNGTSNNATSNNATGDSWGMKMEEGEIKNC	33	4	-3.49
B	B.ES.89.As3.KC595172/130161	CTDVGNGTNSGNNTSTNSSNWEKMEKGEMKNC	32	4	-1.5
B	B.ES.89.As5_1b.KC595174/130160	CTDGRNDTNTTSANTNDSSGGPMEKGEIKNC	31	4	-2.49
B	B.ES.89.As8_8.KC595177/130156	CTDVGNTTNTNSSSGGMMEEKGEIKNC	27	3	-2.49
B	B.ES.89.As9_4.KC595178/130156	CTDYLRNDTNTTSDSGGRMEGGEIKNC	27	3	-2.49
B	B.ES.89.RF_LTNP_10.KC595195/128153	CTDWGNTTNSTSNSGEMIEKGEIKNC	26	3	-2.49
B	B.ES.89.U61.DQ854716/130163	CTDYGNDTNTNNSNATNPTSSSGGMEGRGEIKNC	34	4	-2.49
B	B.ES.98.HC2988965_5Fc1.KC595182/130161	CTDWKNENNGTGNATNAHNDSLTMEKGEIKNC	32	4	-2.46
B	B.ES.99.30_1_21.KC595159/130151	CTDLRNATNNSSRMEGGEIKNC	22	3	-0.49
B	B.ES.x.10246788_1gp160.KC595225/130159	CTDLRNDTSNATASNLSSEDIKARREIRNC	30	4	-0.49
B	B.ES.x.64.5_8gp160.KC595222/130160	CTNANTTNANNTTSANTTNISREMEGEIKNC	31	5	-1.49
B	B.ES.x.EC3_180.KC595204/130150	CTDYNTTSRGKQMEGGEIKNC	21	2	-0.5
B	B.ES.x.EC4_1_117.KC595206/130154	CTDWQNNTQTTSSGKTTIVGEIKNC	25	2	-0.49
B	B.ES.x.LMP0501.DQ141341/130160	CTDWKNATNTNSTNTNSSSEGTMEGGEVKNC	31	4	-2.49
B	B.ES.x.LMP0502.DQ141342/132162	CTDATNSNSTRNSTNDNNSNMKMEVGEIKNC	31	4	-1.49
B	B.ES.x.LMP0503.DQ141343/130156	CTNYWKNDTNTTVNNGEIMEKGEMKNC	27	3	-1.5
B	B.ES.x.LMP0519.DQ141345/131170	CTDYGRENCTSNNTNCTSNNTNRTSNNIQEGIERGEIKNC	40	6	-1.54
B	B.ES.x.LMP0608.DQ448819/132164	CTDVNITNTNNNTSANSTSGNWTMMERGEIKNC	33	5	-1.49
B	B.ES.x.MH01.EF531330/129152	CTDANNTNTNNAIVNETKGEIKNC	24	3	-1.49
B	B.ES.x.MH02.EF531331/130168	CTNVTTTNTNSPTTTSSTSSLTASTAPTTSSIKDEIKNC	39	2	-0.49
B	B.ES.x.MH04.EF531333/131174	CSDVNTTDVNTTDVNTTRTHTNASHTNTTNNSGERMEMGEIKNC	44	7	-3.42
B	B.ES.x.P2317_2.JX422195/130164	CTDVKRNCTDVTNSTDVTGNCTVNNNTEEVEIKNC	35	5	-3.54
B	B.FR.00.309_L_1.AY535455/131157	CTDVTANSTNTTNIDEGRMEQGEIKNC	27	3	-3.49
B	B.FR.00.310103.KC699018/130157	CTDVNITNANINMSYANKTMEQGEMKNC	28	4	-1.5
B	B.FR.00.750905.KC699022/135169	CTNYNGTRATPTSPTTTNPNEIKGKPMEVGEVKNC	35	2	0.5
B	B.FR.03.LA06ToXa.KU168261/130157	CSDKINININGTNSTNPNVTEEGDMKNC	28	4	-2.49
B	B.FR.05.DEMB05FR001.JX140652/131154	CTVATNSSGTNTTAGSKIEGVKNC	24	3	0.5
B	B.FR.06.FHY01223832_Env242.MH000288/130138	CKELEMKNC	9	1	-0.49
B	B.FR.07.590110.KC699029/131154	CTDLMNNTTTKNFSDEMRGEIKNC	24	3	-1.49
B	B.FR.07.590111.KC699030/131174	CTDDLTNSAAQGNSTNSTAQGSGTTNSTAPVNRTIEEPGEIKNC	44	5	-3.49
B	B.FR.07.940218.KC699040/130158	CTNVTVISTNNVTYASGGISNITEKMKNC	29	4	0.5
B	B.FR.08.330424.KC699028/132161	CTNWNGTKTKDISSNVSSWEKMEEGEIKNC	30	3	-1.5
B	B.FR.08.750214.KC699032/131155	CTDKLDNDTDTNTTLKNLEGEVKNC	25	3	-3.5
B	B.FR.08.940139.KC699038/130152	CTDVGSDANTTNITSGSGEIKNC	23	3	-2.49
B	B.FR.08.940140.KC699039/130158	CTDFLGNTTDVFGNSTNTTSSSGGEIKKC	29	3	-1.49
B	B.FR.08.DEMB08FR002.JX140654/131170	CTDVSMNETNSKTTPSTSTPTSASTTYSGEKMEDGEMKNC	40	2	-3.5
B	B.FR.09.770203.KC699035/131155	CTDPTNNTTNTNNSSRLEEGEMKNC	25	3	-2.49
B	B.FR.09.840104.KC699036/130157	CINYMKNDTNETTTIGELKMKEGEMQNC	28	3	-2.5
B	B.FR.09.920414.KC699037/130159	CTDVDGNNTKVNENATYYTGKIEPGEIKNC	30	3	-2.5
B	B.FR.09.DEMB09FR001.KF716494/134165	CSHALNINNSHANNSRSGTNSTWELQNEVANC	32	4	-1.42
B	B.FR.09.DEMB09FR002.KF716495/130162	CTDCNAHNSSLSCTDYKANDSVEASDGVKMKNC	33	3	-2.51
B	B.FR.10.660118.KC699031/130161	CSNVNVTKTNSTINIKNTKLTGDIEHGEVKNC	32	3	0.54
B	B.FR.10.751734.KC699034/130168	CTDYNGTHVNITGVGTNNTNNDTNSGDWKLMDPGEIKNC	39	5	-3.46
B	B.FR.11.DEMB11FR001.KF716496/127145	CTGLNNATNITSSNGMTNC	19	3	-0.49
B	B.FR.12.DVB78224816_Env269.MH000302/129137	CTDVEMKNC	9	1	-1.49
B	B.FR.12.IWC73075664_Env256.MH000292/129137	CTNLEIRNC	9	1	-0.49
B	B.FR.12.OFN23677004_Env260.MH000296/129137	CTDYEMKNC	9	1	-1.49
B	B.FR.13.JBF39579748_Env265.MH000299/130138	CTDYDMKDC	9	0	-2.5
B	B.FR.19.CYPO.B10.MN690612/130159	CTEYNGTTISNSSNTNTTDLKGEKGEIQKC	30	3	-1.5
B	B.FR.88.36.KC699002/130161	CTDDLRNATNTTSSNTNNSSWGTIEKGEIKNC	32	4	-1.49
B	B.FR.88.529.KC699006/130161	CTDWNANVTNTNANNTNSSNLETMEKGEIKNC	32	4	-2.49
B	B.FR.88.562.KC699011/130155	CTDYFGNTTNTNSTPNTNSTAEIKNC	26	4	-1.49
B	B.FR.89.1058.KC699010/130155	CTDLENATNTNSSSGTGMERGEIKNC	26	3	-2.49
B	B.FR.89.1197.KC699007/130156	CTDYLKNATNTTNSSGGMKEEGEIKNC	27	4	-1.5
B	B.FR.89.657.KC699009/130155	CSDFGNNTNTNSSRGGIMEKGEIKNC	26	3	-0.49
B	B.FR.89.749.KC699008/130154	CTDVGNATNVNDSNGGIEKGEIKNC	25	3	-2.49
B	B.FR.89.757.KC699003/130160	CTDLKNATNTTDVNTTNSSVELMEKGEIKNC	31	5	-2.49
B	B.FR.89.819.KC699004/130155	CTDYRNATNKTNSGGGMKEGGEIKNC	26	3	0.5
B	B.FR.91.1639.KC699005/131163	CNNTLNCTDDSKNATKTNSSIVEKMKCGEIKNC	33	5	0.45
B	B.FR.91.1644.KC699001/128149	CTDFRNTTNTTEVTNREEIKNC	22	3	-1.49
B	B.FR.92.133_1.AY535425/130149	CTNYNSTSNDTTKETGIKKC	20	2	0.5
B	B.FR.92.92FR_BX08.AY713411/130149	CTELKNSTDTNLGTQEMKNC	20	2	-1.49
B	B.FR.92.PHI120.AF041125/130158	CTDLNVTDTTNSSRGVVVEEEMKGEIKNC	29	3	-3.49
B	B.FR.93.153_10.AY535498/131150	CTNAGNITNNSSSGEEIKNC	20	3	-1.49
B	B.FR.93.159_10.AY535471/130148	CTDLGNATNTMEKGEIKNC	19	2	-1.49
B	B.FR.93.PHI146.AF041127/135165	CTNLTPHNVTSNCTGVDTNVTNSMREEMTNC	31	5	-2.48
B	B.FR.93.PIH155.AF041130/130156	CTNLENATNINSSSSGEQLREGEMKNC	27	3	-2.49
B	B.FR.93.PIH160.AF041131/130167	CTDYVGNTNTTNATVTAEIKEGSMNTTNATERGEIKKC	38	4	-1.5
B	B.FR.95.PIH373.AF041134/130161	CTDYVTNTTSGNSANTTSGSGGMMERGEIKNC	32	3	-1.49
B	B.FR.95.PIH374.AF041133/130157	CTDLRNASITTNINATNITSTNSEMKNC	28	4	-0.49
B	B.FR.97.130203.KC699014/130163	CTDYNGTKAGNATNNGTTTPSSIEKMDKGEIQNC	34	4	-1.5
B	B.FR.97.440102.KC699016/130172	CTDVKNNNTINNATAKANTTSTTNNTTSSNSSLGEQEGEIKNC	43	6	-1.5
B	B.FR.97.440104.KC699017/130157	CTNLANNTNSTSSNSSLGKMEAGEMKNC	28	4	-0.49
B	B.FR.97.60101.KC699012/130142	CTDLRNDTQSKNC	13	2	-0.49
B	B.FR.97.751102.KC699024/129156	CTDVAKASQTNASQTTSRMMENGEIKNC	28	2	-0.49
B	B.FR.98.750705.KC699020/131160	CTDLNITSTNNSSSLNKEEIKNYKGEIKNC	30	3	-0.5
B	B.FR.98.920203.KC699026/130160	CINVNTTNTTSSTNTTVNSWEKMDKGEIKNC	31	4	-0.5
B	B.FR.99.130206.KC699015/135167	CNDYVKNDTNTTMSTNRSDDNITVEERGEIKNC	33	5	-3.49
B	B.FR.99.60204.KC699013/130157	CTNLNVTNLNVTHGNDTSGNITSEMKNC	28	5	-1.46
B	B.FR.99.750710.KC699021/130162	CTDYSNATNTNSSNTTTTNGNWGQMEPGEIKNC	33	4	-2.49
B	B.FR.99.751002.KC699023/131153	CTNLKNTNNITEGKMGEGEIKNC	23	2	-0.5
B	B.FR.99.751401.KC699025/130163	CTDLARNTTNSNATNNNTISTIASTMEPVGIKNC	34	4	-0.49
B	B.FR.99.P3_1.KF695111/131157	CTDLETKNITDKNSSWARIEKGEIKNC	27	3	-0.5
B	B.FR.x.208.EF033658/130158	CTDWENDTNSSNGTNNRWEKMQKGELKNC	29	4	-1.49
B	B.FR.x.CHA.AF321080/130159	CTNVNTTNTNNTSSNSSSWGSMEAGEIKNC	30	4	-1.49
B	B.GA.88.OYI_397.M26727/130162	CTDVNTTSSSLRNATNTTSSSWETMEKGELKNC	33	4	-1.49
B	B.GB.00.patient_MM4.JN034158/130175	CTNNVTIINGTNANNNTTNGTNAIDANNSSWEGIGRIDRGGEIKNC	46	6	-1.49
B	B.GB.01.patient_MM8.JN034139/130160	CTNVKNVTNANSTSSNISSWERMEEGEIKNC	31	4	-1.49
B	B.GB.02.MM27_d0032_ipe012_SGA_8.MG902199/130152	CTDLGNATANATTNIEKGELKNC	23	3	-1.49
B	B.GB.04.MM24_d0941_ipe0027_SGA_12.MG902157/130163	CTDYNKKNSTNSTATDNTNSTATPPPAGGEIKNC	34	4	-0.5
B	B.GB.04.MM42d22_GN1.HM586198/130156	CTDVNSTRTNSSSGDGELMEKGEMKNC	27	3	-2.49
B	B.GB.05.MM45d22_GN1.HM586210/130158	CTDANVTTTNSTINSSSGELMEVGEIKNC	29	4	-3.49
B	B.GB.05.P1_DAY_1.FJ653437/129154	CTELRNATNTTDSSKTTSDSGEMKNC	26	3	-1.49
B	B.GB.07.UKBH1BD9.JF706474/130169	CTDYNNTNGNNVTNANATNGNSSTNTNIIYPMEKGEIKNC	40	5	-1.5
B	B.GB.08.B200_B12.HQ595768/130155	CTDVNGTNSTNIKKEMVMNRGDMKNC	26	3	0.5
B	B.GB.08.B650c_E2.HQ595771/130156	CTDLKNDTVNNNTRDIQDEMKEEIKNC	27	3	-3.49
B	B.GB.08.B653_C7.HQ595772/130155	CSDVRNANNANNSSGGNIEVGEIKNC	26	2	-1.49
B	B.GB.08.C500_G5.HQ595774/130177	CTNITSNNIASNNTGSNVTGSSSTSNNSISSTTNSSILGPMKDEIRNC	48	6	-0.49
B	B.GB.08.CH080038_e_p2.HM204627/130151	CTKTNNSTNVNNTMGGGEMKNC	22	3	0.5
B	B.GB.08.CH080046_e_p1.HM204628/129152	CKNTTNNTSNSSGGTMEGGEMKNC	24	4	-0.49
B	B.GB.08.CH080052_e_p1.HM204629/130152	CSNVTNTNATNATDSSWNDIKNC	23	4	-1.49
B	B.GB.08.CH080060_e_p1.HM204630/130158	CTELRNSTDNATINNATFSNEEKGEIKNC	29	4	-2.49
B	B.GB.08.CH080071_e_p2.HM204631/131156	CTDWGNSTNGNTSRGEKMEKGEIKNC	26	3	-0.5
B	B.GB.08.CH080087_e_p1.HM204632/132163	CTDFNSTATNSSGKQTTTNSSSGMEQGEMKNC	32	4	-1.49
B	B.GB.08.CH080095_e_p1.HM204633/130161	CTDANTTKSSNNTNHTSAPKVLMEEQGEIKNC	32	4	-1.46
B	B.GB.08.CH080128_e_p1.HM204636/130157	CTNANITNSTSITRSSIGGNITEEMKNC	28	4	-0.49
B	B.GB.08.CH080134_e_p1.HM204637/130159	CTNLNKTSNNNTHVTNSSGRTVESWEMTNC	30	4	-0.46
B	B.GB.08.CH080142_e_p1.HM204638/130166	CTNYTGTSNSSSNGTSNSSSNSTSNSSINMEGEIKNC	37	7	-1.49
B	B.GB.08.CH080156_e_p1.HM204639/130148	CTEYKGNNTNVNDTGIQNC	19	3	-1.49
B	B.GB.08.CH080169_e_p1.HM204640/130160	CTNWNTTDLNTTNINNNNGREYIQEGEMKNC	31	3	-2.49
B	B.GB.08.CH080175_e_p2.HM204641/130158	CTTWNSTSNVTNTFINSTIGNIQGEIKNC	29	4	-0.49
B	B.GB.08.CH080183_e_p1.HM204642/135166	CNNTISGSSNISSNTNNGSVELTMEPGEIKNC	32	4	-2.49
B	B.GB.08.CH080191_e_p1.HM204643/130155	CTDLNNTTKTSNNTGEAGEGVEMKNC	26	3	-2.49
B	B.GB.08.CH080203_e_p1.HM204644/133161	CTNATNKTGSTNSSESVAPPIEPGEIKNC	29	4	-1.49
B	B.GB.08.CH080225_e_p2.HM204646/131160	CTDELRNKTDWRNPNQTNDTKIEKGEIKNC	30	4	-0.5
B	B.GB.08.D650_E9.HQ595775/131158	CTDFGNATKTNSSEEGELKMERGEMKNC	28	3	-2.49
B	B.GB.08.DEMB08UK003.KY658697/130154	CIDLKNGTNTTSGIKIEGREEMANC	25	3	-1.49
B	B.GB.08.E214_E1.HQ595776/135173	CTDLNTTSANNATSANGTISANTSASANISSEMEMMKNC	39	6	-2.49
B	B.GB.08.F455b_B4.HQ595778/130159	CTDLSNTTNSNGTITNSGNRTIWDKEMKNC	30	4	-0.49
B	B.GB.08.G125b_H6.HQ595779/130159	CSNLNTTIITNTSTNNSTWEGLGKGEIKNC	30	4	-0.49
B	B.GB.08.G230_H7.HQ595780/130161	CTDELGNVPNTNATNTNGSDWEKIEKGEIKNC	32	3	-3.49
B	B.GB.08.G435_G3.HQ595781/130153	CSDWKGNISNSTLGKMEEGEIKNC	24	3	-1.5
B	B.GB.08.M425_B8.HQ595788/130151	CTDAVKNSTSTRNETNGELKNC	22	3	-0.49
B	B.GB.08.M535_A7.HQ595790/130162	CTDKIGNNTSSANNSSCNTNSSCVKTGGEMKNC	33	4	0.45
B	B.GB.08.P362_E1.HQ595792/130163	CTELSNVNGTINNSTGGEMKNTINNSTGGEMKNC	34	4	-1.49
B	B.GB.08.Q230_F6.HQ595794/130161	CTDVNVNRTTVNGTTDSNTNSPIELKGEIKNC	32	3	-1.49
B	B.GB.08.R232_F6.HQ595795/130156	CTDVDRNTTKENATTAIPEMKGEIKNC	27	3	-1.49
B	B.GB.08.S230_A12.HQ595798/130153	CTDYVGNVTSTNNSGMGNSDLKNC	24	3	-1.5
B	B.GB.08.T460_C6.HQ595803/130158	CTKWKINSTNSTSNSNSSMRTEEQEIRNC	29	4	0.51
B	B.GB.09.A626_p1.JF680906/130157	CTDNLNSTYNNTWVNGTLKMEKGEMKNC	28	4	-0.5
B	B.GB.09.B400_G4.HQ595769/130162	CTDYVGTNTTNSTITKTNSSEWNWMKTEEMKNC	33	4	-1.5
B	B.GB.09.B520_A3.HQ595770/130156	CSNVTAQTNETNVNNSMNTAAADMRNC	27	4	-1.49
B	B.GB.09.C600_p1.JF680909/130153	CTDLNVTMNVTNISNIAREEIKNC	24	4	-1.49
B	B.GB.09.C625_p1.JF680910/128160	CTDKVNNTRASNSSLVNSTHTINESLIMDMKNC	33	5	-0.46
B	B.GB.09.E355_A10.HQ595777/131156	CTDLAITKKNGTNTTNLEMEGEIKNC	26	3	-1.5
B	B.GB.09.F432b_p1.JF680911/130162	CTNVNVTSYCTNSTNTTGCNSSLKMKTGEMKNC	33	5	1.45
B	B.GB.09.G652_p5.JF680913/129171	CTDCTSTCNGTNCTNTCNNTLTNTSALTNNSSLKMERGEIKNC	43	6	-0.59
B	B.GB.09.J525_E4.HQ595783/130157	CTMFNTTIHDPNSTNGRNFEGVEGIRNC	28	3	-1.45
B	B.GB.09.L000b_p1.JF680919/129155	CTNPNVTASNHTNVNNSKWVEEEMKNC	27	4	-1.46
B	B.GB.09.L320_p1.JF680920/130153	CTSVTNSTNNGTVEQEMEGELKNC	24	3	-3.49
B	B.GB.09.L563_H1.HQ595786/129152	CNNTNSNSTFNATENNWKEEIKNC	24	4	-1.49
B	B.GB.09.M263_p1.JF680923/131158	CSDVNVTNVNVTNINVTDIQGEGEIKNC	28	4	-3.49
B	B.GB.09.M600c_p1.JF680924/130158	CTDYEGTNTTNHTTNHNTNVTEKEEMKNC	29	4	-3.42
B	B.GB.09.P150_p1.JF680928/130159	CSDYKRNITNTNATQTNNSSEETIGEIKNC	30	4	-1.5
B	B.GB.09.P362b_p1.JF680929/136163	CTNLNVTNSNSTSSNSTVGKRDEEMKNC	28	4	-0.49
B	B.GB.09.S200c_p1.JF680933/130161	CSNATYANTTYATKANNSSEKRMIEVEEIKNC	32	4	-0.5
B	B.GB.09.S225_E7.HQ595797/132160	CTDLNINITRSNGTEDNITRMDPGEIKNC	29	4	-2.49
B	B.GB.09.S263_p4.JF680934/129156	CTNATLNSTNSSNSTGWGLMKEGEIKNC	28	5	-0.49
B	B.GB.09.S321_E3.HQ595801/130159	CTDYNGTSSNSTHTNNNYINETEKGEIKNC	30	4	-2.46
B	B.GB.09.S520_G7.HQ595802/129157	CTDYVRNDTKTNITSTTVPPMEKGEIKNC	29	3	-0.5
B	B.GB.09.T516_C7.HQ595804/128153	CSEVKNDNRTSNNNTKTMEGGELKNC	26	3	-0.5
B	B.GB.09.T520b_F9.HQ595805/128152	CSNLKNTTNATSEEERLGRGEIRNC	25	3	-0.49
B	B.GB.09.W450b_C12.HQ595806/130159	CTDYNTTNTTSSNTTSGGVKLMDEGEIKNC	30	4	-2.5
B	B.GB.09.W452_p1.JF680937/129173	CINNNGTNDIGANGTSGGTGGTINSTISTTNSSIGRREEGELKNC	45	5	-1.49
B	B.GB.13.15171_1_35.4.MF109667/127143	CTNSTNVNNNTGEIKNC	17	3	-0.49
B	B.GB.14.13659_1_69.3.MF109456/130146	CTDVTKTTNSRGEIKNC	17	1	0.5
B	B.GB.16.DEMB16UK018.MT222951/130158	CTELSNTTVTNTTSTSNTTVTMKEEMKNC	29	4	-1.49
B	B.GB.83.CAM1.D10112/130158	CTNVNNTRTNSSDWDRREGEKMKGEIKNC	29	3	0.51
B	B.GB.86.GB8_C1.Y13716/130152	CTDLRNDTNTNNSIMEGGEMKNC	23	3	-2.49
B	B.GB.91.E21LnD13.JF706393/130153	CTKANITGEVNNTIGLEKIEMKNC	24	3	-0.5
B	B.GB.93.NA20_LN23_14_4.JN786861/130164	CTDWKRNATANATVTTTATPSSSGRTLEGGEVKNR	35	3	1.53
B	B.GB.94.746DEN07.AJ535594/129159	CVNVPYNVSKTNNSSVSNTNNSSGEGEMKSC	31	3	-0.5
B	B.GB.94.749CD352.AJ535607/133164	CTDKLNVTKNSNGTNNSSSSGKPMEEGEMKNC	32	4	-0.5
B	B.GB.95.817CD302.AJ535618/128148	CTDYLGNTTKTKVEEIEMKNC	21	2	-1.5
B	B.GB.95.822CD345.AJ535611/131157	CTDAKANNSSNNSSDWLKMEKGEIQNC	27	3	-1.5
B	B.GB.96.875DEN49.AJ535612/130154	CTDVNVTKTNSTSWGMMEKGEIKNC	25	3	-0.5
B	B.GB.97.CW002.AJ418531/130158	CTNWKNNTNTNNNNSTKNNTIEIEEIKNC	29	4	-0.5
B	B.GB.97.CW010.AJ418494/132163	CTNVNTTDIRNGTNTTSSSKELKMEEGEIKNC	32	4	-1.49
B	B.GB.97.CW012.AJ418495/130160	CTDELKNATFRSNTTTNSSWEKMEKGEIKNC	31	4	-0.5
B	B.GB.97.CW037.AJ418519/130166	CTDLSNDTNSNCTRAGNCTHNNSSSDEKRAREEIKNC	37	5	-1.5
B	B.GB.97.CW048.AJ418521/130160	CTDVNATNAENATTPTSSSGGLMERGEIKNC	31	3	-2.49
B	B.GB.x.AC_46.U36863/136162	CTDNLQNVTYANSGIGGPVEKGEIKNC	27	2	-1.5
B	B.GB.x.JB.U36869/130160	CIDVERNNTNTTSTNSSSSWGTIEKGEIKNC	31	4	-1.49
B	B.GB.x.M2424.4_clone3.AJ286342/130161	CTNWKNVNNTNSTSPNNSTSWGKMEEGEIKNC	32	4	-0.5
B	B.GB.x.M26864_M4C4.U36875/130172	CTDNLDNGTISNATHTTNSSSVNNTTGNSTRKLEIDRGEIKNC	43	6	-1.46
B	B.GB.x.M30156_M6C5.U36877/128153	CTDLQNTTNTNTTIGTTMEKGEIKNC	26	3	-1.49
B	B.GB.x.M737677_DT14.U36879/130154	CSNVDNTNNDTNPTSSSGEGELKNC	25	2	-3.49
B	B.GB.x.M737685_DT10.U36880/130164	CFDVNFNATNSTSSKDTNTNNSRVEMIEKGEIKNC	35	4	-1.49
B	B.GB.x.MANC.U23487/130161	CTDYVGNATNTTSTNNTASGSWGAMRGEIKNC	32	4	-0.5
B	B.GB.x.MB314.Y13719/130156	CQSLKNNTNNTTNNNGVIQGEGEMKNC	27	3	-0.49
B	B.GB.x.PE052_1.AJ286330/130159	CSNATYTNSSENAKATPTPKTIVDPEMKNC	30	3	-0.5
B	B.GB.x.PE101_1.AJ286332/130162	CTDLKANGTNATDTSGTGTNTTSTSERGELKNC	33	4	-1.49
B	B.GB.x.PE104_38.AJ286334/129159	CTDYVKNKTTPSTNITSGGVGGMEKGEIKNC	31	3	0.5
B	B.GB.x.PE106_4.AJ286336/131162	CSNLNDTNTNTNYTNTNNSSWGKMEKGEMKNC	32	4	-0.5
B	B.GB.x.PE124_1.AJ286337/130159	CSDDIKNNTNTNTTSSGGEMIEEKGEIKNC	30	3	-3.49
B	B.GB.x.PE131_3.AJ286339/130173	CTDCLKNATDNSTLACTKANNNNATNINNSGYWKKMEAGEMKRC	44	4	1.45
B	B.GB.x.UK1BR_15.AF491740/131168	CTDANFNSTDVKNATNTTASNTTSSSGGMMEAGEIKNC	38	5	-2.49
B	B.GB.x.UK7br2.JN002029/131157	CTDLRNATNTTSSSGRMTVEGGEMKNC	27	3	-0.49
B	B.GB.x.WB.U36882/128160	CTDVTFNCTGTSNCTDTNSSSPLKMEKGEMKNC	33	4	-1.54
B	B.GE.03.03GEMZ004.DQ207940/128159	CTNVTKNSTGNSSDFANNSAVNSKMDTEVKNC	32	5	-0.5
B	B.GE.03.03GEMZ010.DQ207942/130152	CTDLNNSTTNSSNSWKEVEMKNC	23	3	-1.49
B	B.GM.09.N059733.HQ385456/130155	CTNINKNFTKTNNSNMRMDQGEMKNC	26	3	1.5
B	B.GW.14.DEMB14GW004.MH078546/130152	CTDITRNNTKSTGTIESADMKNC	23	2	-0.49
B	B.HT.05.05HT_129389.EU839602/129167	CTKPVNCTKEENGTCPEYSKTKPNMTRELNETIEEIRNC	39	5	-1.55
B	B.HT.05.05HT_129517.EU839600/127150	CISVNLTANYSTIDNNTDSGITNC	24	4	-2.49
B	B.HT.05.05HT_129805.EU839604/130170	CTDANLNSTNSTTASTSTAAYKSDNGTESVEMIQKGEVKNC	41	4	-2.5
B	B.HT.11.DEURF11HT001.MH078551/130151	CNDTSTNDTIDMERRKGELKNC	22	3	-1.49
B	B.ID.14.HIP9.MK303352/130158	CTNANTTCGNSNSSNANNSISDCEMMKNC	29	4	-1.54
B	B.ID.14.PB12.MK303348/130161	CTNANNTQNNSSTFQNNSTTWERVEPGEMKNC	32	4	-1.49
B	B.ID.14.PB27.MK303349/128154	CNNVTNDRNTAGSSNGTLKNIGEIKNC	27	3	0.5
B	B.ID.14.PB39.MK303350/130159	CTDMNTTSSNNTTNNSSSWGRMEQGEIKNC	30	4	-1.49
B	B.ID.14.PB44.MK303351/130160	CTTLNNNNSSSNNSVSNNSTRVKDSGEMKNC	31	4	0.5
B	B.ID.14.SS26.MK303353/130168	CANVTCTNVSSSDNLNSTATNSSRPCNVSGEMIEEVKNC	39	6	-2.54
B	B.ID.14.TD17.MK303354/129149	CTDLNNSTGLNNTHTGEMKNC	21	3	-1.46
B	B.ID.16.MN17.MK303355/131173	CTNVNVNDTNVNCTTNSTTNGNCTTKGNISEWERVEQGDLKNC	43	6	-2.54
B	B.IN.x.11807.EF694037/130155	CTDWKNNTNTNSSSGETVEQGEIKNC	26	3	-2.49
B	B.IT.05.131_D1.GU191372/130169	CTNLSQVDSCNNTNGNGTDIVSCNNSITIDRGEIKVIKNC	40	5	-1.54
B	B.IT.09.P400_p2.JF680930/130157	CTDYNSTNNVNTTSSNVANMEKGEIKNC	28	3	-1.5
B	B.IT.09.T300b_p2.JF680936/132164	CQEAKGINATNITSNTNSSSMDLRAEQGEIQNC	33	4	-2.49
B	B.IT.92.136_3_CHILD_2.KF061032/130154	CTDDLRNGTNSSSWGMMERGEIQNC	25	3	-2.49
B	B.IT.94.306_9_CHILD_1.KF061031/130161	CNNYTGDVTNNTGSNTTGSSGGVMEGGEMKNC	32	4	-2.49
B	B.IT.95.TRO_11.AY835445/132163	CTDNITNTNTNSSKNSSTHSYNNSLEGEMKNC	32	5	-1.46
B	B.IT.96.PVO_4.AY835444/130160	CSDLRNATNTTNPTVSSRVIKKEMMGEVKNC	31	3	1.5
B	B.JM.05.05JM_KJ108.EU839605/130163	CTNVNTTDVRRNDTNSTVGTNDGLRIKQGEIKNC	34	4	0.51
B	B.JM.08.N242_p1.JF680925/136164	CTDNITLINDNTSTNATMRDGMQGEIKNC	29	4	-2.49
B	B.JM.09.09JM_PF09WX.HM030564/129157	CTDWERNNNNNTNNTTENLKMETGEIKNC	29	3	-2.49
B	B.JM.09.09JM_PF09XN.HM030559/130165	CTDTRNNTNNRNDTNSTDSTPIPGAGRIDDGEIKNC	36	4	-2.49
B	B.JM.09.09JM_PF09YT.HM030560/129164	CTDAWKNCTANGKNCTNVRESNTTPSSLEPGEMKNC	36	4	-0.54
B	B.JM.09.09JM_PF0B97.HM030562/131165	CTDLGNNTCTNSTNNSAENGTCDRTLMEKGEIKNC	35	5	-2.54
B	B.JM.09.09JM_PF0B9L.HM030565/132160	CTDWKNNSTKNNDTATVVPLVPPGEIKNC	29	3	-0.5
B	B.JP.00.117.AB428551/130161	CTDYNGNNTNSTHTNSSSSEGEKLEKGEIKNC	32	4	-2.46
B	B.JP.00.DR2508.AB289588/130150	CTDVNSSATSLAMEKGEMKNC	21	2	-1.49
B	B.JP.00.DR2510.AB287372/136167	CTDCTNTSCAKNATYTNIEQWEKVKDGEIKNC	32	3	-1.55
B	B.JP.01.DR388.AB289590/134160	CTDQLTNNTNTTSSPSSSIEKGEIKNC	27	3	-1.49
B	B.JP.04.04JPDR6075B.AB221126/130159	CTDLKNVTANSTASNSSTNWKNINEVMTNC	30	4	-0.49
B	B.JP.04.DR5913.AB480697/130159	CTNNTWSGNATNVPTNGSNLGEMKEEMKNC	30	4	-1.49
B	B.JP.04.DR6174.AB480693/130161	CTDANYTNGNNTNSVPSNTNSSVEEKGEIKNC	32	4	-2.5
B	B.JP.04.DR6175.AB480695/131168	CTNITKSSSNTNSSQTTTTTSSTTNGSSTIEDGDMRNC	38	4	-1.49
B	B.JP.05.DR6538.AB287363/130160	CTDEILNSTETNNRTNTSTTSVPDREPMKNC	31	4	-2.49
B	B.JP.05.DR6657.AB588243/137170	CTNYNNNTNTNDNSTNTTDAHSWGKIVNEEVKNC	34	4	-2.46
B	B.JP.05.DR6737.AB287364/130160	CTDPQTNTTGANTTGTTGNNTTISNGEMKNC	31	4	-1.49
B	B.JP.05.DR6739.AB588255/131158	CTDLNNTTSNSNSSTNGKVLEKGDMKNC	28	3	-0.5
B	B.JP.05.DR6826.AB588264/130162	CTDAKPSNSSTDANPNNSSVTNNTVIEQEMKNC	33	4	-2.49
B	B.JP.05.DR6871.AB588271/134154	CIDPPTNGTNSPIEKGEIKNC	21	2	-1.49
B	B.JP.05.DR6946.AB588283/130159	CTNLNDTAKNSSVHYNSSHWKEINEVMTNC	30	4	-1.42
B	B.JP.05.DR7015.AB588296/128162	CTDYTGNATLKNTNNTTSANNTSWGAMGTGEIKEC	35	3	-1.5
B	B.JP.05.DR7060.AB287367/130157	CTDYNVTNTNSTTTNSSNLKEKGEIKNC	28	4	-0.5
B	B.JP.05.DR7065.AB287368/130158	CTDYNGNQTQNGTKHNNTRGMKKGEMKSC	29	3	2.53
B	B.JP.06.DR7259.AB588311/130151	CTEINGTNAANLTKEDTDMKNC	22	3	-2.49
B	B.JP.06.DR7374.AB588331/130157	CKEVNTTNTNSSMINSSKIMETEKMKNC	28	4	0.5
B	B.JP.08.NMC104_clone_01.AB731663/140156	CTDSGGAKMETGEMKNC	17	1	-1.49
B	B.JP.09.NMC127_clone_07.AB731667/134160	CTDQPTNTTNTTSGHGSLMERGEIKNC	27	3	-1.45
B	B.JP.11.DEMB11JP002.KF716497/130154	CTDANTTSSGINSSHVIEEGEIKNC	25	3	-3.45
B	B.JP.11.NMC851C_clone_13.AB731669/130164	CIDYNNTKSNSTSKTPTNNSSMGEEVMEKGEIKNC	35	4	-1.5
B	B.JP.12.DEMB12JP001.KF716498/132161	CTDAGNTTEAGNTTSTNSSKIEEKGEIKNC	30	4	-2.49
B	B.JP.88.02.AB588201/130177	CTDDLSNATLRNTINTTSELKNAITNSTSSSENTTNTNSSITGEMKYC	48	5	-2.49
B	B.JP.88.03.AB588207/130161	CSDNVENVTITNGSLINTNGSLKIEKGEIKNC	32	4	-1.5
B	B.JP.89.31.AB588209/130157	CTNTTDNNSTNTTDNNSTKYNDSDMKNC	28	6	-2.5
B	B.JP.89.33.AB588211/129153	CTNLQNTTSNNGSVGEEMKGEMKNC	25	3	-1.49
B	B.JP.89.40.AB588226/137184	CTELRNTTNTNITNTNTTSTPNTNTTSTPNTNTTSTPSSDWRGEMKNC	48	6	-0.49
B	B.JP.89.60.AB588233/131158	CTDDLSNASNSATKNNSWAMETGEMKNC	28	3	-2.49
B	B.JP.98.DR1120.AB480698/130180	CIDWKSNCTNNNDTQNNSNNSTQSDNCSGNTNNTHSNSSLGRIDAGEVKNC	51	8	-2.51
B	B.JP.x.DR1673.AB564745/132163	CTDVKRNANSTNTTTSVNTTSGGMEGGEIKNC	32	4	-0.49
B	B.JP.x.DR1712.AB604946/136163	CTDDVKNLTKSTNGSTWEKMDKGEIKNC	28	3	-0.5
B	B.JP.x.ETR.D12582/136160	CTDLRNTTNNNSSIEEKMKGEIKNC	25	3	-0.5
B	B.JP.x.JRC03B.AB565496/130160	CTDAKTNHTNGSNSTGTNGSDNSLKGEMKNC	31	5	-0.46
B	B.JP.x.JRC05B.AB565497/137166	CTAYNNNTNTTAKTSDSGWGTVVNEEVKNC	30	3	-1.5
B	B.JP.x.JRC65B.AB565502/129156	CTNLNATNTNSTANITSSPMGVGEMKNC	28	4	-0.49
B	B.JP.x.KKwt_12.KT961002/130156	CTDAVGTNSSSKDTNINNSNGGEIKNC	27	3	-1.49
B	B.JP.x.KP_5_48_C05.AB742153/130163	CFDYCGNSTAKNDTNCSNNTDDWRQVETGEIKNC	34	5	-3.54
B	B.JP.x.MOKW_RNL.AB262961/130159	CTDYKGNDTNTTSTNTSASGGREGGEMKNC	30	4	-1.5
B	B.JP.x.pJPDR0796B02.AB565478/131162	CTNLRNDTANSNSTANDNSTNWEWIDKEMTNC	32	4	-3.49
B	B.JP.x.pJRC57B09.AB641836/131158	CTDANTRNNTNSNSSSTEIQQQGEIKNC	28	3	-1.49
B	B.KR.00.00LJI12_13346.KU869602/130161	CSNLKNDTKANNGSNTNNSSGRVVEKGVMKNC	32	4	2.5
B	B.KR.02.02LGH10_HP_12.MN043603/130165	CSNLNNTSNLKNTTDANTTITNNSSRVEGEEEMTNC	36	5	-3.49
B	B.KR.02.HP_19_02LGS11_3443.KJ140264/130154	CTDLENSTNTNNSSEGMKKGEMTNC	25	3	-2.49
B	B.KR.02.HP_20_02KJO10_3480.KJ140265/130169	CINLKNENDTNTNSSSTSQNDTNTNSSSGEAMGEGEMMNC	40	5	-5.49
B	B.KR.02.HP_3_02LJW8_Aug_2002.MT582420/129158	CTNITNNSSKSNDTRGNNSTVTEDGGMTNC	30	5	-1.49
B	B.KR.02.HP_4_02KGJ10_4782.KJ140249/129168	CSDLKNKNDTNNGSSTQTDTSNSSSPNGTNVVGEGEMKNC	40	5	-2.5
B	B.KR.03.03CWS10_HP_8.MN043600/129163	CSNLKNETANSTSVYSNSTSNSSGEVMEEVDMKNC	35	5	-3.49
B	B.KR.03.03HJY8.JQ316131/131158	CSNYNDSKVNNATNSNGTVVGETEVKNC	28	4	-1.5
B	B.KR.03.03KDE11.JQ316128/130165	CTHNVTGTNATNSGATTNSTTTTTTTNIDDGNMKNC	36	4	-1.46
B	B.KR.03.03KGS5.JQ316132/126160	SITNSSSNHNTTSTNSTNTTSSIGGGMEGGEMKNC	35	5	-1.73
B	B.KR.03.03LSH1.JQ316127/138170	CSDENINSNSTNNTSTDDSSGGGVMEKGEMKNC	33	3	-4.49
B	B.KR.03.03YGS3.JQ316135/131173	CSNLNCSNLSNTNTSTLNCSNLNNTNTNNSSGGVMEEGEMKNC	43	7	-2.54
B	B.KR.03.HP_15_03LSW3_6491.KJ140260/130155	CSDWKSNTTTNSSSVEMIKEGEIKNC	26	3	-1.5
B	B.KR.03.HP_6_03JHJ2.MT679552/129174	CSNLNITNSTLQNGASNNSDSSGDQIGTKNNSREIDEEEMKNLRNC	46	5	-3.49
B	B.KR.04.04CWS5.JQ316133/129174	CSNLKNETANSTSANSNETANSTTANSNSTSNSSGEVMEEVDMKNC	46	7	-4.49
B	B.KR.04.04KJS8.JQ316130/130163	CSNYNGTYNATSTNGTTTSSPTTSNVEEGEMKNC	34	4	-2.5
B	B.KR.04.04KJin8_1955.DQ295195/131165	CNINSSSGGSNTTSTNTTTTSSSKGVMVEEGIKNC	35	3	-0.49
B	B.KR.04.04KMK5.JQ316126/130160	CRNWNRNNTNANTITNSSSVKAMEADEVKNC	31	3	0.51
B	B.KR.04.04LHS6.AY839827/131161	CSNVNVTNSTTASKNSNSSVPLMEVGEVKNC	31	4	-0.49
B	B.KR.04.04LSK7.DQ295192/132163	CGDANFTNTNSSRTTNDSRNETVMAIGEIKNC	32	5	-1.49
B	B.KR.04.HP_2_04JJW2a.MT679550/129165	CSDANITSSANITGNGNVTNATSSSKNVIEKVEMKNC	37	5	-0.5
B	B.KR.05.05CSR3.DQ837381/130158	CTNNVNDTTTNGTSKWNGDNSTIGEIKKC	29	3	-0.5
B	B.KR.05.05YJN2.JQ316134/130160	CSNWTVNFTKNSNTTFNSSSSDEMIKEVKNC	31	5	-0.5
B	B.KR.07.07KTG10_HP_14.MN043605/129170	CRELNKTKTNCSGNSNSTPTATPPPASNCSGKVMEKVEMKNC	42	5	2.45
B	B.KR.09.HP_18_09JHS5_May_2009.MT559061/129159	CSSLKNETNTNRTNTTSSVGGGMEEGEMKNC	31	4	-1.49
B	B.KR.09.KOR_HIV_Env_10.KT878030/130154	CSNVTPNNGTSNNITLEGREEIRNC	25	4	-1.49
B	B.KR.09.KOR_HIV_Env_11.KT878031/131160	CSDLNKTSTNNSSGNSTNGDGMEEGGMKNC	30	4	-2.49
B	B.KR.09.KOR_HIV_Env_12.KT878032/131161	CSELDNTTISTNNTEDIRKEIKEEMGNLRNC	31	3	-3.49
B	B.KR.09.KOR_HIV_Env_13.KT878033/131156	CSNVNTTGTNLTSSNERMEEGEMKNC	26	3	-2.49
B	B.KR.09.KOR_HIV_Env_15.KT878035/130155	CSNVTRSNTNTTNSSSLEGKEEIRNC	26	4	-0.49
B	B.KR.09.KOR_HIV_Env_16.KT878036/132157	CSNVKNVTNGTQTSGSVMREGEMKNC	26	3	0.51
B	B.KR.09.KOR_HIV_Env_17.KT878037/130158	CTDEVGNSTQNSNFTLNSNETDRRDMKNC	29	4	-2.49
B	B.KR.09.KOR_HIV_Env_18.KT878038/131165	CSDLKKTNSSNDNSTETNSSNDNSTVVEEGDMKNC	35	5	-4.49
B	B.KR.09.KOR_HIV_Env_19.KT878039/132165	CTDLTGTNTTSQNNSSPTNSSSGGWMEALEMKNC	34	4	-2.49
B	B.KR.09.KOR_HIV_Env_1.KT878021/130155	CTNYNYNKTNYNTTKLEEGGTDIKNC	26	3	-0.5
B	B.KR.09.KOR_HIV_Env_2.KT878022/131159	CSDLNITNTNTSSSSNNTIGDMREQMRNC	29	4	-1.49
B	B.KR.09.KOR_HIV_Env_3.KT878023/134159	CTDKLNTTNSTSATISPIEKGEIKNC	26	3	-0.5
B	B.KR.09.KOR_HIV_Env_4.KT878024/131156	CSNLKNSTNNNNITIEKGMEEEIKNC	26	3	-1.49
B	B.KR.09.KOR_HIV_Env_5.KT878025/129152	CSDLKNNTNINITSEEAGKEMTNC	24	3	-2.49
B	B.KR.09.KOR_HIV_Env_6.KT878026/131164	CSNKVSVTGTTGNNVTITNNGTSLDNVTTTMRNC	34	4	0.51
B	B.KR.09.KOR_HIV_Env_7.KT878027/131170	CREVNTTTNSSISIKNTTSADNNSTNSNKTVEEDGEMKNC	40	6	-2.49
B	B.KR.09.KOR_HIV_Env_8.KT878028/130157	CSNLNKNHTNSTSSTNETVSEEGEMKNC	28	4	-2.46
B	B.KR.09.KOR_HIV_Env_9.KT878029/136164	CSNVTDTTNSTSVHNSSGRVMGGGEMKNC	29	4	-0.46
B	B.KR.11.HP_8_11CWS1_Jan_2011.MT582421/129167	CNDCSNGTCINAGNGTSSNSSNNNSSNGTVMEEVDMRNC	39	6	-3.54
B	B.KR.12.12KYY10_10742.KF561441/131156	CSDAKNSTSTNNSTEKVMEKGEMKNC	26	3	-0.5
B	B.KR.12.12Lsw3_HP_15.MT224127/130155	CSDWKSNTTSNSSSVEMIKEGEIKNC	26	3	-1.5
B	B.KR.12.HP_16_12JIS11_Nov_2012.MT582423/131160	CSDYKHNNTNATNSTTTNNSSVGKMELKEC	30	4	-0.46
B	B.KR.13.13KYY7_12018_12019_12022_12036_12021_12026.MK871374/131155	CSDAKNTSTNSTTEKVMEEGEMKNC	25	3	-2.49
B	B.KR.14.HP_14_12KTG8_11243_11035_11272.KU869559/129171	CNELNITKTNCSNATTISPPTSPSPTPSNCSGEVMEKVEMKNC	43	5	-1.54
B	B.KR.16.16LJW2_HP_3.MT224125/129166	CINVNNTNNSSGTNTTSGINTASGNSSGVMEDGGMTNC	38	5	-2.49
B	B.KR.18.HP_17_18LSP12_Dec_2018.MT582424/130168	SSEVKDANSNSSETSTSSASNKTRIINESGTAGEDMRNC	39	4	-2.77
B	B.KR.18.HP_9_18KDE11_Nov_2018B.MT559055/130166	CSNLKNDTNTNNSSVKNDTNTNNSSGRVMEEGDMKNC	37	5	-1.5
B	B.KR.19.19KYY9.MT877452/131169	CSNANSNVNSTSTNNTTTNNTSTTNSSSGMMEEGEMKNC	39	5	-2.49
B	B.KR.19.HP_11_19PGU11_Nov_2019A.MT559056/130164	CQNLTCNDTISDSSCKNNTGNSSRVEIKGGDMKKC	35	4	0.45
B	B.KR.19.HP_20_19KJO12_Dec_2019A.MT559064/130170	SSNLNLKNDTNINSSTSQNNNTSTNSSSMEAMWEGKMMMNC	41	5	-1.77
B	B.KR.19.HP_2_19JJW6_Jun_2019.MT559047/129165	CSDANITSSATITGNSNDNNVISSSESVIGKVEMKSC	37	1	-2.49
B	B.KR.19.HP_6_19JHJ7_Jul_2019.MT559051/129171	CSNLNINGTMINSTDSRKHHEQANAKNSSRMMEREEMENLKNC	43	4	-0.42
B	B.KR.19.HP_7_19LSM8_Aug_2019A.MT559052/130158	CTKLNSSAITNSSRENNATVMKEREMTNC	29	4	0.51
B	B.KR.20.HP_3_20LJW2_Feb_2020A.MT559048/129178	CVNVNITNNSGRNGTTTTTSTPTANPTANTTGSPNTTSSTVTEDGGMTNC	50	6	-1.49
B	B.KR.91.91KGS7.MN043576/129159	CSNLKNETTKNETNTNNSSGNMREEGEMKNC	31	4	-1.49
B	B.KR.91.91OSG10.KF561442/129157	CSNLKNETNTNSTNTNNSRVMEEGEMKNC	29	4	-1.49
B	B.KR.92.92PJA12_13307.KU869596/131168	CRNETLENDTNTTHSDWNDTVTNKSSGGVIKEREMKNC	38	6	-2.46
B	B.KR.92.93LSW7_10899.KJ140266/130161	CSNARTNSSNFNDTNANSSSGGVREEGEMKNC	32	4	-1.49
B	B.KR.92.HP_10_02SHJ8_6986.KJ140255/129154	CSNLNETNTNSSSSGRVMEEGEMKNC	26	3	-2.49
B	B.KR.92.KR2057_C5.AJ417425/130157	CTNVTKVNVTTVNYTREMEEVENEIKNC	28	4	-2.49
B	B.KR.93.93BGO2_Feb_1993.MT559045/130166	CRNLNNTKTNSSSNSQNKTSTNSSSGEVMEEGEMKNC	37	5	-0.49
B	B.KR.93.93JJS10.MK577479/130161	CSNLKNETNTNNGTNTTSSIGGVMEEGEIKNC	32	4	-2.49
B	B.KR.93.93KJK4.MN237645/130171	CSNVKNGTNTNNSNGTSTNNSNGTNTSNSNGTVMEEGEMKNC	42	8	-1.49
B	B.KR.93.HP_17_02LSP11_2268.KJ140262/130163	CSNLNDTNTSSLKNDTNTTNGSGGVREEGDMRNC	34	6	-2.49
B	B.KR.93.KRA812_C3.AJ417422/138168	CTDYVANTTSSNTTRGNATSKGMMGGEMKNC	31	4	0.5
B	B.KR.95.95PJH6_HP_5.MT224126/130158	CSNLENTTNTNNTNPNNSSGDVRKEMKNC	29	4	-0.49
B	B.KR.95.KR5076_K4.AJ417415/130161	CSNLRNNTNTNSSTITNSSSEGMMEKGDMRNC	32	4	-0.49
B	B.KR.95.KR5086_C8.AJ417431/130159	CANVNVTNKANMTGPNNTSWEKMEGEIKNC	30	4	-0.5
B	B.KR.96.KR3026_C4.AJ417428/130163	CSDWPGNRTTNSSQSNSTNTSSQGEMEKGEIKNC	34	5	-1.49
B	B.KR.96.KR3042_K4.AJ417410/130169	CSNLDDTKTNNTNTTNSTKANNTSGEGMEEGKMKDLMKNC	40	5	-1.5
B	B.KR.96.KR5058_C8.AJ417413/131163	CSNVKKNETSANNSSNTNNSSGEMMDKGGMKNC	33	4	0.5
B	B.KR.96.KR6035_C4X.AJ417419/132164	CSDVKNGTSTNSSSISTNSSSETVMGEGEMKNC	33	4	-2.49
B	B.KR.97.WK.AF224507/130166	CTDLNDTNTNNSSTSENNTNPTISGGEGMGEGEMKNC	37	4	-5.49
B	B.KR.99.99HYH2.JQ316129/130166	CSNLNCTNTNSNCRYLNETNNNGSSGGVMEKEEMKNC	37	4	-1.54
B	B.KR.99.99KGS8.MT877449/131169	CSNLNITNSKLDNNTSTNDTATNNSSIGEGMEGGEMKNC	39	5	-3.49
B	B.MM.99.mSTD101.AB097870/132165	CIDYVKNATNTNSTATNTTSTTNSTIEGGEMKNC	34	5	-1.5
B	B.NL.00.671_00T103.AY423386/130158	CTNITSSNNITGSNNNSNLEQMTREISNC	29	4	-1.49
B	B.NL.02.patient_B_5_11.HQ386159/130155	CTDSTLNYTTTNSSGILRGGEGMKNC	26	3	-0.5
B	B.NL.02.patient_C_27_5.HQ386180/130161	CTDDWKNITTANVTNPNTTNTAGWKKGEIKSC	32	3	0.5
B	B.NL.03.patient_A_20_3.HQ386146/129168	CTDTNITSTTPTSTTGTTNTTGTTSSTTVRPTEGGDMKNC	40	3	-1.49
B	B.NL.04.patient_D_27_9.HQ386198/130160	CSELNDTVILDTASSANRESGSEMIKQMRNC	31	2	-2.49
B	B.NL.05.patient_E_42_6.HQ386218/129164	CTDLKNNTKKNNTTKNDTNTIANSWEKMERGEIKNC	36	4	1.5
B	B.NL.86.H0320_2A12_ACH3202A12.U34603/130158	CDDVNTTNSTTTTSNGWTGEIRKGEIKNC	29	3	-1.49
B	B.NL.86.H434_8_A3.AY970946/130156	CTNLRNATNTTATNTTSSGWGEEMTNC	27	4	-1.49
B	B.NL.87.19298_9E8.GU455480/130165	YTDYWKNNDTNTTSSNATSTTSSNGNTEEKGEIKNC	36	4	-2.48
B	B.NL.88.19554_16_1H1.GU455465/131172	CTNLKMNANNTNNSSMKATDTNNTNANITEWKKMEEGEIKNC	42	5	-0.5
B	B.NL.90.H5_25_7G2.EU744159/130159	CTDYLGNNTNTTNTANSSGKITEEGEIKNC	30	4	-2.5
B	B.NL.91.H4_078_1D11.EU744114/130162	CTDLNNNITDLNNTAKTHNSSEGKMEKGEIKNC	33	4	-1.46
B	B.NL.92.19663_31C9.GU455505/130170	CTDWPVNCTEENCTDWKNTNSPGGGNVSREELMEKGEIKNC	41	4	-4.54
B	B.NL.93.H3_40_10C9.EU744081/130169	CTELQTNDTSVTSGNKTDTNNSTSGNRTIEDSMRGEIKNC	40	5	-2.49
B	B.NL.94.19642_38_1G7.GU455448/128164	CTDYWGNTTNLGNTTNGKNNTDINITSATNTIEIKKC	37	4	-0.5
B	B.NL.94.ACH142_E11.DQ178989/130164	CINLNTTNTNATTNATNTHSNSSWDRMEVGKIKNC	35	5	0.54
B	B.NL.94.H1_46_5G2.EU744007/130170	CTDPRNDTSNLGNATNSNTTNDNGTASNSSIGRMREEMKNC	41	6	-1.49
B	B.NL.95.19956_45_1E8.GU455525/129158	CTDELENVTDTNNNSSSEGMREEKGEIKNC	30	3	-5.49
B	B.NL.95.H2_114_7H3.EU744052/135161	CTDDVRNVNTTTNSSGKLMERGEIKNC	27	3	-0.49
B	B.NL.x.168A.U15030/128158	CTDVNVTDTNSTTNATIGSWEKMEKGEIKNC	31	4	-2.49
B	B.NL.x.ENVVA_P16C1.L08655/130160	CTDLKNATNTTSSNTNSSSWGMMEKGEIKNC	31	4	-0.5
B	B.PE.06.502_0524_FL04.JF320008/130152	CTNANVTSVNGTSATSSEELRNC	23	3	-1.49
B	B.PE.06.502_0648_FL02.JF320215/130159	CKDLNGTKTNNSSVSNSSIGEEMKTEIKNC	30	4	-0.5
B	B.PE.06.502_0841_FL04.JF320208/130156	CTKLNGTNNLTNTNNTSNIGGEEMKNC	27	4	-0.49
B	B.PE.06.502_2717_RH03.JF320230/130149	CTNVVTANMTDETRGEIKNC	20	2	-1.49
B	B.PE.06.502_2794_FL05.JF320244/130154	CNDFDKNSTNSTTEEKMDKGEIKNC	25	3	-2.5
B	B.PE.07.502_0525_wg5.JF320191/130145	CTDKLKNETDGEIKNC	16	2	-1.5
B	B.PE.07.502_1047_wg5.JF320226/130162	CTDARHNTTDARNSNGTSTTTNSSIDIGEMKNC	33	4	-1.46
B	B.PE.07.502_1399_wg4.JF320013/130160	CTELRNNTNNNNATDSTNSNTSFINNEMRNC	31	4	-1.49
B	B.PE.07.502_2254_FL6.JF320018/135158	CSDVKNSTNNNATGVMDNGEMKNC	24	3	-1.49
B	B.PE.07.502_2622_wg1.JF320189/130160	CVDYNGTANNTTQNATESSKIKMEQGEIQNC	31	4	-2.5
B	B.PE.13.DEMB13PE010.MH078552/127149	CTDLSNSTTSNGSESLRGEMKNC	23	3	-1.49
B	B.PE.14.DEMB14PE008.MH078553/130170	CSNVICTTNSSNITTCTSNSTTSPNITSPNITTSPTEMKNC	41	6	-0.54
B	B.PE.14.DEMB14PE012.MN703133/131159	CSNITNVANATVTNSSRIENDTYKEISKC	29	4	-0.5
B	B.PE.16.DEMB16PE003.MH078554/130151	CTNSTRGNSTIGQNMRGEIQNC	22	3	0.51
B	B.PE.16.DEMB16PE009.MH078555/130159	CTNVTITGNNTTDGGNDTRINVTSDEIKNC	30	5	-2.49
B	B.PE.x.H022_7.EF210725/129162	CTDVNTTRTNSTSPRNTSISNDTFIEDIGEIKNC	34	5	-2.49
B	B.PE.x.H029_12.EF210726/130154	CTDRLNATRTNATTDAHITNEIKNC	25	3	-0.46
B	B.PE.x.H030_7.EF210727/130159	CTDVKINSTSPNNTVGSSINSSMIEEMKNC	30	4	-1.49
B	B.PE.x.H035_18.EF210729/131172	CSALAPSLCTNNVTNANSTTSNSTTNATNTDCENLRREMTNC	42	5	-1.54
B	B.PE.x.H061_14.EF210730/130156	CTKITMKSTNNTNTNTSWERGEEMKNC	27	3	0.5
B	B.PE.x.H077_31.EF210734/130167	CTTPALNCTTNNNATNSNDTSSTNNTSCERMEKEIKNC	38	5	-1.54
B	B.PE.x.H079_2.EF210731/130161	CTDLNVTKTDLNVTKTNNSSETTIEKGEMKNC	32	4	-1.5
B	B.PE.x.H080_23.EF210735/130161	CTDVNSTDTKGNNTGSNSTSGEMMEKGEIKNC	32	4	-2.49
B	B.PE.x.H086_8.EF210732/130152	CTNVNSTTSTNSSEEGIGEMKNC	23	3	-2.49
B	B.PH.15.1003.MH327746/130154	CTNATINSTTPETELRTLKEEVRNC	25	3	-1.49
B	B.PH.15.DEMB15PH002.KY658689/128147	CTDLQNRSSIDNSTIGMKNC	20	3	-0.49
B	B.PH.15.DEMB15PH003.KY658690/130154	CTNATINSTTPETELRTLKEEVRNC	25	3	-1.49
B	B.PH.16.1022.MH327757/135163	CTDTNGTYSTINNTTGGATIMQKGEMKNC	29	3	-0.5
B	B.PL.x.DEMBXXPL001.KC596069/131159	CTDVKNTTNVNNTASVSNSTVNNSDMKNC	29	5	-0.5
B	B.PY.02.02PY_PSP0090.JN251901/130152	CNNITTNSTITWGKMEPGEIKNC	23	3	-0.49
B	B.RU.07.RU_21_07_A9_9.HQ896488/130150	CTDLKNTTNTTDPNTNAMKNC	21	3	-0.5
B	B.RU.09.09RU4457.JX500709/130151	CTNVNKNETLGNETLTGELKNC	22	3	-1.49
B	B.RU.10.10RU6629.JX500707/130151	CTDFELRNSTNNTINSGEMKNC	22	3	-1.49
B	B.RU.11.11RU21n.JX500708/127146	CTNVASTNNSSIEGSEMKNC	20	2	-1.49
B	B.SE.03.003SE.MF373125/130172	CTNVNISDTGTSNTTGKNNITEGNNTTGANSNTEWLTKEMRNC	43	5	-1.49
B	B.SE.03.005SE.MF373127/130168	CTDCKKDNDTLQCDCNNERLIIILSLVTYTWERGEIRNC	39	2	-2.57
B	B.SE.05.007SE.MF373129/130156	CTDYSRKNTTSNNSTIGNNMEGEIKNC	27	3	-0.5
B	B.SE.05.008SE.MF373130/130165	CTDLENETNSTLKNETNSNNATISGEKMERGEIKNC	36	5	-3.49
B	B.SE.05.SE600063.KP411829/131163	CTDLENETNSTLKNETNSNNATMEDGERRNKKL	33	4	-2.47
B	B.SE.08.028SE.MF373142/130158	CTDYVGNTTNTTSTTDATSMGMDREIKNC	29	3	-2.49
B	B.SE.09.030SE.MF373144/130164	CTDPVLRNITRNNDTTATNETIKNETIKNGEMRNC	35	5	-0.49
B	B.SE.09.SE600001.KP411822/130159	CTDWKSNNTSGGNNITTGSLKIEKGEIKNC	30	3	0.5
B	B.SE.10.040CA.MF373151/134174	CERGNSTSIQAIVSRSARSSVIQVIAILRAIGVWNREESIC	41	1	1.51
B	B.SE.10.SE600012.KP411823/132162	CTDLRNNTESNDTTSGMILGKDKIKMILFNC	31	3	-0.5
B	B.SE.10.SE600046.KP411827/127144	CTDLKETIKEEKGKMKNC	18	1	0.5
B	B.SE.11.058SE.MF373161/128150	CTNLTNSTTTSISPTMSPEIKNC	23	3	-0.49
B	B.SE.11.059SE.MF373162/128155	CSNLRNNTNTNSTSTNHTIGGEGDMKNC	28	4	-0.46
B	B.SE.11.SE600023.KP411824/130156	CTDPWYDNTANRTTERMIMEKGEIKKC	27	1	-0.5
B	B.SE.11.SE600034.KP411825/128151	CTNLTNSTTTSISPTMSIQKIKNC	24	3	1.5
B	B.SE.12.071EG.MF373174/130155	CTDELRNETAAWRNISIDVKGEIKNC	26	3	-1.49
B	B.SE.12.SE600057.KP411828/132165	CTDWEKNNTSTNNNTSSASNNSWSIMEKGEIKNC	34	4	-1.5
B	B.SE.13.084TH.MF373186/129155	CTTMGANNTTSSPLTNSTIDEGIMTNC	27	3	-2.49
B	B.SE.14.099US.MF373201/130156	CTDYMKNNTNSNSSGRVEENEREMKNC	27	3	-1.49
B	B.SE.15.101SE.MF373203/130158	CTDVTENITSTENSTRNSNNTGEVVMKNC	29	4	-2.49
B	B.SE.15.102SE.MF373204/130154	CTDVKEGSNSTENSTMTGEAVMTNC	25	3	-3.49
B	B.SE.95.P1a_19950824.GU204920/130170	CENATSITGSSGNVTNSTTSNGNTASSNNSSGNMTEKMKKC	41	5	0.5
B	B.SE.98.s4_25_9.JN251856/130173	CTGLRNATNATNSSGGTNATNSGGGTNATNSSEGTMEGGEMKNC	44	7	-1.49
B	B.SG.08.HM024.KY213741/131153	CTDATSGNNTSGNITGEGGMKNC	23	3	-1.49
B	B.SG.08.HM039.KY213740/130157	CSDVNRTRGNDTKGNGTRIMEKGDVKNC	28	4	1.5
B	B.SG.08.HM075.KY213747/131158	CTDLGSNTTNLGNISAGSIMEGGEIKNC	28	3	-2.49
B	B.SG.08.HM080.KY213743/130162	CTELNTTSNATGLNTTSNTSTVSHNSKDEMKNC	33	5	-1.46
B	B.SG.08.HM106.KY213751/129153	CTNVSSNTTNTTSGIMEGVGEIKNC	25	4	-1.49
B	B.SG.09.HM122.KY213748/130153	CTDLNTTNWTNASSIMEKGELKNC	24	4	-1.49
B	B.SG.09.HM141.KY213745/130156	CDDYTTNSTVTNSSSEKTGEKGEIKNC	27	3	-2.5
B	B.SI.11.Sample29_SI257.MN736700/130154	CTNVNIFNNGTNATASTDNIGMKNC	25	3	-0.49
B	B.SI.13.Sample43_SI378.MN736704/130154	CITFNCTTEKNCNYNNSIIGEIKNC	25	3	-0.55
B	B.SI.15.Sample56_SI457.MN736706/130158	CTNAAINSTASNFTAKDPLKMEPDEIKNC	29	3	-1.5
B	B.SI.16.Sample12_SI159.MN736698/130157	CTNANTKTNSNTTTVNGPTLEPGEIKNC	28	2	-0.49
B	B.SI.16.Sample65_SI497.MN736707/130155	CIDVQNRTGDTNITIAADMSGEIKNC	26	3	-2.49
B	B.TH.00.00TH_C3198.AY945710/130154	CTNLNATNSSTTNSSMIGGGEMKNC	25	4	-0.49
B	B.TH.00.3045A06.A2.KJ952535/130164	CTELYVTNTNSTVNNTNSTVTNTNITVEEGVMKNC	35	5	-2.49
B	B.TH.04.04TH317223.JN248321/130163	CTDVTNNNSSTGRNGTNPTSSSMGKMDKGEIKNC	34	3	0.5
B	B.TH.04.04TH601066.JN248329/130147	CKNATININMTTEEMKNC	18	3	-0.49
B	B.TH.04.04TH803686.JN248333/136166	CTDLTFNNTEATTNSSGNSSNFEGAKDMRNC	31	4	-2.49
B	B.TH.04.04TH808998.JN248335/130151	CNDLRNTTTNTSIEEKVEIKNC	22	3	-1.49
B	B.TH.04.04TH821921.JN248337/130156	CNDTGNKTRNGTDVNDNWDAGSDIKNC	27	4	-2.49
B	B.TH.05.05TH356764.JN248344/131164	CTDAKSTDSSMGKNGTSNTTSSPRTMEEGEMKNC	34	3	-1.49
B	B.TH.05.05TH357801.JN248346/127162	CSDCDTANCSIGNNNTNATIKNNSATHNASREIKIC	36	5	-0.51
B	B.TH.05.05TH429730.JN248347/130151	CTNLRNNNSTNITTGGGEIKNC	22	3	0.51
B	B.TH.05.05TH645189.JN248353/130149	CTDTNSSTVERTEGGEVKNC	20	2	-2.49
B	B.TH.05.05TH736580.JN248354/131171	CSDYLGNNNTNSNNTTSNSASDNSTINNSSREMMGGEMKNC	41	5	-2.49
B	B.TH.05.T286588_sga01.JF297222/136179	CTDLRNDTNTNNSSSSNSSSSNTTHSASNSSSENKMDLGEMKNC	44	6	-2.46
B	B.TH.06.AA010a_WG3.JX446800/136166	CSDLNCTNQNSTSHCTVQNTTDSGIRDMKNC	31	4	-1.51
B	B.TH.06.AA011a08R.JX446818/130156	CADVTKANTTNTTETLDNNMKGEIKNC	27	3	-1.5
B	B.TH.06.AA093a_RH1.JX447795/130175	CTDWKNDNDTNINSTTANSTNGATANSTVNSTNTHSTTGGIEMKNC	46	6	-2.46
B	B.TH.06.NPBQC.KJ769147/130148	CTDVKNATMEGKGGELKNC	19	2	-0.5
B	B.TH.07.AA040a_WG11.JX447156/130153	CTDLVGNATKASSKMKEGGEMKNC	24	2	0.5
B	B.TH.08.AA115c03R.JX448103/129162	CTDWRNNSTNTTANATDALDTTIKRMEQGEVKNC	34	4	-1.49
B	B.TH.08.MERLBDTRC10.JN860769/131157	CTDVWRNTTNTTSGGEEVMESGEIKNC	27	3	-3.49
B	B.TH.08.T503963_sga03.JF297229/130157	CTDVNSTSSNATNINNTMLMEKGEIKNC	28	4	-1.49
B	B.TH.09.2549720P000R_Sd.MG989620/130162	CKDEELNSSSNSTDISNNSTNSTWGMRREMQNC	33	5	-2.49
B	B.TH.10.2544011P000R_Sa.MG989578/130166	CTNARGTNSSATNNSETTSTPTPTTKSSMDPGEIKNC	37	3	-0.49
B	B.TH.10.DEMB10TH002.KP109514/129167	CCKLNDTKCHDLNVTNSTTPEGNNTTNITNNGGDDLRNC	39	6	-2.51
B	B.TH.12.3183P00k.MT121311/130160	CTNVTNNDKGNNNTTSNSSVDKTGEGTIKNC	31	4	-0.5
B	B.TH.13.2544072P000FL_Sd.MG989506/130152	CIDYHTNSSVNSSVEEGEKMKNC	23	3	-2.46
B	B.TH.14.8409P00b.MT121859/130152	CSDYWGSNSTTNRSEEMIAMKNC	23	3	-1.49
B	B.TH.15.2548411P000R_Sa.MG989610/130157	CTDVNATDTNATAINATIVENTGEIKNC	28	4	-3.49
B	B.TH.90.BK132.AY173951/130155	CTDLRNTTNTNSTAEEMEAKGEMKNC	26	3	-2.49
B	B.TH.93.93TH067.U39258/130151	CTDLRNATNTSSPMGGGEIKNC	22	3	-0.49
B	B.TH.96.M081.DQ354116/130155	CTDYATNTSSATNTSSVEEVEKMKNC	26	3	-2.5
B	B.TH.96.M145.DQ354118/130157	CTELRNATTNTSSTNTSSIMEGGEMKNC	28	4	-1.49
B	B.TH.96.M149.DQ354119/130162	CTDLNRNNTDLNSTNTNNSTNTNNSSWEEMKNC	33	5	-2.49
B	B.TH.99.99TH_C1416.AY945711/130149	CTNLGNATNNSSMMGEMRNC	20	3	-0.49
B	B.TH.x.NKR_0512_8.HM215431/130159	CTTITNSSTTTNSNTTANSSRIVEEEMKNC	30	4	-1.49
B	B.TH.x.RPW_0510_2.HM215435/130150	CSKVNNTTHNITNDEAGLKNC	21	3	-0.46
B	B.TT.00.00TT_CRC08767.EU839606/130152	CTDKWNDRTNVTDSVEKGEIKNC	23	2	-1.5
B	B.TT.00.SC46C_A4.HQ217662/130165	CTDLKNDNKSIANCTDLQNGNESIDTSQEQGEIKKC	36	3	-3.52
B	B.TT.01.01TT_CRC50069.EU839608/130153	CTDTLRNNTANITDGIEKGEIKNC	24	3	-1.49
B	B.TT.01.TT103C_2E1.EU578539/131157	CTDELRNNTSGTSNSSLELGRGEIKNC	27	3	-1.49
B	B.TT.01.TT106C_A1.HQ217760/130158	CTDVWTNSTNNTTNSSTWGGEERGEIKNC	29	4	-2.49
B	B.TT.01.TT112PC_DUK50127_1H3.EF593260/131156	CIDINTNGTNSTNSWDKVERGEIKNC	26	3	-1.49
B	B.TT.01.TT113PC_2E7.EU578580/129155	CTDREGTNSTNTTSSWGKVEKGEIKNC	27	3	-0.5
B	B.TT.01.TT114PC_8A12.EU578603/130169	CTDVERNDTSSNSSSVKNNNTSSTNRSNWEKGEKGEIKNC	40	5	-0.5
B	B.TT.93.QH0016_M.AF277059/130161	CTDELRNGTRNNISGTNSSNWERVEEGEIKNC	32	4	-2.49
B	B.TT.93.QH0065_M.AF277060/130157	CTDVLGKGTSANATSANVTSEKGEIKNC	28	3	-0.5
B	B.TT.94.QH0060_F.AF277055/130156	CSDTWRNDTNATASSWEKGEKGEIKNC	27	3	-1.49
B	B.TT.94.QH0692_M.AF277065/130160	CTDEVKTSYANKTSNETYKTSNETFGEIKNC	31	4	-1.5
B	B.TT.94.QH0705_M.AF277066/130157	CTDVPGKGNETNSTSSWERVEDGEIKNC	28	3	-3.49
B	B.TT.94.SC22_QH0126_3B9.EF593245/130154	CTDYVKNDTSSTNSSSWEKGEIKNC	25	3	-1.5
B	B.TT.95.QH0791_M.AF277068/130153	CTDELRNGTYANVTVTEKGEIGDC	24	2	-3.49
B	B.TT.95.QH0864_M.AF277070/130155	CTDKLRNNISDTNSSSWKQEGEIKNC	26	3	-0.5
B	B.TT.95.QH0865_M.AF277071/132162	CIDYVKNDTNTNNSTNTNNSSVMETGEMKNC	31	4	-2.5
B	B.TT.95.QH0908_F.AF277072/130151	CTDDLNNVTYVNITEKGEIKNC	22	3	-2.5
B	B.TT.95.QH0944_M.AF277073/137163	CTDNLRNDDKSTNSNSWEVEVGEIKNC	27	1	-3.49
B	B.TT.97.SC51C_8A2.EU578429/130157	CTDNLRNGTRGTNSSILEEGQKGEIKNC	28	3	-0.49
B	B.TT.98.SC24C_1B1.EU578386/138170	CTDNLRNGNLRNDTKGTNSSSWEKVQKGEIKNC	33	3	1.5
B	B.TT.98.TT27P_8G3.EU577148/130165	CTDNLNNLRNDTSSTNSSISGTNNSSLIEKGEIKNC	36	4	-1.49
B	B.TT.98.TT28P_IHV42011_2C7.EF593264/130163	CTDDLNNLNTTSGNTTSGNNSSWEKVEKGEIKNC	34	4	-2.49
B	B.TT.99.TT34P_CRC04276_8D1.EF593267/130157	CTDVWGNSNSSTNSSSWDKVEKGEIKNC	28	3	-1.5
B	B.TT.99.TT35P_CRC04429_7H12.EF593268/133159	CTDDLRNDTKSTNSSWMGMEKGEIKNC	27	3	-1.5
B	B.TT.x.QZ4589.U32396/130152	CTDKLRNNISSGEKMEIGEIKNC	23	2	-0.5
B	B.TW.94.TWCYS_LM49.AF086817/130153	CNDTTMSKNDSNTLTMEKGEIKNC	24	3	-1.5
B	B.UA.01.01UAKV167.DQ823362/130166	CTNLRKNVTNTNGTITSNSTNNGTSWEYMEGGEMKNC	37	5	-0.5
B	B.UA.01.01UAKV252.DQ823363/137173	CTNDLTLNCTKDLKNDTKNNSTSTNCTVEEKGEIKNC	37	5	-1.55
B	B.UA.01.01UAKV259.DQ823364/130157	CTNLKNNTNTNSTSTNSSSWMEGEMKNC	28	4	-0.49
B	B.US.00.14294_1.DQ853436/130150	CTNLRNTTNTTKIDKEEIKNC	21	3	0.5
B	B.US.00.4033_P10.JN562768/131178	CTDLRNDTNANNTTVPKTTAATTTTATSGKGKGNSTGTKMGEGEMKNC	48	4	1.5
B	B.US.00.929172.KT124806/136171	CTDYCKNNTNNGNTTENGTGNCNTTINSTDSNMKNC	36	6	-1.55
B	B.US.00.APV_2.DQ869026/130162	CTDQLLENTTMKNATNINNSSWGKMEQGEIKNC	33	4	-1.5
B	B.US.00.ES1_20.EF363123/131156	CTDLRNATNTNSSSEEKIEGGGMTNC	26	3	-2.49
B	B.US.00.PRB958_06_TB1_4305.EU289199/137160	CTDVKGNNTNANSTSMEPEEMKNC	24	3	-2.49
B	B.US.00.RHPA_TF1.JN944917/130152	CTDLVNSNITRVDNTTEKEMKNC	23	3	-1.49
B	B.US.00.THRO_TF1.JN944930/130164	CTDYNNTATNTTSSATTTASSANKTAKEEAVMKNC	35	4	-0.5
B	B.US.00.WITO_TF1.JN944938/130154	CTNVTISSTNGSTANVTMREEMKNC	25	4	-0.49
B	B.US.00.Z18_SGA_F8.EF593288/130160	CTDHLRNDTNTTRNTTRNNETVIEKGDMKNC	31	5	-0.46
B	B.US.00.Z20_B3.EF593289/130159	CTEMRNNTNNNTTSSNNVTDSEWSRDMRNC	30	4	-1.49
B	B.US.01.108051_006.HM769944/130157	CTDAEVTRKTNTTSGDWEKVKKGEIKNC	28	2	0.5
B	B.US.01.45_01D7.JQ609746/130182	CTDYEGNKATGNTTKATSTTAGTTSAATVTPSSASTTTNGSGGAMEEREIKNC	53	3	-1.5
B	B.US.01.6568SP12_13_18_EPI.JN786692/130161	CTNVKNNNTNNSPTTTLSSSWKTVKEGEIKNC	32	3	1.5
B	B.US.01.APV_11.DQ869017/130156	CTELRNTTNTTNHTNINEEMKGEIKNC	27	4	-1.46
B	B.US.01.APV_13.DQ869019/131153	CHNVMNKTNMTSEKEVIGEMKNC	23	3	-0.46
B	B.US.01.APV_1.DQ869014/132165	CNDTNTTTSSTGNNTISPTTSSWDKMDKGEIKNC	34	4	-1.5
B	B.US.01.APV_3.DQ869027/130152	CTDYKGENATAPTATSAGEIKDC	23	1	-2.5
B	B.US.01.APV_4.DQ869028/129158	CTDLRNDTNSTNSTNTTRIEGKIKEEMKNC	30	5	-0.49
B	B.US.01.CRPE_B13.EU578061/131158	CTDYVGNGTSGTNATSNTTDNDWGMKNC	28	4	-2.5
B	B.US.01.L805.FJ469738/130168	CTNLTDLKNATNTTAPNATATNTTANSTGEVGGGEMKNC	39	7	-1.49
B	B.US.01.P1189_86.62_7A.KT283937/130171	CTDGWGNNTKATNSSPTSATTSTSTNATNSSLEIKIEEIKNC	42	5	-1.5
B	B.US.01.REJO_TF1.JN944911/130158	CTDLNVTNSNSTDHSTNSSLETKGEIKNC	29	4	-2.46
B	B.US.01.SMRE_SGA_C2.EF593254/131159	CTDRLNNSTVNGTTNSSWGKMEPGEIKNC	29	4	-0.49
B	B.US.01.TRJO_TF1.JN944936/133166	CTDWTNGTDWNTTNSNNTTISKEETIEGGEMKNC	34	4	-4.49
B	B.US.01.Z23_A2.EF593290/130166	CTNATSHHVNETACNGTKNNNVSMKNCSFISEEMKNC	37	6	-0.47
B	B.US.01.Z27_F10.EF593291/135159	CTDLRNATNITNTTLEMERGEMKNC	25	4	-1.49
B	B.US.01.Z29_A12.EU577629/129160	CTNATSINCTNVNSTDTANCTVNNSTDEMKNC	32	6	-2.54
B	B.US.01.Z30_SGA_E13.EF593293/130164	CTDYTGNTTNTGNATNTNSTVNASSTLEETGMKNC	35	5	-2.49
B	B.US.01.Z31_B7.EF593294/129156	CTDLKNATSTNDTSLNNRTMEEGDMRNC	28	4	-2.49
B	B.US.02.04013211_3_A10.GU330333/130166	CTDYEKKNTTDNSTTNNSTITNSTWGEMEDKGEIKNC	37	5	-3.5
B	B.US.02.306029_ENV.JX863967/127149	CPDNWRNATNTTSIEAIREITNC	23	3	-1.49
B	B.US.02.328659.KT124764/131156	CTDMGNDTSTNTSSWDKMEKGEIKNC	26	3	-2.5
B	B.US.02.494131.KT124777/130161	CSDLPSNNTTSGNTTANSTTSEITGEMEMKNC	32	4	-3.49
B	B.US.02.848017.KT124795/130159	CTNNVTVINETQVNNNNSVIGNIKEEVINC	30	4	-2.49
B	B.US.02.996401.KT124814/131164	CTDSITTIATANTTTAPNINGSSGRMEIGEIKNC	34	3	-1.49
B	B.US.02.AD75_A11.GU331497/130153	CNDTISTTNSSYWEEMEKGEIKNC	24	3	-3.49
B	B.US.02.APV_14.DQ869020/130159	CTDDLTNTTFRNSTTFENSSLIEKGEIKNC	30	4	-2.49
B	B.US.02.APV_15.DQ869021/130162	CTDLNITKSSDNTATSTPAKATNSSMGEEMKNC	33	3	-1.5
B	B.US.02.APV_16.DQ869022/130154	CTEPKFNATDTANHTSGISGEMKNC	25	3	-1.46
B	B.US.02.APV_17.DQ869023/130149	CTEVKNNASDPKQDKEVTNC	20	2	-1.5
B	B.US.02.CR0017Q.FJ469687/130161	CYDYVKNATNGTTTPDNSTNWSKMEQGEIKNC	32	5	-1.5
B	B.US.02.CR0023W.FJ469688/135158	CIDFGNTTNTTIGGEMEKGEIKNC	24	3	-2.49
B	B.US.02.CR0058S.FJ469693/130162	CTELTTNNTNNTTANTTDTDEMNEEMKRCVLIC	33	3	-4.51
B	B.US.02.EABE4469_A5.HQ217201/137178	CTDYCGTNTTRNTTKPIDCNTTSSKATSDNTTMMEAQGMKNC	42	5	-0.55
B	B.US.02.F714.FJ469730/130155	CTDVQNANATKINNSSREAMGEMKNC	26	3	-0.49
B	B.US.02.F762P.FJ469735/130156	CTDNIKLKNATENATATKANKEEIINC	27	3	-0.5
B	B.US.02.F797.FJ469737/129159	CTDVGNTTNITSTNITSMSEGMMEKGEIKNC	31	4	-2.49
B	B.US.02.FOJO_C13.EU578104/130165	CTNFNGTKTNSTTSPTNSPNNNSSWERMEVGEVKNC	36	4	-0.49
B	B.US.02.HEMA_A13.EU578122/130166	CTDNITSNAANSSNAANSSNAANSSKTEMQAGEIKNC	37	5	-1.49
B	B.US.02.HIV_US_BID_V5249_2002.JQ403102/130161	CTEYYGKNDTNITNATISPILNSSEGTEIKNC	32	5	-2.5
B	B.US.02.HIV_US_BID_V5276_2002.JQ403105/131157	CNDTVGNDTNTNNSSWDRMEKGEIKNC	27	4	-2.49
B	B.US.02.L8124P.FJ469741/132159	CTDDLTNNTKANSSTGGIIEGKGEIKNC	28	3	-1.5
B	B.US.02.L861P.FJ469748/130157	CTDPLNITANGDNATTIPRINETKIRNC	28	4	-0.49
B	B.US.02.L893P.FJ469749/130149	CTDANVTTTSNMERGEIKNC	20	2	-1.49
B	B.US.02.OLLA_A13.EU578230/130146	CTNATGGNTTSPEIKNC	17	3	-0.49
B	B.US.02.PRLS02.FJ469754/130174	CSNCNTTSCNLNDANTPTNATTSSTTSTPSSLVYPTMSTGEIKNC	45	3	-1.54
B	B.US.02.PRLS08.FJ469757/134158	CSDYEGNTTRQNITMKEEKGEIKNC	25	3	-1.5
B	B.US.02.PRLS09.FJ469758/130168	CTNYTGDNTTTTSTTPSAPSTTPTSNSWEKMEIGEIINC	39	3	-3.49
B	B.US.02.PRLS16.FJ469760/130157	CNDTISNSTNATNSTSEGIIEKGEIKNC	28	5	-2.49
B	B.US.02.PRLS18.FJ469762/130156	CTALNVTNVTRANYSSPTSSSGEMKNC	27	4	0.5
B	B.US.02.SHKE_B1.EU578460/132172	CSDNWNTTNSGNDTNNTTNSGNDTNTYNTSNPWEIRDMKNC	41	6	-3.49
B	B.US.02.Z32_E11.EF593295/130163	CTNATATNITSNTTSVNSSTPNITNEWPGEIKNC	34	6	-1.49
B	B.US.02.Z33_G11.EF593296/130161	CNDSDGNITRSANDSITSRANISREGKEMKNC	32	5	-0.49
B	B.US.02.Z34_A3.EF593297/128154	CTDMNNSTTNTSRNNWEKMEQGEVKNC	27	3	-1.49
B	B.US.03.04013240_8_TA3.GU330460/130159	CTDANTTNTNANSTNNSSLGTMEKGEIKNC	30	4	-1.49
B	B.US.03.04013296_3_B4.GU330538/131179	CNNTVTPTRTNSSNNATSSTNSPTTSTTTSPTTSTTNNSSWEKEEIKNC	49	5	-0.49
B	B.US.03.04013321_2_2C12.GU330550/130154	CTDYEANNTTNANDTADSKQEIKNC	25	3	-3.5
B	B.US.03.043S018.HM234503/130153	CTDLNTTRNSTTRNGTIMEEMKNC	24	4	-0.49
B	B.US.03.1BRHGA_E13_DP.KC312470/130174	CSDYWGNSTESNNSSSTNNTSSTSNGTSTESNNNITRGEGELKNC	45	6	-3.49
B	B.US.03.574194.KT124781/129149	CTDVNPEITKTYNSSQEMKNC	21	2	-1.5
B	B.US.03.73739_13874_1.MH060766/130161	CTDWTDQNNTATSNSTTNNSSLEKGDGEVKNC	32	4	-3.49
B	B.US.03.933384.KT124807/130161	CTDLTNETYTNASSVNANASISSNMKGEIKNC	32	4	-1.5
B	B.US.03.94959_13871_1.MH060965/131154	CTNYNNTSDNKTINDDPKREIKNC	24	3	-0.5
B	B.US.03.981600.KT124813/132155	CTDANNTTGGNNTNILEKGDLKNC	24	3	-1.49
B	B.US.03.APV_10.DQ869016/130161	CSNYSKNNTNNSTSSNNSSSEGGIDIGEIKNC	32	5	-1.5
B	B.US.03.APV_18.DQ869024/135160	CTDVGDATNTKNRSKGEMEKGEIKNC	26	2	-0.5
B	B.US.03.APV_19.DQ869025/130159	CTDWRNGTNTNTTTTCNSSAEREEKEIKNC	30	4	-1.52
B	B.US.03.APV_5.DQ869029/130157	CTDANTTNTNTTNNSSWERMETGEIKNC	28	4	-2.49
B	B.US.03.APV_6.DQ869030/130158	CTDLKNTTNTNSNATNTTSSPINGEMKNC	29	4	-0.49
B	B.US.03.APV_7.DQ869031/130158	CTNYNGTQTNTTTNSGNWKKMEAGEIKNC	29	3	0.5
B	B.US.03.APV_8.DQ869032/130169	CTDYSNKNATNNTSSTTTTSPSASTTSSEGLIEKGEIKRC	40	2	-0.5
B	B.US.03.AT01480.FJ469686/131163	CTDAKNGTSTTNTTTSTTNITGEFTKKGEMKNC	33	4	0.5
B	B.US.03.CR0154X.FJ469701/131167	CTDWKANVTNSTDGKAMNVTKADNSSIGTMEGEVKNC	37	5	-1.5
B	B.US.03.DEMB03JP004.KC473846/130161	CTDAKVNSTNATSTCVNSDSTCVNSTEDMKNC	32	4	-2.54
B	B.US.03.F7157.FJ469731/130159	CTDLNKNATNNSTTASTNNNRKWKAKKKIR	30	2	6.52
B	B.US.03.FERI_SGA_A1.EF593222/133156	CTGLRNNTSTTNITSGGGDEMRNC	24	3	-0.49
B	B.US.03.H135v1ed8_6.DQ410465/132158	CTDLKNNATNTTSSFEKPMEKGEIKNC	27	3	-0.5
B	B.US.03.H28v1e3_3.DQ410422/130173	CTDKLTPLNVTSNCTDGNNTANSTSNTSNTSSILEMKVGEIKNC	44	7	-1.52
B	B.US.03.HIV_US_BID_V5279_2003.JQ403106/130155	CNDTLGNQTINDVLRNNKMNGEIKNC	26	3	-0.49
B	B.US.03.L8107.FJ469739/130154	CTDQLNITTNNSSGLNSTEVEMKNC	25	4	-2.49
B	B.US.03.L8152.FJ469742/129162	CTDWKRDNTTSSSDTRYGNNSGWEMLDKGEIKNC	34	3	-1.5
B	B.US.03.L8180.FJ469743/131175	CTDDLENGTSTANSNVTGNVSTNVADSSTTNSSWGQMEKGEIKNC	45	5	-4.49
B	B.US.03.MEMI_SGA_E14.EF593228/130160	CTNVTTNETTTNVTSTGSNDTMRGEGEMKNC	31	5	-2.49
B	B.US.03.PRLS01.FJ469753/130157	CTSCNATDSKCTVNATNNINRSEELMNC	28	4	-1.54
B	B.US.03.PRLS04.FJ469755/130155	CTDKLDNITSTNKSSREMMGGEMKNC	26	3	-0.5
B	B.US.03.PRLS12.FJ469759/130162	CTDDVNCTDCSKNSTNTTSISGETVEKGEMKNC	33	4	-3.54
B	B.US.03.PRLS24.FJ469764/130158	CTNATVSTNATVSTNATVEKEQLREMKNC	29	4	-0.49
B	B.US.03.PRLS25.FJ469765/133156	CTDVKNNVTNDNSSNWIKGEMKNC	24	3	-0.5
B	B.US.03.SH8233.FJ469770/127147	CTNAGNSTNTTMEERGEIKNC	21	3	-1.49
B	B.US.03.TALA_SGA_B16.EF593256/130160	CTDYGKNVTNNTTISATSKIEETMKGEIKNC	31	3	-0.5
B	B.US.03.Z35_C1.EF593298/130153	CTNYEGNGNYTTVQNNTIGEIKNC	24	3	-1.5
B	B.US.03.Z36_E1.EF593299/130161	CTNLRNDTQTNATEAPSISREEEIERKEMKNC	32	3	-2.49
B	B.US.04.014837G.FJ469684/130155	CTNLKNNVTTINNGSEAMIKEEMKNC	26	3	-0.5
B	B.US.04.1218_A14.HQ216370/130166	CTDCTNTTCNNTWGNVTNGNNTWGNVTVSGGGEIKNC	37	6	-1.54
B	B.US.04.1249_D15.HQ216397/130156	CTDLENNSTNTTNGNWETLERGEVKNC	27	3	-3.49
B	B.US.04.1330_C22.HQ216485/131169	CTDVKNVKNGTNANTTSNEQTSNNTTNNSTLQTTDMKNC	39	5	-0.5
B	B.US.04.1352_A5.HQ216504/131158	CTNYTRNDTNASNNSTWGMMEGGEIKNC	28	5	-1.49
B	B.US.04.154v38Renv_re7.DQ410636/130168	CTDLNTNKTSANTSATDTTSSPPTSSSVLTMEKGEIKNC	39	3	-1.5
B	B.US.04.268977.KT124758/129161	CTDLTNINTTTGTNTTVAGNTSGTINEGIMTNC	33	4	-2.49
B	B.US.04.306081_ENV.JX863968/128159	CTDYTGNGTVKNATDTVNRTVEGTMRGEIKNC	32	4	-0.5
B	B.US.04.306129_ENV.JX863969/127162	CKNITSTNTTSTNTTSTNTTSTNATVNKEEIEMKNC	36	6	-0.5
B	B.US.04.306131_ENV.JX863970/128165	CTNNITYNNNINTTTSNNNTNNTTNDWEKMEPGEIKNC	38	5	-2.5
B	B.US.04.3405_B10.EU577792/130166	CTDVKTLNCTDGNVTNTTSVRNATCDNSTMKGEIKNC	37	6	-0.55
B	B.US.04.4051_C35.JN562798/133162	CTDLNVTNTNLNSTNTNNTLIMEKGEVKNC	30	4	-1.49
B	B.US.04.4295_1.EU577811/130161	CSDVDTNTTNGNTANTNVRKEIIMEKGEMKNC	32	2	-1.49
B	B.US.04.4911_6.EU577862/130168	CSTPNITMSNTSSANVSQEGNNTSSANVSREGVEEMKYC	39	5	-2.49
B	B.US.04.5417_B11.EF593190/130163	CTDNLSNLNNVTHKHNNSNSGEDLKGEIGEIKNC	34	4	-2.42
B	B.US.04.5539_E6.EU577947/130163	CTNLTLNCNKTTNETSGGGAMKNCSFNEGEMKNC	34	5	-0.54
B	B.US.04.5769_B8.EU577989/135175	CTDCLNCTGTNNTTSGTDTNNTTDSSNTTNLMMEKGEIKNC	41	5	-3.54
B	B.US.04.6052SP9_27_18.KX156438/127156	CVDYWGSNITNTNSTSNNTSRVGEAEMKNC	30	4	-1.49
B	B.US.04.6064_10.EU578032/130157	CANLTNSNDSNSDNSTFLEMPGGEIKNC	28	4	-3.49
B	B.US.04.64236_13865_1.MH060681/130159	CTDITSAATNATANSNATSWTDGREEMRNC	30	3	-2.49
B	B.US.04.6771SP10_36_122.KX156451/130161	CIDLNGTVTTNTTSTNATNDNTVMEKGEMKNC	32	4	-2.49
B	B.US.04.7036_P9.JN562778/129164	CSDVNVTNSTNSTMGNATNAINSSMEMMEKGEIKNC	36	6	-2.49
B	B.US.04.7092_A1.EU578047/130159	CTNNTTIGNGTDTTITSTNSSIMDGDLKNC	30	4	-2.49
B	B.US.04.7115_C17_0.JN562811/130166	CTDWKGNTTNTTNTTDTTTSTSSSKGKMMEGEEMKNC	37	4	-1.5
B	B.US.04.APV_20.DQ869015/130164	CTDELNTNRTTNGQNNQTNTNNITDGIEKGEIKNC	35	4	-2.49
B	B.US.04.APV_9.DQ869033/130155	CTNYIWKNATHKNSSLKWETGEIKNC	26	3	1.53
B	B.US.04.C061711D7.KM259097/131160	CTDDLKNSTSNSTSNPDNSTANSIGEIKNC	30	4	-2.49
B	B.US.04.C61v1e10.DQ410526/130162	CKNVTKTNVTNKVNVTNTTNSSEKTMREEMKNC	33	6	2.5
B	B.US.04.C62v1e2_2.DQ410535/130155	CTDELNLKNNTNTTEGIMETGEIKNC	26	3	-3.49
B	B.US.04.CAAN_A2.AY835452/130153	CSDVNTTSVNTTASSMEGGEIKNC	24	3	-2.49
B	B.US.04.CE116_FL50_24_93.KX156493/130165	CTDYKGTYNGTATNSSTNSSTVSSGETMKGEEMKNC	36	4	-1.5
B	B.US.04.CE148_SP96_46_25.KX156542/129161	CTNWNATKNATNTNYSNTNSSWGTIKEGEVKNC	33	5	0.5
B	B.US.04.CE161PL50_6_82.KX156380/131156	CTENLTNVTVRGNSDSATNVTGMTNC	26	4	-1.49
B	B.US.04.CR0068P.FJ469695/130160	CTDAINTNSSGNATSSNRTVEGEVQGDVKNC	31	4	-2.49
B	B.US.04.CR0080N.FJ469697/130159	CSNATITTPTNETEPTNSSLKIVEGEIKNC	30	4	-2.49
B	B.US.04.CR0116Y.FJ469698/130168	CTDVLRNASSTNGTVSKNNNSTNVNKTELEMEPGEIKNC	39	5	-1.49
B	B.US.04.CR0345Q.FJ469722/130152	CTNVTNTTNTTASPMITGEIKNC	23	4	-0.49
B	B.US.04.DIGA3757_D12.HQ217185/129172	CTKYSGTSATANSTGASTTSTPTATSGASTPNTTASSGEKMKNC	44	3	1.5
B	B.US.04.ES10_53.EF363127/135153	CTDWDNATLANMTGEIKNC	19	3	-2.49
B	B.US.04.ES11_2004_culture.KC935957/130155	CTDLRSATSITNSSERTMEGGEIKNC	26	2	-1.49
B	B.US.04.ES3v1e10_2.DQ410068/130155	CTDLRNATNTNSSSGGTREGGEIKNC	26	3	-0.49
B	B.US.04.ES4_24.EF363124/130155	CTNLRNATNTTNSSGGKMEGGEIKNC	26	4	0.51
B	B.US.04.ES8_43.EF363126/131164	CTDVEKNNTTNTTTTSTTTTITPLMMEKGEIKNC	34	3	-1.5
B	B.US.04.ES9v1e7_1.DQ410205/130160	CTELRNATNTNATNTTSSSGGMMEGGEIKNC	31	4	-1.49
B	B.US.04.F7165.FJ469732/130158	CTDCGIPGSNCNTNDSITNSSLRGEIKNC	29	3	-1.54
B	B.US.04.F7172.FJ469733/137170	CTDYKGSNTTKNTTTANSTSNNSSLREDTGMKNC	34	5	0.5
B	B.US.04.H148v1ed4_1.DQ410498/130154	CTNANVTNTTGSGETRLEKEDIKNC	25	3	-1.49
B	B.US.04.H1P2111B4b.JQ251132/130168	CTDYNGTSVNNTNSASNSSSTSVNSTNSISNSSGEIKEC	39	5	-2.49
B	B.US.04.H22v1ed5_1.DQ410260/130170	CTDYLGRATNTTGNATNTTGNATNTNNSGGGTVEEREMKNC	41	6	-1.49
B	B.US.04.H23v1ed8_3.DQ410292/133166	CTDPKNATDLKNGNSTNMNSSSGKMMEEGEMKNC	34	4	-1.5
B	B.US.04.H25v1e1_3.DQ410356/131169	CTDVRNDTNVGNSTSRNDTNVGNSTSKWGQIEKGQIYNC	39	5	-0.5
B	B.US.04.H26v1e14_2.DQ410403/130150	CTDELRNDTKINTNKGEIKNC	21	2	-0.5
B	B.US.04.HIV_US_BID_V5258_2004.JQ403103/130160	CTDKFNTSNTSNCTDNSKNVTCSEETDMKNC	31	5	-2.54
B	B.US.04.HIV_US_BID_V5261_2004.JQ403104/129141	CTELHNVTEMKNC	13	2	-1.46
B	B.US.04.HIV_US_BID_V5282_2004.JQ403107/130160	CTDYNGTHMNSTGNNTDGYGERMKSGEMKNC	31	4	-1.46
B	B.US.04.JACH1853_A5.HQ217329/130170	CTDAKGENTTVTNSTTNPVPTSSPNDTKTTINPMKGEIKNC	41	4	-0.5
B	B.US.04.JOTO_A11.EU578165/130159	CTNVTTTENSNTTNTITTTTPDLADIMKNC	30	3	-2.49
B	B.US.04.L819.FJ469745/130157	CTNVNTTKAHTTSTANTTGAPQGEIKNC	28	3	0.54
B	B.US.04.LAHA_B3.EU578189/130160	CTDNLDNLNNTDNNLPTNSSLKMERGEIKNC	31	3	-2.49
B	B.US.04.P070711B1.KM259452/129181	CTDVVATNCTNTTTTNGNDTTAKCTNATTNSSTGANTTVSSEKMMEKGEMKNC	53	7	-1.55
B	B.US.04.PID1079.Plasma.pRNA.06082004.ENV_Seq1.MK147530/130152	CTDLKNDTSTNSSIGEREMVRNC	23	3	-1.49
B	B.US.04.SAMI_WGA1.EU547186/129159	CTNLTNITNLTNITNNGTNITSSGDTGMTNC	31	7	-1.49
B	B.US.04.SH858.FJ469772/136160	CTDAVRSNNATNTTGSANEGEMKNC	25	3	-1.49
B	B.US.04.UNC2009_1.EF593269/130157	CTDWNNNGTNNNSTNTTTLKEGEEIRNC	28	4	-2.49
B	B.US.04.UNC4484_13.EF593271/130172	CSDINRNDTSSTNRSDTSSINGNDTSSTNSSLKIKEKEEIKNC	43	5	-1.5
B	B.US.04.UNC5283_17.EF593273/130164	CTNYTGTNATSNHTGTKAPSNSSWMMEKEGEVKNC	35	5	-0.46
B	B.US.04.UNC5548_11.EF593274/130152	CIDATSSRAAYNSSTEGTEMKNC	23	2	-1.49
B	B.US.04.UNC5734_10.EF593275/130170	CTDYNGNVTNTNTTANNSTGGNTTANNSTWERMEPGEIKNC	41	6	-2.49
B	B.US.04.UNC5799_16.EF593276/130162	CTDEIRNATFKNQDSTNSSSNWEKMEKGEIKNC	33	3	-1.5
B	B.US.04.USPI71101EI7y04051pcWG2B9.JN024210/128157	CTDLENTTNAANGSSGNTTISTGIKEMKNC	30	4	-1.49
B	B.US.04.USPI83747EI6y04121pcWG2B5.JN024100/130158	CNDYNGTNTNGTNTKNSSNVEMIGEIKNC	29	4	-1.5
B	B.US.05.012286G.FJ469683/130165	CTDAVPTNSSSTNNNNSTDNSSSTTDREMMGEIKNC	36	4	-3.49
B	B.US.05.04013383_0_SC13.HQ238279/130151	CTDVNSTRSNYTTIEPGEIKNC	22	3	-1.49
B	B.US.05.04013396_0_flG8.FJ496085/130155	CTKINNTNNATDNVNVTAKEDIMKNC	26	4	-0.5
B	B.US.05.05US_SAJ_NVS12.JF689852/129155	CTDWGNATNATNNSGEGMMEGGEIKKC	27	3	-2.49
B	B.US.05.05US_SAJ_NVS16.JF689854/130158	CTDELRNTTNTTNTIGSSLDMEKGEIKNC	29	3	-2.49
B	B.US.05.05US_SAJ_NVS3.JF689856/130173	CANLTLNCTNRNEIKPTSPSSTTTPTTPTNTTPPTSICREMMNC	44	4	0.46
B	B.US.05.05US_SAJ_NVS5.JF689857/130157	CTKPRSSNTTNLGNDTDRELEKGEIKNC	28	3	-0.49
B	B.US.05.05US_SAJ_NVS8.JF689859/130151	CTDYLKNTTDSSNATSGEIKNC	22	3	-1.5
B	B.US.05.05US_SAJ_NVS9.JF689860/129156	CTNLNNTKTNDTNADNTNKVETGDMKNC	28	3	-1.5
B	B.US.05.11Pt1302005P1H10.MK383403/131156	CTNVTVNVTNTNSSSEETIDKEMRNC	26	4	-2.49
B	B.US.05.1423_F32.HQ216575/130156	CTDVNINSTSNINSTSTTDDIAIMKNC	27	3	-2.49
B	B.US.05.1444_A22.HQ216584/130156	CTNYNETTTNSTTTNATVVSPGEIKNC	27	4	-1.49
B	B.US.05.1446_A37.HQ216601/130155	CTDWNNATNTNGSDWERVEKGEIKNC	26	3	-2.49
B	B.US.05.1451_C1.HQ216634/130163	CTDLGNSTTNSTSKNSNSYNRTVPKELAGEIKNC	34	4	0.5
B	B.US.05.1470_D34.HQ216686/130160	CTDLGNATNTNTTNTTSSSGGMMEKGELKNC	31	4	-1.49
B	B.US.05.1508_E6.HQ216727/130156	CTDLRNKTDPNSNITIKIEEKGEIKNC	27	3	-0.5
B	B.US.05.1586_B28.HQ216742/138169	CTEYTGNHAGNSTNGTTTTAATPTNSSEIKNC	32	4	-1.46
B	B.US.05.1588_A22.HQ216762/130160	CTDYWGNVTSNTTATNSSSGGKKEEGEIKNC	31	4	-1.5
B	B.US.05.1599_A26.HQ216795/131166	CTDVNTTTTNNVNTTTTSNNSTNDPMLEQTGEIKNC	36	4	-3.49
B	B.US.05.1624_A19.HQ216816/135165	CTNLKNITKTSNSSSTNTSIPQEMEGEMENC	31	4	-2.49
B	B.US.05.1631_A1.HQ216841/131168	CTEFSGNSTNVNNSTDGNSTNVNNSSVENKERGEIKNC	38	5	-2.49
B	B.US.05.1632_A28.HQ216874/130163	CTDAKGTNAKGTNVTDNSTGAPSPTMESGELKNC	34	3	-1.5
B	B.US.05.306019_ENV.JX863965/130157	CTNVRNITATNNTTNNVTTMEKGEIKNC	28	4	0.51
B	B.US.05.306026_ENV.JX863966/130168	CTDAKNPENNSTSTTQPSTTATTTKNTWERIEKGEIKNC	39	2	-0.5
B	B.US.05.306142_ENV.JX863971/129167	CTNLTRNATVAGNATEAPAPTSTSNNGTISKIDEDMKNC	39	5	-1.49
B	B.US.05.306144_ENV.JX863972/130155	CTDTSYNSTNVTRLEEKMEKGEIKNC	26	3	-1.5
B	B.US.05.306196_ENV.JX863983/133161	CIDWNATNTNNNTTYNSSLKLGEGEMKNC	29	4	-1.5
B	B.US.05.306203_ENV.JX863984/128161	CTDELHNVTVTNNNGSTSINASMEGEMKGEIKNC	34	4	-3.46
B	B.US.05.306209_ENV.JX863985/130160	CTNLRNDTTTPKNATNSNTTDRSGAEEMRNC	31	4	-0.49
B	B.US.05.306212_ENV.JX863986/138164	CTQYNGTALQNRTNNINDSMVGEVKNC	27	4	-0.5
B	B.US.05.502_0223_wg1.JF320059/130166	CTEVRTNTNTTSSTPSTTKSTTTTTSSIDGREEIKNC	37	2	-0.49
B	B.US.05.502_1400_FL02.JF320043/131155	CTDAERNKTNATGVNLIEKGEIKNC	25	3	-0.5
B	B.US.05.502_1926_FL01.JF320361/130154	CTDDLQNTTNSIISNNDTKGEMKNC	25	3	-2.49
B	B.US.05.502_2008_FL04.JF320484/131166	CTDNVRCENCTNARNSSENSTLDNTSMRNDTSMRNC	36	6	-1.54
B	B.US.05.502_2136_FL02.JF320185/130162	CSNLTHNGTNTTNNSTNNNSSQELDGAGERKNC	33	6	-1.45
B	B.US.05.502_2495_wg02.JF320054/128159	CTDDLRNDLRNATNNATIINTTSSDRGEIKNC	32	4	-1.49
B	B.US.05.5057_F11.EU577873/130159	CSDAHTGNDTNSNSTASNRTVGEKGEMKNC	30	4	-1.46
B	B.US.05.509452.KT124778/130154	CIDTNTTKTNSSMGEMMEKGEIKNC	25	3	-1.5
B	B.US.05.5479_A8.EU577917/130159	CSNATIRNDNNSTEKNSSSERIEIEEVKNC	30	4	-2.49
B	B.US.05.5791_E6.EU578004/135168	CTDDLTLNCTTNGTSNSNTTSNCSSLDRGEIKNC	34	5	-2.54
B	B.US.05.8276SP7_27_177.KX156454/137161	CTDAKVNGTKMNVTNNVEKGEVKNC	25	3	0.5
B	B.US.05.C030913F5.KM258984/130154	CTDVPQNRTETGENNRTEEGEMKNC	25	3	-3.49
B	B.US.05.C031813E5.KM259000/130160	CTNVTYTPNNNCTTNNRTVNATREDGDMKNC	31	5	-0.52
B	B.US.05.C063011E10.KM259100/130165	CTDNWRNSTDWKNSTNTGNITNTTIMMMEKGEIKNC	36	5	-0.5
B	B.US.05.C109v1e18.DQ410616/130160	CTDLKNATNATDTNTTDSVGGMMEKGEMKNC	31	4	-2.5
B	B.US.05.C93v1e18.DQ410553/135177	CTDLNDTNTNDLRNDTSNATSINNTDTNTNNTEKEMRGEIKNC	43	6	-4.49
B	B.US.05.C94v1e4.DQ410562/130165	CSDVENSTMTNSTGTNATSANNITISKEMEGEIKNC	36	5	-3.49
B	B.US.05.C96v1e10.DQ410585/129161	CTDMSNTNTTSSQLNNTINGVNLTEVKGEIKNC	33	4	-1.49
B	B.US.05.C98v1e19.DQ410596/130154	CTEVNVNSTDSLNNNNTWKEEMTNC	25	3	-3.49
B	B.US.05.CB183SP123_29_53.KX156472/128155	CTDNLKNVTVRDGENINRTIERGEVKNC	28	3	-0.49
B	B.US.05.CE104FC1_42_9.KX156483/130155	CTDWGNSTNITSSSGKLIEKGEIKNC	26	3	-0.5
B	B.US.05.CE125_SP98_52_1.KX156523/130163	CTDKLNCTDGVNCTDTKANKSNWGKMDTGEIKNC	34	4	-0.55
B	B.US.05.CE128FL55_28_78RNA.KX156374/130167	CTDYVQNITKTNSSSVSNSTSATNSRGVTNTTKEMKKC	38	4	2.5
B	B.US.05.CR0175S.FJ469703/129160	CTDCTNTSKCFANATNSTNQIEESEVGEIKNC	32	4	-3.54
B	B.US.05.CR0208W.FJ469706/130161	CTDASATTSGINTTVSTANTTTHGINKDMKNC	32	3	-0.46
B	B.US.05.CR0307R.FJ469717/130157	CTNYTRNHNNSTSANSTRVENKGEIKNC	28	4	1.54
B	B.US.05.CR0312W.FJ469718/136161	CTDLGNDTNANNNSAGLMERGEVKNC	26	3	-2.49
B	B.US.05.CR0367Z.FJ469724/138164	CTDATIRNETIDNARENGTKVEEIKNC	27	3	-2.49
B	B.US.05.ES7v2ed7.DQ410115/130163	CTDPRSATNATNRNATNATNSSEGMMEGGEMKNC	34	5	-1.49
B	B.US.05.L8249.DQ886037/130165	CTDYEKKNDTNTTVVTTTSTPNSTWEMMEKGEIKNC	36	4	-2.5
B	B.US.05.L827.FJ469747/130154	CTDTRNNTNTTNRIEEIEKGEIKNC	25	3	-1.49
B	B.US.05.MDR_1c.KF990605/130160	CTDYVGNATSSNATSPANTSLKEDKGEIKNC	31	4	-1.5
B	B.US.05.N1_WEEK_4.FJ653236/135162	CSDWKSDTNTTATNATAEPNSSNEVKNC	28	4	-2.49
B	B.US.05.N5_DAY_1.FJ653127/133166	CTNVTSSTNVTSSNGTTLTANPTNISVEADMRNC	34	5	-1.49
B	B.US.05.N7_DAY_1.FJ653159/135167	CINVNVTKGNSTNGTDPTISTILTETKGEIKNC	33	4	-0.5
B	B.US.05.N8_DAY_1.FJ653196/131160	CTEYNTNSSSTDNNTNSSSKTIEEVGMKNC	30	4	-2.5
B	B.US.05.P10_DAY_1.FJ653573/131156	CTDKLSTTGNNTVEKNDTNMGEIKNC	26	3	-1.5
B	B.US.05.P11_DAY_1.FJ653597/130162	CTDYVKNVTKNSTTSNNTASGWKQIERGEIKNC	33	4	1.5
B	B.US.05.P2_WEEK_8.FJ653474/130165	CTDVNPNATHSNGGTNATHSNSSTEELMENGEMKNC	36	4	-4.42
B	B.US.05.P3_WEEK_16.FJ653390/133163	CTDLKSANDTSNGTSATNSSGERMEGEMKNC	31	4	-2.49
B	B.US.05.P4_WEEK_4.FJ653478/130164	CSKVRNNSTNNSTNATTGKNMTTIEPEEMREMKNC	35	5	0.51
B	B.US.05.P5_DAY_1.FJ653360/131157	CTNEINTTAAQNISNGEKMEPGEIKNC	27	3	-2.49
B	B.US.05.P7_WEEK_20.FJ653547/130156	CTDVRKNDTNTTSGGWRAMETGEIKNC	27	3	-0.49
B	B.US.05.P8_WEEK_4.FJ653426/128161	CIDWTGNSTGNSTSNSTGINNTIGYLGNGEVKNC	34	5	-1.49
B	B.US.05.P9_WEEK_12.FJ653571/131156	CTDTSVNNTDDTPAISNEEKRIMKNC	26	2	-2.49
B	B.US.05.RHMI4089_A3.HQ217476/130155	CTDVKYNETTISTNTTSSQEGDMKNC	26	3	-2.5
B	B.US.05.ROST4216_B15.HQ217546/130173	CTDVPIKGNNTTNGNNTPSGNNTTDGNNTTSSWGLMEKGEIKNC	44	5	-1.5
B	B.US.05.STCO_3_A2.KC312435/129160	CTDLSNKTNSNNTSSSNSSIEEGGIKNEIKNC	32	4	-1.5
B	B.US.05.USPI38417EI33y05051pcWG2B2.JN024363/130156	CTDIAGRNDTDNSGIGTKMDPGEIKNC	27	2	-2.49
B	B.US.05.USPI88403EI14y05121pcWG2B7.JN024344/130163	CTNLNLTGTGVEGTKATTAANSNSSIEEIQMKNC	34	3	-1.49
B	B.US.05.WICU_B13.EU578629/130155	CTHKISVKNVTYSTNLKNITEDMKNC	26	3	1.53
B	B.US.05.Z62_p1.HQ217818/130157	CSNLENTTSTTSSNSSNNGNIKEEMRNC	28	3	-1.49
B	B.US.05.Z64_p5.HQ217850/138176	CTDYVRNATSATTSNNATTSNDATSNSWEKMNPGEIKNC	39	3	-1.5
B	B.US.05.Z71_p1.HQ217860/130166	CTNYNNTRDGTTTTSPANNTTSYIWGEEMKEGEIKNC	37	3	-2.5
B	B.US.05.Z74_p4.HQ217889/130166	CTDPDNSTNTNATQTNNAGNSTIGNNTTNIGEIMTNC	37	5	-3.49
B	B.US.06.04013419_7_2B23.GU330736/130154	CTDKPVNSTNATGSWENMQGEIKNC	25	3	-1.49
B	B.US.06.04013440_5_B11.GU330809/130158	CTDAKNNNTTSNNNSTINSSREMGDMKNC	29	4	-0.49
B	B.US.06.04013446_4_A1.GU330839/130169	CTDVKNTTSLNTTNITNNGSSSASSSSNNTASTEGEMKNC	40	6	-1.49
B	B.US.06.06US_SAJ_C164_SC.JF689862/130158	CIDINITASNTSSTSNSSRLETKGEMKNC	29	4	-0.49
B	B.US.06.06US_SAJ_C165_TJ.JF689863/130158	CTNAWNETAANRSKNSNEKIIEKGDIKNC	29	3	0.5
B	B.US.06.06US_SAJ_C167_LH.JF689865/135157	CIDPTNNVTNITGVIERGEIKNC	23	3	-1.49
B	B.US.06.06US_SAJ_C168_LS.JF689866/130163	CTEYTKNSSTTNCTANTPTPTANRSQEEGEMKNC	34	4	-1.52
B	B.US.06.06US_SAJ_C169_JS.JF689867/130161	CTDANITDTNTTKSTVHNASIYEMEKGEIKNC	32	4	-2.46
B	B.US.06.06US_SAJ_NVS23.JF689871/129154	CTNVGNVTNGTSSSWRTIEKGEIKNC	26	3	0.51
B	B.US.06.06US_SAJ_NVS27.JF689872/130153	CTDKVGNETAANDTAEEKGEIKNC	24	3	-3.49
B	B.US.06.06US_SAJ_NVS31.JF689873/130161	CTDLKNSTNLKNSTNTTSSGGRTMEEGEMKNC	32	4	-0.5
B	B.US.06.06US_SAJ_NVS35.JF689875/130152	CTDWNATTNNSKEKLKGKEMKNC	23	3	1.5
B	B.US.06.06US_SAJ_NVS39.JF689876/132155	CTKPDPRNASSYEEERGREEIRNC	24	2	-1.49
B	B.US.06.1711_D38.HQ216908/128160	CTKANITKANITHGSTHNSTQGNRIEDIEVKNC	33	4	0.58
B	B.US.06.1791_D10.HQ216925/130152	CTNVDRTNRTNSSEAEMREMKNC	23	3	-0.49
B	B.US.06.1794_A1.HQ216949/131157	CTDLRNATNTNSSEESLMMEKGEIKNC	27	3	-2.49
B	B.US.06.2857_p1.FJ152546/130168	CTEVQNNTANATGSSTANPSNGTKNETIDDSGRIELTNC	39	5	-3.49
B	B.US.06.2866_P4.FJ152547/130164	CTDYNGTCAKDTSKNNVTCGNDTVDNSSIGEVKNC	35	5	-2.55
B	B.US.06.306227_ENV.JX863987/130156	CTDWKNSTNTTVIYNTPGLNRLEMKNC	27	3	0.5
B	B.US.06.306238_ENV.JX863988/130164	CTNVTVTNTNNSTNNITALNITSSEEEARKEMKNC	35	5	-1.49
B	B.US.06.306261_ENV.JX863989/130157	CSNVTLNTTETNNTGSEEKKYLEEMKNC	28	4	-2.5
B	B.US.06.306308_ENV.JX863991/127157	CTKFNNTGNNNDTTKTKSTGLNGTDAEMKNC	31	4	0.5
B	B.US.06.306318_ENV.JX863992/127149	CTDYWNSTWNSNRTEGKGEIKNC	23	3	-0.5
B	B.US.06.306335_ENV.JX863993/135167	CTDHINITRDNTTSSTPAPTTSSSGGTGEMKNC	33	3	-1.46
B	B.US.06.4059_P28.JN562781/133159	CTKVNKTDTNTANTDGVEGMNEEMKNC	27	2	-2.49
B	B.US.06.502_0053_wg06.JF320615/130153	CTDLNATSGTNVTGSIEERDMTNC	24	3	-3.49
B	B.US.06.502_0062_FL04.JF320613/129171	CTDFSKNDTNTTNTANTTRNDTNTTNNTTGISLDAERGEIQNC	43	7	-3.49
B	B.US.06.502_0176_FL06.JF320363/129158	CTNVTVTTNETANTTISPEEMMAREEIKNC	30	4	-3.49
B	B.US.06.502_0227_FL05.JF320036/130163	CTDYLNNTTKTTNNTEATNTSSGEKMEQGEIKNC	34	4	-2.5
B	B.US.06.502_0309_wg13.JF320048/131157	CTDYTNNCTSNCTNTAIETIRREMKNC	27	3	-0.54
B	B.US.06.502_0322_RH04.JF320308/130160	CTDLGNDTNTSSSATNNSSIGNIEKGEVKNC	31	4	-2.49
B	B.US.06.502_0341_FL05.JF320003/136162	CTDVSRNVTNNNNSSEKLIEKGEIKNC	27	3	-0.5
B	B.US.06.502_0346_wg02.JF320097/128148	CSNLNKTANLSDNGKEELKNC	21	3	-0.5
B	B.US.06.502_0572_FL06.JF320038/130159	CSDLTSTNITNTTNTNSTRWVEEPGEIKNC	30	4	-2.49
B	B.US.06.502_0717_FL02.JF320526/130159	CTNWNNTQNSTDWGNSTNVEKIGKEEIKNC	30	4	-1.5
B	B.US.06.502_0762_RH05.JF320329/130160	CTDVNTTDTTDTTNSSSDWRGGNMTGEIKNC	31	4	-3.49
B	B.US.06.502_0839_wg01.JF320263/128158	CTNVNNDTQSTSNNTQPTSSGVKEEGEIKNC	31	3	-2.49
B	B.US.06.502_0897_RH05.JF320502/130161	CTNVTSNVTSSANSTSTNNTTSDIKDGGMKNC	32	5	-0.5
B	B.US.06.502_0923_wg07.JF320160/130163	CTDVKSNVTTNDNTTANITGSGGGKMEPGEMKNC	34	4	-1.5
B	B.US.06.502_0961_RH08.JF320011/130156	CTDYVGNATTTNATTPTPTDRGEIKNC	27	3	-1.49
B	B.US.06.502_1046_FL04.JF320564/130147	CTNVTNVTADGEKEMKNC	18	3	-1.49
B	B.US.06.502_1055_FL01.JF320169/134158	CTNVTMANSMTNDTSDKITDGMKNC	25	3	-1.5
B	B.US.06.502_1174_FL09.JF320053/130159	CTDLNGTNTNITSRNTTSNNIMEAGEIKNC	30	4	-1.49
B	B.US.06.502_1211_FL01.JF320151/136166	CTDLKNTTSTNATRPNTSPNNTMEEGDMKNC	31	5	-1.49
B	B.US.06.502_1512_FL01.JF320356/130153	CTNLRNTTNATNETMKGGGEMKNC	24	4	0.51
B	B.US.06.502_1619_FL06.JF320126/130162	CTDFRNTTINRNNTTNNTSSSVETMQNEEIKNC	33	4	-1.49
B	B.US.06.502_2437_RH01.JF320592/129159	CTDMNTTNSNDTTTEGISSDMRMGEGEMKNC	31	3	-4.49
B	B.US.06.502_2667_FL03.JF320145/132166	CTDNWRKATDWKNNSNAIANNGSWEKLEKGEIKNC	35	3	0.5
B	B.US.06.689801.KT124791/130159	CTDCENSNCTDANNNTSSEGKMEKGEMKNC	30	3	-3.54
B	B.US.06.700010135_135P_76.KR423026/130172	CTDYNGNNTNSANHSSINATSNNNNSTATPSISNGTIGEIKNC	43	6	-1.46
B	B.US.06.700010150_A11.HQ908232/130156	CTNVVNGTTNTTRDSWQMMKEGEIKNC	27	3	-0.49
B	B.US.06.701010027_E_A1.GU331039/130157	CIDANVTGINVTNTNGSSWKTVEEMKNC	28	4	-1.49
B	B.US.06.9002_082206_CSF_1.KM353665/130162	CTEYLGNNATSKTNTTNNTTSSPDIDKDAMKSC	33	3	-1.5
B	B.US.06.9003_122006_CSF_13.KM353701/130154	CTDAVGINASTPTNRSMEEGEIKNC	25	3	-2.49
B	B.US.06.BP00054_RH01.JN687749/130155	CTNVNATSTNSTIDSANRYSSGMKNC	26	3	0.5
B	B.US.06.BP00055_RH01.JN687750/130165	CTNYSGNVINVTRSGNNTNNATIKIDEEMKGEIKNC	36	5	-0.5
B	B.US.06.BP00057_RH02.JN687758/130163	CNDTWGNATQTNNSRVVTTPTTDSKLGKREMTNC	34	4	0.51
B	B.US.06.B_x_06_701010043_E_A9.HQ908116/130156	CTDLRNATTKAINSSEGKMEGGEIKNC	27	3	-0.5
B	B.US.06.C2P6278D11b.JQ251004/131164	CTDAKNENCTKSENNTTEDGINATSCEIEEMKNC	34	4	-5.54
B	B.US.06.CH010032_48_p1.HM204582/130155	CTNLRNDTNTTSNNETMQAREEIRNC	26	4	-1.49
B	B.US.06.CH010111_w48_p1.HM204589/129157	CTDELTNKTFTNSTPTAIGKIEKGEIKNC	29	3	-0.5
B	B.US.06.CH106_TF1.JN944897/131157	CIDEITNRTNNTHKDGQLMDKGEIKNC	27	3	-1.46
B	B.US.06.CH148.PL.191206.BE.3.KY112061/130157	CTNANWTDRNQTIDNSSLKMEEGEVKNC	28	4	-2.49
B	B.US.06.CH16E_A1.EU576345/132157	CSHNVTSKNATNTNSSRVEGGDMKNC	26	4	0.54
B	B.US.06.CH19E_C9.EU576383/130161	CTDYNNTNTNSNTTRSNSTHEKLMVKGEIQNC	32	4	-0.46
B	B.US.06.CH58_TF1.JN944907/130152	CTELNNNSTTTTNSSEGKEMKNC	23	3	-1.49
B	B.US.06.CH77_TF1.JN944909/130154	CTDSNGDSSIANSSSSEAVKEMKNC	25	2	-2.49
B	B.US.06.CR0047U.FJ469691/136161	CTDVTSTNTTSNSSSEIEMEGEIKNC	26	3	-4.49
B	B.US.06.CR0078.FJ469696/129160	CTDYWGNDTNTNSTGHMGNDTTTNSISEVKNC	32	4	-3.46
B	B.US.06.CR0131.FJ469700/134169	CTGCETSNCTVTNGNNTTSRSSSQGNDTAEGEIKRC	36	3	-1.54
B	B.US.06.CR0215.FJ469708/136164	CGDANTTNANTTNTNMNGLNVEKGEMKNC	29	3	-1.49
B	B.US.06.CR0222X.FJ469709/130156	CTDYDYEKNWTSYTNATWEQKEEIKNC	27	3	-3.5
B	B.US.06.CR0228Q.FJ469710/129162	CSDVNNGTRTNTTITPTTPTKSSWENMAGEIKNC	34	3	-0.49
B	B.US.06.CR0276Z.FJ469714/129162	CTNVNITNTNSTSSRNSGTTTPSSLEEKEEIKNC	34	3	-1.49
B	B.US.06.CR0361T.FJ469723/131161	CTNVDVTNNSTGTNSTVREEEKMEKGELKNC	31	3	-2.49
B	B.US.06.F1P5129E9.JQ250880/136172	CTDYYGTNSNETKDGNETAINVTATNVTEAGTDVKNC	37	5	-4.5
B	B.US.06.GETO5098_B7.HQ217266/135162	CTDYQGNTTSQGNITNATERTTPEMKNC	28	4	-1.49
B	B.US.06.HIV_US_BID_V3047_2006.JQ403068/130158	CTNLNNGTHNSTNGSSSNNTMEEEEMKNC	29	5	-3.45
B	B.US.06.HIV_US_BID_V4503_2006.JQ403095/131159	CTNDATNNNTDTNTTSTITSNSREEIKNC	29	3	-2.49
B	B.US.06.HIV_US_BID_V4506_2006.JQ403097/131154	CTDVGGKNATNTTRIEGKGEIKNC	24	3	0.5
B	B.US.06.IC.1125.0.D4.KX129209/130153	CTDAKNNGTNTTASGMDTGEVKNC	24	3	-1.49
B	B.US.06.MCRO_C1.EU578223/130159	CTEVTNENSTNSASTTDSTINSGSGEIKNC	30	2	-3.49
B	B.US.06.MDR_5a.KF990608/128152	CSNITITNNNTSKIDNNMREQIKNC	25	3	0.5
B	B.US.06.P042711E7.KM259364/130164	CSDELANTSFTNNTTNNSTVMDNSTVMEKGEVKNC	35	5	-3.49
B	B.US.06.P110712B4.KM259479/130169	CTDVNITTTPDNSTANGTTNTNSTTSSSGEMMEKGEMKNC	40	5	-3.49
B	B.US.06.P112012B12b.KM259534/130174	CTNYEANSTKNSTNSTNNSTQASGSSNSTQASGSSEEMIGEMKNC	45	6	-2.49
B	B.US.06.VC10014_111006_E1.KJ698288/130161	CTDARNNTNNTNNTNTYNSSWERMEKGEIKNC	32	5	-0.5
B	B.US.06.YOMI_A6.EU578667/130166	CTNITNTGNSTGNNITSTSNATGNIINDDSRNDFANC	37	5	-2.49
B	B.US.06.Z86_p24.HQ217957/133162	CTDINLNNDTSANLTDANMTIESVKEMKNC	30	4	-3.49
B	B.US.06.Z91_p1.HQ217967/130148	CTDYSGNVTTNNEIEMKNC	19	2	-2.49
B	B.US.06.Z92_p10.HQ217984/130152	CTNVTNATTPNITMSAADEIKNC	23	4	-1.49
B	B.US.06.Z94_p1.HQ218020/128162	CSNVNITSNVTNATSNATATSNATSDNGREEMKNC	35	6	-1.49
B	B.US.06.Z95_p1.HQ218034/130161	CTDATVMNVTNTNGNGTTDNRTQIQIGEVKNC	32	4	-1.49
B	B.US.07.04013448_8_B16.GU330865/129159	CTNATRPNATTTNSNNTTDEGIIEEGEIKNC	31	4	-3.49
B	B.US.07.07US_SAJ_C154.JF689877/130163	CTDDWNSTRTNTTDAGKSTYNYTLSADKKEIKNC	34	4	-0.5
B	B.US.07.07US_SAJ_C161_H1.JF689883/140169	CTDVRENATNTNNTVGNNTSTHDTTEMRNC	30	4	-2.45
B	B.US.07.07US_SAJ_C166_MS.JF689886/129149	CTSNITTATVSPEMTGEIKNC	21	2	-1.49
B	B.US.07.07US_SAJ_NVS42.JF689889/130161	CTNLNGTASDNKTHTTNGSRVEGMKEGEIKNC	32	4	-0.46
B	B.US.07.07US_SAJ_NVS48.JF689890/130161	CTDNLRNDTNTTSTNTTSSSGEIIEKGEIKNC	32	4	-2.49
B	B.US.07.07US_SAJ_NVS55.JF689893/138162	CTDYVKNATNSSSEGMREKGEIKNC	25	3	-0.5
B	B.US.07.102GW07P5E11.MK383385/128167	CTDYWNATNTNSSTNTSSSTNTNNRTWGLGLMEKGEIKNC	40	5	-0.5
B	B.US.07.306336_ENV.JX863994/130156	CTDIKGTNGTNSTNGRTVIDKGEMKNC	27	3	0.5
B	B.US.07.306340_ENV.JX863995/129167	CTDWKNDTNANNTGVNSTNANNPTNSSIGTLDQGEVKNC	39	5	-2.49
B	B.US.07.306349_ENV.JX864007/130152	CTKLDNSTNINGTIGEEVEMKNC	23	3	-2.49
B	B.US.07.306350_ENV.JX864008/127161	CTDCNSTTCSRNTTTRNTSTSSGENNMQEGEMKNC	35	4	-1.54
B	B.US.07.306403_ENV.JX864020/130143	CTTPTSGRQEVKNC	14	1	0.51
B	B.US.07.502_0287_RH1.JF320375/130155	CTNLQNSTNLQNGTIDQDMEREIKNC	26	3	-2.49
B	B.US.07.502_0364_wg2.JF320563/130156	CTDWTGNGTNANTSVTPNTNEGGVKNC	27	3	-1.49
B	B.US.07.502_0388_RH06.JF320315/128156	CTDKLNLNNVTGEGDKLNLNNATEEIKNC	29	3	-2.49
B	B.US.07.502_0823_05.JF320530/130158	CTDINATNINTTNINTTSSGEIGGEMKNC	29	4	-2.49
B	B.US.07.502_0938_RH04.JF320631/130157	CTDRLKNDSRNKSTTASSLIEVGEIKNC	28	3	0.5
B	B.US.07.502_0965_RH01.JF320385/131167	CSDWENANNTINSTATPTTSINSSRELALGKGEIKNC	37	4	-1.49
B	B.US.07.502_1115_wg1.JF320045/130177	CTTLKDINCTSWNATGLNDTGANECAALKNITDFNRTIIEGGEEIKNC	48	6	-3.54
B	B.US.07.502_1368_RH02.JF320173/136150	CTCVKNDTNGEFRNC	15	2	-0.52
B	B.US.07.502_1478_wg4.JF320150/130151	CTNWTTNNATINSSMEGEVKNC	22	4	-1.49
B	B.US.07.502_1500_RH01.JF320387/130162	CTDLGNDTTVTNIDGNNATDIQKKEVLSEMKNC	33	3	-3.5
B	B.US.07.502_1504_RH07.JF320394/135161	CNDLGNNTNATNNWSWREMGKGEIKNC	27	4	-0.49
B	B.US.07.502_1518_RH03.JF320117/130158	CTNAKTNSSTNATDTNTNSTKTTDQIKDC	29	3	-0.5
B	B.US.07.502_1709_04.JF320467/136162	CTNATSINATSKNNNTSGNTTAEIKSC	27	4	0.5
B	B.US.07.502_1897_wg6.JF320182/130158	CTNVNVTRNNSTRWNDTWGKIEEGEIKNC	29	4	-0.49
B	B.US.07.502_2000_RH03.JF320279/130159	CNNTVNNVAINNATTDNVKGVNRGEEMKNC	30	3	-0.49
B	B.US.07.502_2241_RH13.JF320539/129153	CSNLNNSTRNESNTNLEGKEEMKNC	25	3	-1.49
B	B.US.07.502_2289_05.JF320197/128149	CTDAKLNGTNVTNSMGNEVKNC	22	3	-0.49
B	B.US.07.502_2305_01.JF320577/130151	CTDVVVRNSSTNGNASEEMKNC	22	3	-1.49
B	B.US.07.502_2586_RH04.JF320131/129148	CTDYQGNQTNATVTTNMKNC	20	3	-0.5
B	B.US.07.5057SP8_9_52.KX156431/129168	CTDLRNTTGTTNSTTNPTSNTINTTSSSGGKMERGEIKNC	40	4	0.51
B	B.US.07.700010224_E_A1.HQ216971/128152	CTDPNNTTSNNATSTPSNSREMKNC	25	3	-0.49
B	B.US.07.700010246_E_A1.GU330994/132168	CTDLTKNSTTNNSTATNNTTNNSTEKMEMDKGEMKNC	37	5	-1.5
B	B.US.07.700010252_A30.HQ908150/131162	CTDVSTTTDVSNSTNNTNRSVEGEMKGEIKNC	32	4	-2.49
B	B.US.07.700010333_B8_S.HM638503/130159	CTKLNATILANLTSNGNHSMGNMTEEMKNC	30	5	-0.46
B	B.US.07.701010092_E_A15.HQ217045/130166	CTDANVTRTNNPSPTTTPTTTTSSNISGIGKLEMKNC	37	3	0.5
B	B.US.07.701010145_C15.HQ908184/130158	CTDYWKNNTNVTEEIKGEIKEIKGEIKNC	29	3	-1.5
B	B.US.07.891439.KT124801/130153	CTDNINNTTNNNRTIIEKGEIKNC	24	3	-0.49
B	B.US.07.9006_032007_CSF_1.KM353733/128156	CSTWKGNATKTNNTSHNGTIDNEEVIKNC	29	4	-0.46
B	B.US.07.9019_081307_plasma_19.KM354092/129154	CTNATIPVNGTSPNSSREIVEELKNC	26	4	-1.49
B	B.US.07.9020_082907_CSF_1.KM354114/132162	CTDYNNTADYKNATNSGSGELKMEKGEIKNC	31	3	-1.5
B	B.US.07.AVDA2874_E4.HQ217096/130180	CTDAESTTTSSATNNGTDGNDAGNATSGGTTGDGTTKSIWGEIEKGEIKNC	51	3	-5.49
B	B.US.07.BEKA5842_C6.HQ217102/130159	CTDVGNTTGNSTENKNSSMGELEKGEIKNC	30	4	-2.49
B	B.US.07.BP00058_RH01.JN687759/130154	CTDVGNYTNNSSKETLEMKGEIKNC	25	3	-1.5
B	B.US.07.BP00063_RH01.JN687761/130160	CTDLNTTNSNNATHDNHTTNGTIDSGEMKNC	31	5	-3.42
B	B.US.07.BP00064_RH01.JN687762/135155	CTDKTNNVTVNATETGEIKNC	21	3	-1.49
B	B.US.07.BP00067_RH01.JN687763/130151	CTNYNGTKPNISEEMKGEIKNC	22	3	-0.5
B	B.US.07.BRJO4843_A1.HQ217115/131161	CTDVGNITNSNHTEANISSWNTMEKGEIKNC	31	4	-2.46
B	B.US.07.C010312D6.KM258901/133157	CTDLNNTETNNTAETKYMKEEMKNC	25	3	-2.5
B	B.US.07.C060512F8.KM259082/130161	CTNLNKTTNATDSNDNSTSSWMSEGKGEMKNC	32	4	-1.5
B	B.US.07.CH341s_J8.HQ908139/130156	CTDYGNDTTSNNSSGWEIMEKGEIKNC	27	3	-3.49
B	B.US.07.CH_390s_F19.HQ908109/130168	CTDYNGPKTNNNGTTTNSLISNSTSSPIDSPMQGEIKNC	39	3	-1.5
B	B.US.07.COCE6096_D16.HQ217160/130153	CKNVTSNATAANNSISEDTDMKNC	24	4	-1.49
B	B.US.07.CR0027M.FJ469689/130163	CTNWNATGANVTRSNGGNATNTTGWMDGGEIKNC	34	5	-0.49
B	B.US.07.CR0214.FJ469707/130159	CTDFNINATNTTNTKFYNLTRMEQGEIKNC	30	4	-0.5
B	B.US.07.CR0275.FJ469713/129155	CTELQNVTYSNVTYTNNSMEKEQMKNC	27	4	-1.5
B	B.US.07.CR0295S.FJ469716/130157	CTNVNGTKANGTSSTNGSLKKEGEIKNC	28	4	1.5
B	B.US.07.CR0339X.FJ469721/128164	CTDLRKNNNTNRNTTHISTNTTASSIEGEKGGEMRNC	37	4	0.54
B	B.US.07.DONOR3.211.25.P3M11.MN515543/130169	CTDWESAKNNTNATDAKNNTDATNGTAEWNTIEKGEIKNC	40	5	-3.5
B	B.US.07.EN3c016.MN516423/130166	CTDWCSNTTSGGTNKSTSCNTTSTNSSGTLIGEVKRC	37	4	0.46
B	B.US.07.HALA6323_F24.HQ217308/130169	CTNWDGRNDTTNVTNRNGTTNATNTNSSSWENMDGEIKNC	40	6	-2.49
B	B.US.07.HIV_US_BID_V3010_2007.JQ403058/130158	CTDLETNRTDVNNTSTNSSLEKVEGMKNC	29	4	-2.49
B	B.US.07.HIV_US_BID_V3020_2007.JQ403059/128164	CTDANYGNVTNINGTNGTNINRTEVIGQMEKGEVKNC	37	5	-1.5
B	B.US.07.HIV_US_BID_V3021_2007.JQ403060/129160	CTKVEQKNDTTNATSATTNATTYNISQEMKNC	32	5	-0.5
B	B.US.07.HIV_US_BID_V3036_2007.JQ403064/130168	CTDYLKNDTHTNNTQNSNNTQNSNSSSWEAMERGEIKNC	39	5	-2.46
B	B.US.07.HIV_US_BID_V3044_2007.JQ403066/135163	CTNVTNVTDGNSTQVRNISSEMQGEIKNC	29	5	-1.49
B	B.US.07.HIV_US_BID_V3053_2007.JQ403071/130166	CTDVNNTNTTTNSTSGNNTATNSSNWSHMEPGEIKNC	37	7	-2.45
B	B.US.07.HIV_US_BID_V3111_2007.JQ403073/130166	CTDFGNATNTGNVTNGGENGTNTNDTLRMEKGEIKNC	37	5	-2.49
B	B.US.07.HIV_US_BID_V3115_2007.JQ403075/130163	CTDVRNNNTTNTNNTTNTTASSGEVMEERDMKNC	34	4	-2.49
B	B.US.07.HIV_US_BID_V3118_2007.JQ403077/130159	CTDWRNNTNATTANTTGSGRGQMESDMKNC	30	4	-0.49
B	B.US.07.HIV_US_BID_V3120_2007.JQ403078/128163	CTNYNNTNNTVTNTNNTVTNTSNSEIPMEVGEIKNC	36	5	-2.49
B	B.US.07.HIV_US_BID_V3512_2007.JQ403092/130157	CNNNITIHNVTANTSVIANMNETDMKNC	28	5	-1.46
B	B.US.07.HIV_US_BID_V3515_2007.JQ403093/130156	CTDTWRNDTSLYDNITNSNLTGEIKNC	27	4	-2.49
B	B.US.07.HIV_US_BID_V4516_2007.JQ403096/130153	CTTKPTTDDNATVEEKMEGGVKNC	24	2	-2.49
B	B.US.07.JOSA5789_A9.HQ217347/130161	CTDAIITNGTTNGSDTTDGNKTVRYPEEVKNC	32	4	-2.5
B	B.US.07.MCBR4209_TA14.HQ217386/130155	CTDLGNATKTNASSWETVEKGEIKNC	26	3	-1.5
B	B.US.07.MCST_B17.KC312583/130169	CDDNITSGNKTANSTGTTVSTASATNSSDLTMDVGEIKNC	40	5	-3.49
B	B.US.07.MEJA5586_B9.HQ217430/130173	CTNANLTNATAINNSTLNCTNANLTNAAINNSNLKMDEGEVKNC	44	7	-1.52
B	B.US.07.N26_07A21.JQ610064/130183	CTDPKPLNYTDLNNSSCTDLQGNETSNNGTGSASNISNSYNSSWEDMKGEIKNC	54	7	-4.52
B	B.US.07.P013113C4.KM259264/131163	CTDGWWNNTRGENGTTNRNLNSSWEMNGEIKNC	33	4	-1.49
B	B.US.07.P020813B10.KM259279/130163	CSNVKTNVNATNNVNTTNTNSSMEEMERGEIKNC	34	4	-1.49
B	B.US.07.P062212A1.KM259406/129173	CTDANFTESASTTARATTSSPTSTTARTTTSSTNSSVEGGEMKNC	45	3	-1.49
B	B.US.07.P120211C11.KM259566/130167	CSEPQLNATNGDKNATSVKGHTNTSSIPILDGGEIKNC	38	4	-1.46
B	B.US.07.ROCH4447_B17.HQ217509/130155	CTDLRNTTNTNNSSREMLEKGEMKNC	26	3	-0.49
B	B.US.07.SADO6038_C6.HQ217601/131158	CSDARNDTTATTTNSTWERMDRGEIKNC	28	3	-1.49
B	B.US.07.SPFE4120_D7.HQ217713/137176	CSDTINATTANNTINATTTTPTINATTANKSMEIGEMRNC	40	6	-1.49
B	B.US.07.WARO_A13.KC312386/129153	CTDLGNATTTNVSSTVMEKGEIKNC	25	3	-1.49
B	B.US.08.08US_SAJ_C203.JF689895/130156	CTDVNGTDTNTTSSGGGTMERGEIKNC	27	3	-2.49
B	B.US.08.08US_SAJ_C204.JF689896/130155	CTDLRNDNNTMNISERIVEEGEIKNC	26	3	-3.49
B	B.US.08.116JL08P8F12.MK383397/130171	CTDYNTTSTNSTGVASNATTTSAPVTSTTSSLKMERGEIKNC	42	4	-0.5
B	B.US.08.293050.KT124761/130168	CTNDININTTNINNTGTSTNVTTNNTSDLGKMSEGMKNC	39	5	-1.49
B	B.US.08.306445_ENV.JX864024/130162	CTDVSNNSTINNSSENTNSSSRIMMEPGEIKNC	33	4	-2.49
B	B.US.08.700010329g.MT395384/130154	CSNDIITNNTRLNRTQIEQREIKNC	25	3	0.51
B	B.US.08.700010464_2C1.HQ615981/130169	CTDIEPKSTNVNTNRTASNSTTNATSIFGELIEKGEIKNC	40	4	-1.49
B	B.US.08.700010501_B4_BL.HM638517/129158	CTDYDRTNGNKTANGAAPSSSPVEREIKNC	30	2	-0.5
B	B.US.08.700010516g.MT395388/130152	CTDDIISSNTTNTTVEGGDIKNC	23	3	-3.49
B	B.US.08.700010654.3.d0015.ipe026.3B12.MF499166/130165	CTDYLGNITGTNTTNTNTTSNNTTGVPNVGTEMKNC	36	5	-1.49
B	B.US.08.700010685_A10.KR423340/130155	CTNMWNSTINNNTNEENIPPGEIKNC	26	3	-2.49
B	B.US.08.701010380_G3_BL.HM638584/138172	CTEVNETSANVNETSANVTRRYNSSKEAREELTNC	35	5	-2.49
B	B.US.08.9016_011408_CSF_1.KM353846/130157	CSDVRNDTTTNTNNSWGNKMERGEMKNC	28	3	-0.49
B	B.US.08.9021_032508_CSF_1.KM354155/132159	CTDVRNSTFNSTQNGRMMEMERGEIKNC	28	3	-0.49
B	B.US.08.9024_010708_CSF_1.KM354232/130150	CTNLTADVNITDSLKGEMQNC	21	3	-2.49
B	B.US.08.9027_052708_CSF_1.KM354355/130160	CTDYGNGTITNGTTGNNSKEIPMEKGEMQNC	31	4	-2.5
B	B.US.08.BP00069_RH01.JN687773/130155	CTKVTQNKTTNNTIHSIGENQEMQNC	26	3	-0.46
B	B.US.08.B_US_08_470_scr_3_A5.HQ908219/130161	CTDASAGNGTDAIANNGTNATISLSENEMKNC	32	4	-3.49
B	B.US.08.CH010211_w2_p1.HM204596/130157	CTAYKNNSTNSTTTNNATVEYEREIKNC	28	4	-0.5
B	B.US.08.CH302.PL.041608.UT.7.KY112135/135161	CTDNVASTTTNNSTNATVTSKGEIKNC	27	3	-0.49
B	B.US.08.CH378.PL.080508.UT.15.KY112149/138168	CIDYSKNATNTTTNTTKYPIDRDMQGEIKNC	31	4	-0.5
B	B.US.08.CH742.SE.091008.UT.8.KY112490/138164	CNNVTNTTTSTANYTIPPGMRGEIKNC	27	4	0.5
B	B.US.08.DONOR12.166.13.P1I11.MN515912/130160	CTDVTNTTNTNSINTNNSSRNIMETGEMKNC	31	3	-1.49
B	B.US.08.DONOR18.145.17.P1E2.MN515943/131155	CTNLNNTNTNNSSWGKMEKGEIKNC	25	3	0.5
B	B.US.08.DONOR19.132.03.P1A4.MN515956/130169	CTNAKYINATNTNSTNINTTISNNTTANISLVETDEIKNC	40	6	-1.5
B	B.US.08.DONOR21.126.01.P4A9.MN516274/131156	CTDWKNDTTTNSSSVGTMEGGEIKNC	26	3	-2.49
B	B.US.08.DONOR5.236.39A.P7E8.MN515731/130179	CTNVNVTNTCRNHTKNSTAENDNNNTCSNTHNTTSYDNSTLETPGEIKNC	50	7	-2.47
B	B.US.08.DONOR9.159.10.FL34.MN515787/130159	CTDYVKNNTVTNSTTTTNITSEGRGEIQNC	30	4	-1.49
B	B.US.08.HIV_US_BID_V3024_2008.JQ403061/131161	CTDVDVNVTSTNNSTNNSTWDDNMKGEIKNC	31	4	-3.49
B	B.US.08.HIV_US_BID_V3027_2008.JQ403062/129153	CTDLKNVSDIFANITSQGKGEMKNC	25	3	-0.5
B	B.US.08.HIV_US_BID_V3032_2008.JQ403063/130157	CTDKLGNDTTTNNSSLGNETILGEIKNC	28	4	-2.49
B	B.US.08.HIV_US_BID_V3046_2008.JQ403067/130156	CEDAKGNYSNSSSIEEINGVRGEIKNC	27	3	-2.49
B	B.US.08.HIV_US_BID_V3048_2008.JQ403069/130161	CINWKQNDTNTNVTNANNSSMETLEKGEIKNC	32	4	-1.5
B	B.US.08.HIV_US_BID_V3050_2008.JQ403070/133161	CTNVNFTKTDDTNIYNGTLKVEVGEVKNC	29	3	-1.5
B	B.US.08.HIV_US_BID_V3114_2007.JQ403074/130167	CTELNTTRENNTSTNLNSTNLNSTSTNSSMEEGEMKNC	38	6	-3.49
B	B.US.08.HIV_US_BID_V3122_2008.JQ403080/135157	CANANRSISGNDTSEMKEEIKNC	23	3	-1.49
B	B.US.08.HIV_US_BID_V3128_2008.JQ403082/128154	CTDYVNTNSTNATTSGREVIEGGMKNC	27	3	-1.49
B	B.US.08.HIV_US_BID_V4120_2008.JQ403031/130163	CSDYNPPPINSSSVDNNSVASNISEEMKREIKNC	34	4	-2.49
B	B.US.08.HIV_US_BID_V4124_2008.JQ403035/130167	CTDCVTLNCTNLRNDTNGTDTNTTMSIDKEMKGEIKNC	38	5	-2.54
B	B.US.08.HIV_US_BID_V4388_2008.JQ403083/130169	CSDLNDASTNNSTSISNSTSTNSSTSTNNSNWEELGMKNC	40	5	-3.49
B	B.US.08.HIV_US_BID_V4389_2008.JQ403084/129166	CIDWRGNDTNTTDTNVNNTSHTNSSIGKITEEGEIKNC	38	5	-3.46
B	B.US.08.HIV_US_BID_V4390_2008.JQ403085/129162	CSDVGGTNATNTTGATNTTDSSMGIIEKGEMKNC	34	4	-2.49
B	B.US.08.HIV_US_BID_V4391_2008.JQ403086/130153	CTDSRNDTNIANISSEMTEEIKNC	24	3	-3.49
B	B.US.08.HIV_US_BID_V4392_2008.JQ403087/131158	CTNLNTTNTNATSTYDTSTYDKEEMKNC	28	3	-2.5
B	B.US.08.HIV_US_BID_V4393_2008.JQ403088/130159	CTSVNATNTNSSTSTNISSSEGGIEGVKNC	30	4	-1.49
B	B.US.08.HIV_US_BID_V4394_2008.JQ403089/127161	CTDCTAKNNALTCTNDAEAMTTANSSMGTQEMKNC	35	2	-2.54
B	B.US.08.HIV_US_BID_V4397_2008.JQ403091/130152	CTDLRNKTNNATIEGMEKEIKNC	23	3	-0.5
B	B.US.08.HIV_US_BID_V4489_2008.JQ403094/130162	CNDSRNETSSNSTSTRSNITSEEKMDPGEMKNC	33	5	-2.49
B	B.US.08.N90_08A6.JQ610123/131168	CSALNETNSSNETNSNNSSKTNSNNSSQEELGSGMKNC	38	6	-2.49
B	B.US.08.P15supe_A11_FS.JF421359/130162	CTDFTGNETDTNVTASNNSSWEMKMKEGEMKNC	33	4	-3.49
B	B.US.09.1064PLASMA21OCT2009.P4A10.KM081848/130161	CTNYVRNDTNTTSSNTNSSIEGIMEKGEIKNC	32	4	-1.5
B	B.US.09.1670PLASMA29JUL2009.P9E17.KM081861/134164	CKDVNATNSTTGTNNNRTIGEGMEGSDMKNC	31	4	-1.49
B	B.US.09.1674PLASMA02SEP2009.P15O19.KM081893/132167	CINNVTSSNNVTSNATSGTTTTEPPTDTITDTMRNC	36	4	-2.49
B	B.US.09.1675PLASMA07OCT2009.P16F5.KM081913/128154	CTDKLRYHNHTNNSSGDRMEEGEIKNC	27	3	-1.42
B	B.US.09.1677CDNAPBMC02DEC2009.P12O9.KM081963/130163	CTDLDNGTANTTNSTTNNNNSSSWKMDKGDMKNC	34	5	-1.5
B	B.US.09.1906CDNAPBMC21OCT2009.P8F4.KM082128/131165	CTDVEGNVTRHANITKNDNNNSSGEMMETGEMKNC	35	4	-3.45
B	B.US.09.314_Ae01SbNE83IX33b.MH666175/130143	CTDASTNSSEIKNC	14	2	-1.49
B	B.US.09.314_Be01SbNE73IX07b.MH666186/130158	CSDLNVNSTDRNVNSTDLNTWDKGEVKNC	29	3	-2.49
B	B.US.09.314_Ce01SbNE80IX17b.MH666195/130159	CTDANTTADNATSNNTTNGEIMEKGEIKNC	30	4	-3.49
B	B.US.09.314_De01SbNE81IX17b.MH666207/130172	CIDYIGNTTKTHNGSAVNNTTTPTSTTSKPAVTSNSNGEIKNC	43	4	0.54
B	B.US.09.314_Ee01SbNE80IX29b.MH666216/130151	CTDAKNGTNAFNVSTPSPMKNC	22	3	0.5
B	B.US.09.314_Fe01SbNE81IX40b.MH666227/130158	CTDINTNSTNNSTNNSSATVIEKGEIKNC	29	4	-1.49
B	B.US.09.314_Ge01SbNE83IX22b.MH666240/131154	CTDYRGNMTGGNDTAGKNADMKNC	24	3	-0.5
B	B.US.09.314_Ie01SbNE87IX27b.MH666262/130162	CTDPMLQNNTQNTTVSQNNTARVHTNTTDMKNC	33	5	-0.46
B	B.US.09.700010867_A10.KR423423/130155	CSDINAKNSTNNSTLMNMGKGEMKNC	26	3	0.5
B	B.US.09.700010878_B5.KR423436/130157	CTNFNRNGTNTKNTTSQDNSTIGEIKNC	28	4	0.5
B	B.US.09.700010914_A8.KR423444/130154	CTDYKGTNTSTNATSNGGTGEIKNC	25	3	-0.5
B	B.US.09.700010937_A10.KR423482/130157	CTEANNTTSNSTTSNSTTTREEGEMKNC	28	4	-2.49
B	B.US.09.700011145_A10_Bl_dbl.HM638568/130163	CTDANSTAVNNTTNNTADNNNTRGEIQKGEIQNC	34	5	-2.49
B	B.US.09.9036_041609_CSF_10.KM354431/132161	CSSNVTIITNSTTANSSGKGIRDELEMKNC	30	4	-0.49
B	B.US.09.9044_100709_CSF_16.KM354585/130151	CTDYVRNDTNTTISNPAEMKNC	22	3	-1.49
B	B.US.09.9045_100809_CSF_11.KM354670/130157	CTNIANATDTNNSVTNVTVRGAGEMKNC	28	4	-0.49
B	B.US.09.A5340A06.preC.KX587204/130155	CTNYNGTTNTTNSSRMKMKEGEIKNC	26	4	1.5
B	B.US.09.A5340A12.preC.KX587391/130156	CTDLGNSTSTNGNSSGGLIEKGEMKNC	27	3	-1.49
B	B.US.09.C1P.GU733713/130158	CIDVNITNTNSTNPTSSWETMEKGEIKNC	29	3	-2.49
B	B.US.09.DEMB09US002.JX140657/131159	CTNFNGSSNTNSTRNNSSSWEGMGEVKNC	29	4	-0.49
B	B.US.09.DEMB09US003.KC473824/130157	CTDANITNTNTTNNSSWEREETGAIKNC	28	4	-2.49
B	B.US.09.EN1_101603_012.MK164663/130156	CTKFTGNVTHENGTVTVNSTIGEIKNC	27	4	-0.46
B	B.US.09.EN1_101603_029.MK164668/130161	CTDYMGNGTSGSATNRAVTKNNTIDKGEIKNC	32	3	0.5
B	B.US.09.EN1_101603_039.MK164670/130157	CTEYNGTRGNATDMNDFDNSTIGEVKNC	28	4	-3.49
B	B.US.09.ES38.KC935958/130152	CTNATSTINGTSSNSTSEDMKNC	23	4	-1.49
B	B.US.09.HIV025_p1.JF680914/130154	CTDVSRNDTNTTSMGKIERGEIKNC	25	3	-0.49
B	B.US.09.HIV026_p2.JF680915/130170	CSEKVQITNETGNCSNKTNATNNNSSTGVTIGCITEEMKNC	41	6	-1.54
B	B.US.09.HIV028_p1.JF680916/136163	CTDPLRNNTATNTTSNNLGKMEGEIKNC	28	3	-0.49
B	B.US.09.HIV029_p2.JF680917/129154	CSNISATNKSSWINQTDSLREEIKNC	26	4	-0.49
B	B.US.10.100sgor2010P5E9.MK383384/131155	CTNWKPNGTDTNVTMRIEDGEIKKC	25	2	-0.5
B	B.US.10.10CB4_45E6.KF526141/130168	CTDYVSNVTTHSNSSNVTAHSNSSNVTTHSNSSNEIQKC	39	6	-1.39
B	B.US.10.1435CDNAPBMC27JAN2010.P7I14.KM081852/130168	CTNWINYTSTATSTTTSTITPTGNYTTSTPPGGEDMKNC	39	3	-1.5
B	B.US.10.1683.Plasma.pRNA.08262010.ENV_Seq1.MK145772/130157	CTDYNTTTGYNTTTTNSSSEGQGEMKNC	28	4	-2.5
[truncated: 2,898 more rows]

## Sheet: Figure 2c
Figure 2c. Datasets used to analyze the association between V1 features and bNAb PGT128 neutralization sensitivities.							Figure 2c. Datasets used to analyze the association between V1 features and bNAb 10.1074 neutralization sensitivities.							Figure 2c. Datasets used to analyze the association between V1 features and DH270 bNAbs neutralization sensitivities.
Seq_name	PGT128_IC50_geometric_mean	lg10_IC50	Seqs	Length	PNGs		Seq_name	10_1074_IC50_geometric_mean	lg10_IC50	Seqs	Length	PNGs		Seq_name	DH270s_IC50_geometric_mean	lg10_IC50	Seqs	Length	PNGs
C.ZA.2007.CT349_39_16.JQ061131	0.001	-3	CTNVSSTNVSANSNEMTNC	19	3		C.MW..S018_18.	0.0007	-3.155	CTNASVNATYNGEMKNC	17	3		B.US..SF162.EU123924	0.036	-1.444	CTNLKNATNTKSSNWKEMDRGEIKNC	26	2
B.US.1998.1056_10_TA11_1826.EU289186	0.0013895	-2.857	CADWKNNTDTNTNSSVRIMEKGEIKNC	27	3		02_AG.CM.2004.T250_4.EU513189	0.00076497	-3.116	CQAFNSSSHTNSSIAMQEMKNC	22	3		A1.TZ..398_F1_F6_20.HM215312	0.038	-1.42	CQYNVTNINSTSDMAREINNC	21	3
01_AE.CN.2007.BJOX015000_11_5.HM215377	0.0014913	-2.826	CTNANLNHNLTHNITYGNNNIGNITDEVKNC	31	4		07_BC.CN.2007.CNE20.HM215406	0.00084343	-3.074	CGNITTRKESMTEMKNC	17	2		02A1.CM.2005.T280_5.EU513183	0.044	-1.357	CTNATTNGTIEDGAKNC	17	3
07_BC.CN.2007.CNE20.HM215406	0.0015453	-2.811	CGNITTRKESMTEMKNC	17	2		C.BR.1992.92BR025_9.U15121	0.00093641	-3.029	CSNRTIDYNNRTDNMGGEIKNC	22	3		G.ES.2008.P1981_C5_3.FJ817369	0.047	-1.328	CTNVTNVINSSNGYDTGLKNC	21	3
A1.UG.2007.9004SS_A3_4.HM215350	0.0017411	-2.759	CSQYVSSHVNNHNNSSHNVSSHSGNITSDMKIC	33	3		C.IN.1999.16936_2_21.EF117270	0.00094868	-3.023	CRNATSKMVNDTRNVEEMKNC	21	3		A1.RW.1992.92RW020_2.EU855131	0.051	-1.292	CNATASNVTNEMRNC	15	3
02_AG.CM.2004.T250_4.EU513189	0.0018983	-2.722	CQAFNSSSHTNSSIAMQEMKNC	22	3		B.US..SF162.EU123924	0.00094868	-3.023	CTNLKNATNTKSSNWKEMDRGEIKNC	26	2		A1.KE.1994.Q23_17.AF004885	0.058	-1.237	CTNVTSVNTTGDREGLKNC	19	3
C.ZA.2007.CT072_56_7.JN681232	0.002	-2.699	CTNVTNDTNANIVKREGIEMKNC	23	3		B.US.2019.2990_V7_C1_4.MZ397055	0.001	-3	CTNATHKNTLGEIEKGEIKNC	21	2		C.BR.1992.92BR025_9.U15121	0.06	-1.222	CSNRTIDYNNRTDNMGGEIKNC	22	3
C.ZA.2008.KO224_T87_2_4.JN681240	0.002	-2.699	CSKITNSSGNVINSTEAKNFKAEARNC	27	3		B.US.2019.2990_V7_C9_1.MZ397056	0.001	-3	CTNATHKNTLGEIEKGEIKNC	21	2		B.CN.2004.CNE14.HM215400	0.066	-1.18	CANLGNTTNTSSNTSSTTEGGEIKNC	26	4
C.ZA.2008.SO032_A2_8_1.KF114894	0.002	-2.699	CDNGNNNVTYNEEMQNC	17	2		B.US.2019.2990_V7_D4_4.MZ397058	0.001	-3	CTNATHKNTLGEIEKGEIKNC	21	2		C.MW..S018_18.	0.073	-1.137	CTNASVNATYNGEMKNC	17	3
C.ZA.2005.CAP174_1_06_F3_1B.JN967791	0.002	-2.699	CANVNKSSTNTTTPTTISSMTEIQNC	26	3		C.ZA.2008.CA327_D2_2.JN681220	0.001	-3	CQNVNATQNTNDTISTMKNC	20	3		B.FR..BX08_16.GQ855765	0.074	-1.131	CTELKNSTDTNLGTQEIKNC	20	2
01_AE.CN.2007.BJOX009000_02_4.HM215372	0.0021298	-2.672	CTTANLIHNITTNNSSIGNITDEVKNC	27	4		B.US.2019.2319_BL_E12_2.MZ397133	0.001	-3	CTDKVGNTANDTVDNNSWEKVDVGEIKNC	29	3		B.US.1986.JRFL.AY669728	0.075	-1.125	CKDVNATNTTNGSEGTMERGEIKNC	25	4
01_AE.TH.1999.C3347_C11.JX512902	0.002345	-2.63	CTKANLTSDTTNRTTGNRIDEVGNMTDEVKNC	32	4		C.ZA.2008.SO405_T24_5.JN681248	0.001	-3	CKNITNNVTNIFYNSEGINMKEEIKNC	27	3		B.US.1997.SS1196_1.AY835442	0.08	-1.097	CTDYFGNTTNNSSREAMMKKC	21	2
C.ZA.2009.21561324_D3_B5.HQ615961	0.003	-2.523	CSETVNNVTDMRNC	14	2		B.US.2019.2990_BL_F1_1.MZ397061	0.001	-3	CTNATLGGIEKGEIKNC	17	2		A1.KE.2000.KNH1209_18.AY736813	0.085	-1.071	CSNANVRYSNATVNNTIKDEIKNC	24	3
A1.RW.1992.92RW008.AY669703	0.003	-2.523	CSNVTGANSTGTGGEEIKNC	20	3		B.US.2019.2990_V7_F2_3.MZ397059	0.001	-3	CTNATHKNTLGEIEKGEIKNC	21	2		B.US.2004.CAAN5342.AY835452	0.088	-1.056	CSDVNTTSVNTTASSMEGGEIKNC	24	3
CD.TZ.2004.6480_V4_C25.HM215329	0.003	-2.523	CTDVNNTNSNNDTSYKELTKC	21	2		B.US.2019.2319_BL_H4_4.MZ397134	0.001	-3	CTDKVGNTANDNSSSWEKVDVGEIKNC	27	2		B.US.1995.3988_25.AY835436	0.09	-1.046	CTDNINTTQTNSSIMEKGEIKNC	23	3
CD.TZ.2006.6811_V7_C18.HM215340	0.0035098	-2.455	CTDTNNSTEIKNC	13	2		B.DE.2016.1HD8K_D0_061616_B4_S93.KY324738	0.001	-3	CTDLKNNTTNTTVSGKEELKNC	22	3		07_BC.CN.2007.BJOX002000_03_2.HM215364	0.096	-1.018	CKNVNSSSSDTKNGTDPEMKNC	22	3
A1C.TZ..246_F3_C10_2.HM215279	0.0036297	-2.44	CKDYNYSITNNSTGMEGEIKNC	22	3		B.US.2019.2305_BL_G1_1.MZ397088	0.001	-3	CSNVTPSNMTVRVSSNMTDTDMKNC	25	4		B.US.2001.45_01DG5.JQ609687	0.099	-1.004	CTDYLGNATNTTSSSGGAMEGGEIKNC	27	3
A1.KE..BB201_B42.DQ187171	0.004	-2.398	CRNITGVNITEGKEEIKNC	19	3		B.US.2019.2990_BL_G1_2.MZ397062	0.001	-3	CTNATLGGIEKGEIKNC	17	2		B.US.1995.6535_3.AY835438	0.102	-0.991	CTDLNNTTNTNNTTNTNSSKIEGGEMKNC	29	4
C.ZA.2006.CAP37_1_18_D2_19.JN681230	0.004	-2.398	CTEVAKATGNFTGVEMKNC	19	2		D.UG.2000.E08364M4_EC3.AY736832	0.001	-3	CTENATNATDPDTGMRNC	18	3		C.ET..286_36.JQ362420	0.119	-0.924	CTEVTRSSNGTINNNSTEMKNC	22	3
C.ZA.2009.21492713_B11_E3.HQ615947	0.004	-2.398	CSNVNVTTSNITNSANNSNIRGGQEMKNC	29	4		B.US.2019.6775_BL_E3_3.MZ397026	0.001	-3	CTDILTNATRNNTTNATMNNTEGEIKNC	28	5		B.US.1994.6101_1.AY835434	0.124	-0.907	CTNATYTNSDSKNSTSNSSLEDSGKGDMNC	30	4
B.CH..NAB01_C24.KX673211	0.004	-2.398	CTDWRNNNNTNTTSSSLGSMEGEIKNC	27	3		B.US.2019.2305_BL_H1_3.MZ397090	0.001	-3	CSNVTPSNMTVSNMTDTDMKNC	22	4		C.ZM.1998.ZM106_9.AY424163	0.127	-0.896	CVNVNATSKSNASATNDGSGEMKNC	25	3
C.MW.2003.CE0665_F2.KC894076	0.004	-2.398	CSNNVTINGTMKEEMRNC	18	3		B.US.2019.2990_V7_C2_3.MZ397050	0.001	-3	CTNATHTNTLGEIEKGEIKNC	21	2		C.ZA.2005.CAP256_SU.KF241776	0.128	-0.893	CSDAKVNINATYNGTREEIKNC	22	3
B.CH..NAB01_C14.KX673207	0.004	-2.398	CTDWRNNNNTNTTSSSLGSMEGEIKNC	27	3		B.US.2019.2990_BL_E5_2.MZ397063	0.001	-3	CTNATLGGIEKGEIKNC	17	2		B.CN.2004.CNE12.HM215399	0.128	-0.893	CTNLRNTNNTSSNTSNMTEGGEIKNC	26	4
A1.KE.1993.BG505_W6M_A5_T332N.DQ208456	0.0042	-2.377	CTNVTNNITDDMGGELKNC	19	3		B.US.2019.2990_BL_E2_8.MZ397051	0.001	-3	CTNATLGGIEKGEIKNC	17	2		C.TZ.2004.6644_V2_C33.HM215336	0.128	-0.893	CSNVNSNVNVTSNGTASQGNATYTNRMEEEIKNC	34	4
A1.TZ..398_F1_F6_20.HM215312	0.0042489	-2.372	CQYNVTNINSTSDMAREINNC	21	3		C.ZM.2007.235080_3G7_REV.JN977604	0.001	-3	CTTFNGISNSTIEKKGEEIKNC	22	2		C.MW.1993.MW965_26.U08455	0.135	-0.87	CTNANGTNNNGTVNVNDTMYGEIKNC	26	4
B.US.1994.6101_1.AY835434	0.0043836	-2.358	CTNATYTNSDSKNSTSNSSLEDSGKGDMNC	30	4		B.US.2019.6775_BL_E5_2.MZ397025	0.001	-3	CTDILTNAIRNNTDNVTMNKTEEEIKNC	28	4		B.CN.2005.CNE57.HM215420	0.135	-0.87	CTNPTNTSSRTNSTTDMKNC	20	3
B.US..SF162.EU123924	0.0045566	-2.341	CTNLKNATNTKSSNWKEMDRGEIKNC	26	2		B.DE.2016.1HD8K_D0_062916_H6_S95.KY324769	0.001	-3	CTDLKNITDTNTDDPGISGKGELKNC	26	2		C.ZM.1998.ZM55_28A.AY423971	0.145	-0.839	CTFITNTTEIKNC	13	2
C.BR.1992.92BR025_9.U15121	0.0045731	-2.34	CSNRTIDYNNRTDNMGGEIKNC	22	3		B.US.2019.2305_BL_H4_3.MZ397087	0.001	-3	CSNVTPSNMTVSNMTDTDMKNC	22	4		C.ET.2002.288_38.JQ362421	0.148	-0.83	CSSNVTSNSNVTSNSTDASKVNKDIIGQMKNC	32	4
CD.TZ.2004.3337_V2_C6.HM215297	0.004919	-2.308	CTNATNDKVSSELEMKNC	18	2		A1.RW.1992.92RW020_2.EU855131	0.001238	-2.907	CNATASNVTNEMRNC	15	3		G.ES.2006.X2088_C9.EU885764	0.158	-0.801	CSAVNGTMNEQMKNC	15	2
B.CH.2003.NAB5PRE_CL_1.EU023923	0.005	-2.301	CTDWKNNNNTNTTSSSLGSMEGEIKNC	27	3		B.FR..BX08_16.GQ855765	0.0015492	-2.81	CTELKNSTDTNLGTQEIKNC	20	2		B.US.1985.BAL_01.DQ318210	0.176	-0.754	CTDLRNATSRNVTNTTSSSRGMVGGGEMKNC	31	4
B.CH.2001.NAB01.EU023918	0.005	-2.301	CTDWRNNNNTNTTSSSLGSMEGEIKNC	27	3		02A1.CM.2005.T280_5.EU513183	0.0016227	-2.79	CTNATTNGTIEDGAKNC	17	3		B.IT.1995.TRO_11.AY835445	0.189	-0.724	CTDNITNTNTNSSKNSSTHSYNNSLEGEMKNC	32	5
C.ZA.2009.CAP331_2_00_D7_39.KF114886	0.005	-2.301	CSDANVTYRDSSMNGEIKNC	20	2		C.ET..286_36.JQ362420	0.0016432	-2.784	CTEVTRSSNGTINNNSTEMKNC	22	3		C.IN.1999.25711_2_4.EF117272	0.2	-0.699	CTDVNKNVSSSDTDNYKETMKERKNC	26	2
B.CH..NAB01_PA.KX673206	0.005	-2.301	CTDWRNNNNTNTTSSSLGSMEGEIKNC	27	3		B.US.2001.45_01DG5.JQ609687	0.0016485	-2.783	CTDYLGNATNTTSSSGGAMEGGEIKNC	27	3		02_AG.FR.1991.DJ263_8.EU855130	0.201	-0.697	CHNVNSSNSSTSNSSNSSTPINRTIDSDMQEEIKNC	36	6
A1G.CM.2004.T252_7.EU513190	0.0051	-2.292	CATVNSTKTNNTSGNITGSEQMRNC	25	4		B.US.1997.1006_11_C3_1601.EU289183	0.0018171	-2.741	CTDDLGNNSTNNSSWDKGEMKKC	23	2		07_BC.CN.2004.CH038_12.EF042692	0.217	-0.664	CNDVNSTSNGTSNGTDHKNMNEMKNC	26	4
A1.RW.1992.92RW020_2.EU855131	0.005145	-2.289	CNATASNVTNEMRNC	15	3		A1.TZ.2002.783_V0_C51.HM215347	0.002	-2.699	CSNVNGTNSANGTDNVNVTGSEEMKNC	27	4		B.US.1985.BAL_26.DQ318211	0.221	-0.656	CTDLKNATNGNNTNTTSSSGGMMGGGEMKNC	31	4
B.US.1995.3988_25.AY835436	0.0052915	-2.276	CTDNINTTQTNSSIMEKGEIKNC	23	3		A1.KE..BI369_9A.DQ187019	0.002	-2.699	CTNFNPNSTRNGSNDTDRGEGGNNTVTNREEIKNC	35	5		C.ZA.1999.DU156_12.DQ411852	0.234	-0.631	CVTYNNSMNSSATYNNSMNGEIKNC	25	4
07_BC.CN.2004.CH038_12.EF042692	0.0052915	-2.276	CNDVNSTSNGTSNGTDHKNMNEMKNC	26	4		C.ZA.2007.CT072_56_7.JN681232	0.002	-2.699	CTNVTNDTNANIVKREGIEMKNC	23	3		07_BC.CN.2004.CH119_10.EF117261	0.235	-0.629	CSKVSNNETDKYNGTEEMKNC	21	3
B.US.1986.JRCSF.AY669726	0.0057071	-2.244	CKDVNATNTTSSSEGMMERGEIKNC	25	3		C.TZ.2006.6146_V7_C23.HM215324	0.002	-2.699	CSDANVSYTNKMEGEIKNC	19	2		C.TZ.2005.6785_V5_C14.HM215338	0.247	-0.607	CSSVNVTSQDNATYTNSMKGEIKNC	25	3
B.TH.1993.93TH305.AY669729	0.006	-2.222	CTDLKNNATNTITNTTVEGEMKNC	24	3		B.US.2019.2990_BL_F4_2.MZ397060	0.002	-2.699	CTNATHNKTLGGIEIGEIKNC	21	3		G.ES.2003.X1254_C3.EU885762	0.259	-0.587	CTNVTNNNNATNSSTVESNREELRNC	26	4
C.ZM.2003.ZM246F.FJ496194	0.0062996	-2.201	CSDVINSTGTMKNC	14	2		C.ZM.1996.96ZM651_02.AF286224	0.002	-2.699	CTEVNVTRNVNNSVVNNTTNVNNSMNGDMKNC	32	5		B.US.1989.89_6.U39362	0.267	-0.573	CTNLNITKNTTNPTSSSWGMMEKGEIKNC	29	3
B.FR..BX08_16.GQ855765	0.0064807	-2.188	CTELKNSTDTNLGTQEIKNC	20	2		B.US.2019.6775_BL_H10_4.MZ397021	0.002	-2.699	CTDILTNATGNNTINAIGNNTEREIKNC	28	4		B.US.1994.7165_18.AY835437	0.281	-0.551	CINYNNTNNGSNANNTSIEGREEIKNC	27	4
C.KE.1997.QC406_70M_F3.FJ866133	0.007	-2.155	CRDADFTSIHNNTMDMNGEIKNC	23	2		C.ZA.2007.CT184_D3_15.KF114889	0.002	-2.699	CTDAKVNMSGSMDGEIKNC	19	2		B.US.2000.RHPA4259_7.AY835447	0.285	-0.545	CTDLVNSNITRVDNTTEKEMKNC	23	3
B.US.2003.APV_6.DQ869030	0.007	-2.155	CTDLKNTTNTNSNATNTTSSPINGEMKNC	29	4		C.ZA.2007.SO225_H11_12.JN681252	0.002	-2.699	CTNVNSTVSTNDVEVKNC	18	2		C.MW.2004.CE1176_A3.FJ444437	0.294	-0.532	CTNTTVSNGSSNSNANFEEMKNC	23	3
B.CH..NAB01_C21.KX673209	0.007	-2.155	CTDWRNNNNTNTTSSSLGSMEGEIKNC	27	3		B.US.1989.89_6.U39362	0.002	-2.699	CTNLNITKNTTNPTSSSWGMMEKGEIKNC	29	3		C.TZ.2003.3873_V1_C24.HM215311	0.374	-0.427	CSDIAKNNSSNGTNNNNITSDMKEEMKNC	29	4
CD.TZ.2004.3817_V2_C59.HM215310	0.0070966	-2.149	CRNANITDITTVDKPIVGDIQNC	23	2		B.DE.2016.1HD8K_D0_062916_A9_S72.KY324756	0.002	-2.699	CTDLKNITDTDTNTTVPISEKEELKNC	27	3		08_BC.CN.2007.CNE53.HM215417	0.406	-0.391	CRNVSSNGTYNETYNEIKNC	20	4
B.US.1995.6535_3.AY835438	0.0071872	-2.143	CTDLNNTTNTNNTTNTNSSKIEGGEMKNC	29	4		C.ZA.2007.CT349_39_16.JQ061131	0.002	-2.699	CTNVSSTNVSANSNEMTNC	19	3		A1.KE..BI369_9A.DQ187019	0.407	-0.39	CTNFNPNSTRNGSNDTDRGEGGNNTVTNREEIKNC	35	5
01_AE.TH.1993.TH966_8.U08456	0.0072056	-2.142	CINANLTNVNNIIHGPNIIGNITDEVRNC	29	3		B.US.2015.1HB1_D0_012016_C7_S6.KY323730	0.002	-2.699	CTNVNDTSVNNNDTIKVEEEGRIKNC	26	3		B.IT.1996.PVO_4.AY835444	0.447	-0.35	CSDLRNATNTTNPTVSSRVIKKEMMGEVKNC	31	3
A1.KE.2000.KNH1209_18.AY736813	0.0074744	-2.126	CSNANVRYSNATVNNTIKDEIKNC	24	3		B.US.2019.2990_V7_C10_3.MZ397057	0.002	-2.699	CTNATHTNTLGEIEKGEIKNC	21	2		C.MW.2007.703010217_B6.KC894109	0.457	-0.34	CGNAIVNESTIEGMKNC	17	2
B.US.1997.1012_11_TC21_3257.EU289184	0.0075564	-2.122	CTDVTNATNINATNINNSSGGVESGEIKNC	30	4		A1.KE..MI369_A5.DQ187018	0.002	-2.699	CTNFNPNSTRNEGNGTAGGEGSNDTVTNREEIKNC	35	4		B.US.1986.ADA.AY426119	0.463	-0.334	CTDLRNVTNINNSSEGMRGEIKNC	24	3
G.ES.2002.P0402_C2_11.EU885759	0.0076905	-2.114	CTNVNNSSATNNSMVDDREGLKNC	24	3		B.US.2019.6113_BL_A3_4.MZ397036	0.002	-2.699	CNNITNANGTVSNTTNDMKNC	21	4		A1.KE..MI369_A5.DQ187018	0.501	-0.3	CTNFNPNSTRNEGNGTAGGEGSNDTVTNREEIKNC	35	4
B.US.2001.APV_13.DQ869019	0.008	-2.097	CHNVMNKTNMTSEKEVIGEMKNC	23	3		CD.TZ.2006.6811_V7_C18.HM215340	0.0020396	-2.69	CTDTNNSTEIKNC	13	2		C.ZA.1998.DU123_06.DQ411850	0.531	-0.275	CTDVKVNATSNGTTTYNNSIDSMNGEIKNC	30	4
C.MW.2007.703010200_1E5.FJ443999	0.0083064	-2.081	CTNNITISNITISNNKSEEMKNC	23	4		G.ES.2006.X2088_C9.EU885764	0.0021076	-2.676	CSAVNGTMNEQMKNC	15	2		07_BC.CN.2007.CNE21.HM215407	0.535	-0.272	CKNVSSNSNGTNNKTYHDSKEEMKNC	26	4
B.US.1998.AC10_29.AY835446	0.0084154	-2.075	CTDNVGNDTSTNNSRWDKMEKGEIKNC	27	3		B.CN.2004.CNE10.HM215397	0.0023238	-2.634	CSNLNTTNTSSTIEGGEIKNC	21	3		C.ZA.1998.DU422_1.DQ411854	0.554	-0.256	CKNVNISANANATATLNSSMNGEIKNC	27	4
02A1.CM.2005.T280_5.EU513183	0.0086704	-2.062	CTNATTNGTIEDGAKNC	17	3		G.ES.2008.P1981_C5_3.FJ817369	0.0023874	-2.622	CTNVTNVINSSNGYDTGLKNC	21	3		C.TZ.2003.3301_V1_C24.HM215294	0.587	-0.231	CTDVTVNGTIVKVNSTGMKNC	21	3
B.CN.2004.CNE10.HM215397	0.0089443	-2.048	CSNLNTTNTSSTIEGGEIKNC	21	3		B.CN.2004.CNE14.HM215400	0.0023875	-2.622	CANLGNTTNTSSNTSSTTEGGEIKNC	26	4		07_BC.CN.2004.CH070_1.EF117255	0.621	-0.207	CKDVSINNGNVSSSNGSTSHNNSSIDNETLNEGMKEMKNC	40	5
C.IN.1993.93IN905.AY669742	0.009	-2.046	CKNVTYNESMQEIKNC	16	3		A1D.TZ.2003.3468_V1_C12.HM215301	0.0025406	-2.595	CSDVNVTTNGTANNTVTDNSREEIKNC	27	4		B.US.1986.YU2.M93258	0.634	-0.198	CTDLRNATNTTSSSWETMEKGEIKNC	26	3
01_AE.TH.1999.C2101_C1.JN944661	0.0094354	-2.025	CTSANLTNVNNITYAPGIEKITDEVRNC	28	3		B.US.1997.SS1196_1.AY835442	0.0025551	-2.593	CTDYFGNTTNNSSREAMMKKC	21	2		A1D.TZ.2004.0815_V3_C3.HM215260	0.635	-0.197	CSDIDNNRNNSTVTNSTVTNSTADMKNC	28	4
B.US.2007.EN3D071.MN516441	0.0095	-2.022	CTDWRSNTTSGNTTDSTGKNCNTTSTNSSGTLIGEVKRC	39	4		D.UG.1999.A07412M1_VRC12.HM215357	0.0028219	-2.549	CTTYWNETLQGNETKGKNRSDIMTC	25	3		B.TT.1995.SC422_8.AY835441	0.646	-0.19	CTDELRNGTYANVTVTEKGEIKNC	24	3
01_AE.TH.1992.92TH021.AY669775	0.0096549	-2.015	CTNANLANVNNRTNDSNIIGNITDEIRNC	29	4		B.US.1986.ADA.AY426119	0.003	-2.523	CTDLRNVTNINNSSEGMRGEIKNC	24	3		C.ZM.1996.96ZM651_02.AF286224	0.66	-0.18	CTEVNVTRNVNNSVVNNTTNVNNSMNGDMKNC	32	5
C.BW.2005.3312_D6_2.KC154014	0.01	-2	CSNVTVTHTNASKENVSYSKVVDDMKNC	28	4		B.US.2019.2305_BL_G2_1.MZ397089	0.003	-2.523	CSNVTPSNKTVSSNMTDTDMKNC	23	4		C.IN.1999.16936_2_21.EF117270	0.725	-0.14	CRNATSKMVNDTRNVEEMKNC	21	3
C.ZA.2008.CA240_A5_5.KC154016	0.01	-2	CTNSTSNATANSDNNMRNC	19	3		C.ZA.2009.CAP341_2_00_C10_18.KC154027	0.003	-2.523	CSNNITNYNNTEMRNC	16	3		CD.TZ.2004.3817_V2_C59.HM215310	0.736	-0.133	CRNANITDITTVDKPIVGDIQNC	23	2
C.TZ.2006.6146_V7_C23.HM215324	0.01	-2	CSDANVSYTNKMEGEIKNC	19	2		B.US.2019.2990_V7_B5_2.MZ397054	0.003	-2.523	CTNATHYNTLGEIEKGEIKNC	21	2		07_BC.CN.2004.CH181_12.EF117259	0.773	-0.112	CKNVNSTGKNVTSTSNGTYNSTYREEMKNC	30	5
C.ZA.2007.CT140_140_B6.JN681233	0.01	-2	CVDVIRNASAVRNASNAANASAAGEMKNC	29	4		B.US.1985.BAL_01.DQ318210	0.003	-2.523	CTDLRNATSRNVTNTTSSSRGMVGGGEMKNC	31	4		B.ES.2007.X2278_C2_B6.FJ817366	0.855	-0.068	CTNINSTNSTNNTSSNSKMEETIGVIKNC	29	4
C.ZA.2007.704810053_2B7.KC894119	0.01	-2	CTNVNVSSTSTTVAANATVNTNDTIKEEMRNC	32	4		B.US.2019.6775_BL_G10_2.MZ397020	0.003	-2.523	CTDILTNATGNNTINAIGNNTEREIKNC	28	4		C.TZ.2005.3168_V4_C10.HM215289	0.856	-0.068	CVDATIYNGTIKDSSTNYTLNSTEELKNC	29	4
C.ZA.2008.KO756_38_TB12.JN681243	0.01	-2	CSNVNSNRTVDNATQGEMKNC	21	3		B.US.2019.4236_BL_A9_1.MZ397094	0.003	-2.523	CTDYLGNSTNSSIIEKGVMKNC	22	3		G.ES.2005.X2131_C1_B5.FJ817368	0.972	-0.012	CTDVTNSSTNSTNGVTNNSTVNYRERLKNC	30	4
C.ZA.2007.CT184_D3_15.KF114889	0.01	-2	CTDAKVNMSGSMDGEIKNC	19	2		B.US.1994.6101_1.AY835434	0.0031072	-2.508	CTNATYTNSDSKNSTSNSSLEDSGKGDMNC	30	4		B.US.1986.JRCSF.AY669726	1.17	0.068	CKDVNATNTTSSSEGMMERGEIKNC	25	3
A1C.RW.1992.92RW026.AY669702	0.01	-2	CRNANATNATVYNNTMEGEIKNC	23	4		B.US.1995.3988_25.AY835436	0.0033466	-2.475	CTDNINTTQTNSSIMEKGEIKNC	23	3		B.US.1998.AC10_29.AY835446	1.18	0.072	CTDNVGNDTSTNNSRWDKMEKGEIKNC	27	3
C.ZA.2005.CAP200_B8A.KC894135	0.01	-2	CTNANITKTKASKGNLTTIMNEEVKNC	27	3		A1.KE.1994.Q23_17.AF004885	0.0036628	-2.436	CTNVTSVNTTGDREGLKNC	19	3		A1.UG.1992.UG037_8.U09127	1.53	0.185	CSYNITNNITNSITNSSVNMREEIKNC	27	4
C.CN.2007.CNE2.HQ699950	0.01	-2	CRNVTHNVTHNESVKEIKEIKNC	23	4		A1.TZ..398_F1_F6_20.HM215312	0.0037434	-2.427	CQYNVTNINSTSDMAREINNC	21	3		C.TZ.2001.TZBD_02.JQ362424	1.82	0.26	CTNVNVTRGNNTQGYNTNSNNTDGGMRNC	29	4
C.ZA.2007.CT823_B6_1.JN681236	0.01	-2	CGNVTENSTVSNNTMEMKNC	20	4		A1.KE..BB201_B42.DQ187171	0.0038387	-2.416	CRNITGVNITEGKEEIKNC	19	3		C.IN.1999.25710_2_43.EF117271	2.07	0.316	CSNVTYNESMKEVKNC	16	3
C.ZA.2008.CAP301_2_00_C3_20.KC154017	0.01	-2	CTEIRTSEEKMKGEIQNC	18	1		C.ZA.1997.ZA012_29.EU855133	0.0039811	-2.4	CTNATFKNNVTNDMNKEIRNC	21	3		C.ZM.1998.ZM135_10A.AY424079	2.12	0.326	CKNATRSNQTTYYDNMDKEIKNC	23	3
C.ZA.2007.CT431_G6_6.JN681234	0.01	-2	CSNVTRNNSITYNINMTQEMKNC	23	4		C.ZA.2009.21561324_D3_B5.HQ615961	0.004	-2.398	CSETVNNVTDMRNC	14	2		C.CN.2006.CNE58.HM215421	2.2	0.342	CKNVTLNCGNDTSGNDTLECEKGTNNETYDESVKELRNC	39	5
C.ZA.2008.CT977_69_12.JN681239	0.01	-2	CTSVENATSTVNNVTDGSNSTASPSIKEEMFNC	33	4		B.US.2019.2936_BL_E10_2.MZ397047	0.004	-2.398	CNNITNANGTVSNTTNDMKNC	21	4		A1.TZ.2005.0260_V5_C36.HM215256	2.32	0.365	CTDYKGNYTNYNYTKNNGTGHNITSDMEGEIKDC	34	4
C.ZA.2008.20883229_C9_H6.HQ615943	0.01	-2	CTNTTSTYHRGWDNQSISDELKNC	24	3		C.ZA.2008.CA240_A5_5.KC154016	0.004	-2.398	CTNSTSNATANSDNNMRNC	19	3		02A1.CM.2004.269_12.EU513194	2.74	0.438	CTKATHTGDNSTSVNLTEIVEMQNC	25	3
C.ZM.2007.235080_3G7_REV.JN977604	0.01	-2	CTTFNGISNSTIEKKGEEIKNC	22	2		02A1.CM.2004.269_12.EU513194	0.004	-2.398	CTKATHTGDNSTSVNLTEIVEMQNC	25	3		C.CN.2007.CNE30.HM215411	3.02	0.48	CGNVSVSSNGTVASNKTYVEEMRNC	25	4
C.ZA.2007.SO225_H11_12.JN681252	0.01	-2	CTNVNSTVSTNDVEVKNC	18	2		B.US.2019.2936_BL_B10_3.MZ397048	0.004	-2.398	CNNITNANGTVSNTTNDMKNC	21	4		02_AG.CM.2004.235_47.EU513195	3.11	0.493	CRNTNASSNTSGDMQGEEMKNC	22	3
C.ZA.2005.CAP206_1_B5_Y681D.KJ700457	0.01	-2	CTNANISVTSVSNDSRNMNEEIKNC	25	3		A1.RW.2007.R18553.HM215434	0.004	-2.398	CKAPNITADMREEIKNC	17	2		B.TT.1994.QH0692_42.AY835439	3.96	0.598	CTDEVKTSYANKTSNETYKTSNETFGEIKNC	31	4
C.ZA.2005.18814602_H8_F3.HQ615948	0.01	-2	CEDFSGTRNSTNHSTPSNGTVGHGEEIKNC	30	4		B.US.2019.6113_V14_B5_2.MZ397030	0.004	-2.398	CNNITNANGTVSNTTNDMKNC	21	4		C.ZM.2002.ZM215_8.DQ422948	5.13	0.71	CTNATYNGSTIEDVRNC	17	3
C.TZ.2005.3426_V5_C17.HM215300	0.01	-2	CSNVTRNSTSDHNDTYNGSQELKNC	25	5		B.US.2015.1HB1_D0_012216_G6_S32.KY323747	0.004	-2.398	CTNVDDTSVNNTETIEEEGRIKNC	24	2		C.ZA.1998.TV1_29.EU855132	8.94	0.951	CTDTNVTGNRTVTGNSTNNKKGTGTNGTGIYNIEEMKNC	39	5
B.US.1989.89_6.U39362	0.01	-2	CTNLNITKNTTNPTSSSWGMMEKGEIKNC	29	3		B.US.2019.6113_BL_A5_4.MZ397034	0.004	-2.398	CNNITNANGTVSNTTNDMKNC	21	4		C.ZA.1997.ZA012_29.EU855133	9.33	0.97	CTNATFKNNVTNDMNKEIRNC	21	3
C.ZA.2009.CAP343_2_00_21_2.JN681257	0.01	-2	CVDVNSTTSSNNTTANNATANNSIKGEEKNC	31	5		A1.ZA.2004.CT533_T23B_36.JN681235	0.004	-2.398	CHDVSLSSNHSGNSSNNDSISNIKEEIKNC	30	4		C.ZA.1998.DU172_17.DQ411853	13.8	1.14	CSDVKIKGTNATYNNATYNNNNTISDMKNC	30	4
07_BC.CN.2007.CNE21.HM215407	0.010033	-1.999	CKNVSSNSNGTNNKTYHDSKEEMKNC	26	4		C.ET.2002.288_38.JQ362421	0.0040988	-2.387	CSSNVTSNSNVTSNSTDASKVNKDIIGQMKNC	32	4		A1.KE.2000.KER2008_12.AY736809	14.6	1.164	CSDVTTNNTKVNTTSAPTTTATVNNDNDMKNC	32	3
B.IT.1996.PVO_4.AY835444	0.010194	-1.992	CSDLRNATNTTNPTVSSRVIKKEMMGEVKNC	31	3		07_BC.CN.2004.CH038_12.EF042692	0.0043589	-2.361	CNDVNSTSNGTSNGTDHKNMNEMKNC	26	4		G.ES.2002.P0402_C2_11.EU885759	14.8	1.17	CTNVNNSSATNNSMVDDREGLKNC	24	3
B.US.2001.45_01DG5.JQ609687	0.010323	-1.986	CTDYLGNATNTTSSSGGAMEGGEIKNC	27	3		B.US.1986.JRFL.AY669728	0.0044721	-2.349	CKDVNATNTTNGSEGTMERGEIKNC	25	4		D.UG.1998.57128_VRC15.AY736829	17.4	1.241	CTNATATNATATSQNSTDGSNKTVNTDTGMKNC	33	5
C.ZA.1998.DU151_02.DQ411851	0.010679	-1.971	CTNAPAYNNSMHGEMKNC	18	2		B.US.2004.CAAN5342.AY835452	0.0046065	-2.337	CSDVNTTSVNTTASSMEGGEIKNC	24	3		G.ES.2002.X1193_C1.EU885761	31.3	1.496	CTNVTSNSTNSTNGVTNNSTVDYREQLKNC	30	5
B.US.1994.7165_18.AY835437	0.010738	-1.969	CINYNNTNNGSNANNTSIEGREEIKNC	27	4		C.TZ.2004.6644_V2_C33.HM215336	0.0047071	-2.327	CSNVNSNVNVTSNGTASQGNATYTNRMEEEIKNC	34	4		CD.TZ.2004.3337_V2_C6.HM215297	34	1.531	CTNATNDKVSSELEMKNC	18	2
B.US.1997.SS1196_1.AY835442	0.011	-1.959	CTDYFGNTTNNSSREAMMKKC	21	2		C.IN.1999.25711_2_4.EF117272	0.004899	-2.31	CTDVNKNVSSSDTDNYKETMKERKNC	26	2		C.ZM.2003.ZM214_15.DQ388516	46.9	1.671	CSNVNINETSIDFNVTSNISMKEEMKNC	28	4
B.CH..NAB01_C21_REV.KX673210	0.011	-1.959	CTDWRNNNNTNTTSSSLGSMEGEIKNC	27	3		C.ZM.1998.ZM55_28A.AY423971	0.0049588	-2.305	CTFITNTTEIKNC	13	2		C.MW.2010.CH848_D836_10_31.KX217654	0.02	-1.699	CSNATVKNSTVEEMKNC	17	3
BC.CN.2007.CNE18.HM215404	0.011	-1.959	CRNVNNTNVTSDEMGVKNC	19	3		C.ZA.2008.SO032_A2_8_1.KF114894	0.005	-2.301	CDNGNNNVTYNEEMQNC	17	2		A1.RW.1992.92RW020_2.EU855131	0.022	-1.658	CNATASNVTNEMRNC	15	3
C.MW.2004.1394_C9G1.FJ444527	0.011375	-1.944	CTNVTLKDTNGNSTSGNDTNVDNEKAINEDMRNC	34	4		B.CN.2004.CNE12.HM215399	0.005	-2.301	CTNLRNTNNTSSNTSNMTEGGEIKNC	26	4		B.US.1986.JRFL.AY669728	0.039	-1.409	CKDVNATNTTNGSEGTMERGEIKNC	25	4
B.US.1997.1006_11_C3_1601.EU289183	0.011386	-1.944	CTDDLGNNSTNNSSWDKGEMKKC	23	2		B.DE.2016.1HD4K_D0_061616PL2_A4_S53.KY324536	0.005	-2.301	CSNINNSSNSTNNTTNGTKIEEGGMKNC	28	5		A1.KE.1994.Q23_17.AF004885	0.056	-1.252	CTNVTSVNTTGDREGLKNC	19	3
A1.KE.1994.Q23_17.AF004885	0.011752	-1.93	CTNVTSVNTTGDREGLKNC	19	3		C.ZA.2008.CAP301_2_00_C3_20.KC154017	0.005	-2.301	CTEIRTSEEKMKGEIQNC	18	1		C.ZM.1998.ZM55_28A.AY423971	0.059582	-1.225	CTFITNTTEIKNC	13	2
C.IN.1999.25925_2_22.EF117273	0.011821	-1.927	CENVDGNDTYNGTNEMKNC	19	3		C.ZA.2009.CAP331_2_00_D7_39.KF114886	0.005	-2.301	CSDANVTYRDSSMNGEIKNC	20	2		C.ZM.1998.ZM106_9.AY424163	0.06442	-1.191	CVNVNATSKSNASATNDGSGEMKNC	25	3
C.MW.2004.CE1176_A3.FJ444437	0.01219	-1.914	CTNTTVSNGSSNSNANFEEMKNC	23	3		C.ZA.2006.CAP37_1_18_D2_19.JN681230	0.005	-2.301	CTEVAKATGNFTGVEMKNC	19	2		B.US.1994.6101_1.AY835434	0.079	-1.102	CTNATYTNSDSKNSTSNSSLEDSGKGDMNC	30	4
B.ES.2007.X2278_C2_B6.FJ817366	0.012256	-1.912	CTNINSTNSTNNTSSNSKMEETIGVIKNC	29	4		C.ZA.2007.20104663_E11_D2.HQ615945	0.005	-2.301	CSNVTGYHNVPDNDDARGELKNC	23	2		B.US.2000.RHPA4259_7.AY835447	0.1	-1	CTDLVNSNITRVDNTTEKEMKNC	23	3
A1CD.TZ.2004.3103_V3_C10.HM215288	0.012404	-1.906	CTNVNSTTNNTENSNINNNSEMKNC	25	4		B.US.2015.1HB1_D0_012016_B4_S3.KY323728	0.005	-2.301	CTNVDDTSVNNTETIEEEGRIKNC	24	2		C.MW.2011.CH848_D949_10_17.KX217749	0.1	-1	CSNATVKNGTVEEMKNC	17	3
C.ET..286_36.JQ362420	0.01241	-1.906	CTEVTRSSNGTINNNSTEMKNC	22	3		C.MW.1993.MW965_26.U08455	0.0050776	-2.294	CTNANGTNNNGTVNVNDTMYGEIKNC	26	4		B.IT.1995.TRO_11.AY835445	0.121	-0.917	CTDNITNTNTNSSKNSSTHSYNNSLEGEMKNC	32	5
01_AE.CH..ZENV92_1008_8.KU600817	0.0125	-1.903	CTMANLTKVNYTSRNISTVPEIGNITDEVRNC	32	5		C.MW.2007.703010217_B6.KC894109	0.0056134	-2.251	CGNAIVNESTIEGMKNC	17	2		C.ZA.1999.DU156_12.DQ411852	0.202	-0.695	CVTYNNSMNSSATYNNSMNGEIKNC	25	4
01_AE.TH.1990.CM244_EC1.JQ715397	0.012658	-1.898	CTNANLTKANLTNVNNRTNVSNIIGNITDEVRNC	34	6		C.ZA.1998.DU151_02.DQ411851	0.0057818	-2.238	CTNAPAYNNSMHGEMKNC	18	2		02_AG.FR.1991.DJ263_8.EU855130	0.21033	-0.677	CHNVNSSNSSTSNSSNSSTPINRTIDSDMQEEIKNC	36	6
C.TZ.2003.3873_V1_C24.HM215311	0.013104	-1.883	CSDIAKNNSSNGTNNNNITSDMKEEMKNC	29	4		B.US.2019.2936_BL_C1_3.MZ397049	0.006	-2.222	CNNITNANGTVSNTTNDMKNC	21	4		B.US.2004.CAAN5342.AY835452	0.22192	-0.654	CSDVNTTSVNTTASSMEGGEIKNC	24	3
A1.KE..MB201_A1.DQ187026	0.013242	-1.878	CRNITGVNITEGKEEIKNC	19	3		B.DE.2016.1HD4K_D0_061516_F7_S57.KY324521	0.006	-2.222	CSNINNSSNSTNNTTNGTKIEEGGMKNC	28	5		B.US.1986.YU2.M93258	0.22237	-0.653	CTDLRNATNTTSSSWETMEKGEIKNC	26	3
B.CN.2005.CNE57.HM215420	0.013242	-1.878	CTNPTNTSSRTNSTTDMKNC	20	3		C.ZA.2008.20883229_C9_H6.HQ615943	0.006	-2.222	CTNTTSTYHRGWDNQSISDELKNC	24	3		B.US.1998.AC10_29.AY835446	0.3	-0.523	CTDNVGNDTSTNNSRWDKMEKGEIKNC	27	3
A1.TZ.2003.3415_V1_C1.HM215299	0.013531	-1.869	CNHNVTTNNNTNITSEMREEIRNC	24	4		B.CN.2005.CNE57.HM215420	0.006	-2.222	CTNPTNTSSRTNSTTDMKNC	20	3		C.ZA.1998.DU422_1.DQ411854	0.486	-0.313	CKNVNISANANATATLNSSMNGEIKNC	27	4
B.US.1986.JRFL.AY669728	0.013582	-1.867	CKDVNATNTTNGSEGTMERGEIKNC	25	4		B.US.2019.6775_BL_G3_4.MZ397019	0.006	-2.222	CTDILTNATGNNTINAIGNNTEREIKNC	28	4		B.IT.1996.PVO_4.AY835444	0.618	-0.209	CSDLRNATNTTNPTVSSRVIKKEMMGEVKNC	31	3
B.CH..NAB01_C24_REV.KX673212	0.014	-1.854	CTDWRNNNNTNTTSSSLGSMEGEIKNC	27	3		C.ZA.2007.722_G4_16.JN967798	0.006	-2.222	CTNVNVTTNATVTGNETADNMEGEIKNC	28	4		C.MW.2009.CH848_D358_80_06.KX217366	1.2	0.079	CSNARSNVNVTSINNTIMGEMKNC	24	3
02A1.CM.2004.269_12.EU513194	0.014019	-1.853	CTKATHTGDNSTSVNLTEIVEMQNC	25	3		C.ZA.2005.18814602_H8_F3.HQ615948	0.006	-2.222	CEDFSGTRNSTNHSTPSNGTVGHGEEIKNC	30	4		C.CN.2006.CNE58.HM215421	2.04	0.31	CKNVTLNCGNDTSGNDTLECEKGTNNETYDESVKELRNC	39	5
B.US.2007.EN3C061.MN516429	0.0143	-1.845	CTDWCSNTTSGGTNKSTSCNTTSTNSSGTLIGEVKRC	37	4		B.DE.2016.1HD4K_D0_061516_E3_S53.KY324517	0.006	-2.222	CSNINNSSNSTNNTTNGTKIEEGGMKNC	28	5		C.MW.2012.CH848_D1432_5_41.KX217874	4.4	0.643	CSNAIVKNSTTEEMSTALVKNSTTEAMKNC	30	3
C.ET.2002.288_38.JQ362421	0.014457	-1.84	CSSNVTSNSNVTSNSTDASKVNKDIIGQMKNC	32	4		B.DE.2016.1HD4K_D0_061616PL1_D4_S83.KY324529	0.006	-2.222	CSNINNSSNSTNNTTNGTKIEEGGMKNC	28	5		B.US.2001.TRJO4551_58.AY835450	15.8065	1.199	CTDWTNGTDWNTTNSNNTTISKEETIEGGEMKNC	34	4
B.US.2001.TRJO4551_58.AY835450	0.014512	-1.838	CTDWTNGTDWNTTNSNNTTISKEETIEGGEMKNC	34	4		B.US.2019.6113_V14_C7_3.MZ397029	0.006	-2.222	CNNITNANGTVSNTTNDMKNC	21	4		A1.RW.1992.92RW020_2.EU855131	0.038	-1.42	CNATASNVTNEMRNC	15	3
G.ES.2003.X1254_C3.EU885762	0.014771	-1.831	CTNVTNNNNATNSSTVESNREELRNC	26	4		B.US.1985.BAL_26.DQ318211	0.0061003	-2.215	CTDLKNATNGNNTNTTSSSGGMMGGGEMKNC	31	4		B.US.1986.JRFL.AY669728	0.109	-0.963	CKDVNATNTTNGSEGTMERGEIKNC	25	4
G.ES.2002.X1193_C1.EU885761	0.014802	-1.83	CTNVTSNSTNSTNGVTNNSTVDYREQLKNC	30	5		C.TZ.2001.TZBD_02.JQ362424	0.0063893	-2.195	CTNVNVTRGNNTQGYNTNSNNTDGGMRNC	29	4		A1.KE.1994.Q23_17.AF004885	0.128	-0.893	CTNVTSVNTTGDREGLKNC	19	3
B.CH..NAB01_C14_REV.KX673208	0.015	-1.824	CTDWRNNNNTNITSSSLGSMEGEIKNC	27	3		C.IN.1999.25925_2_22.EF117273	0.0064807	-2.188	CENVDGNDTYNGTNEMKNC	19	3		C.ZM.1998.ZM106_9.AY424163	0.255	-0.593	CVNVNATSKSNASATNDGSGEMKNC	25	3
C.MW.2004.CE1172_H1.FJ444434	0.015315	-1.815	CSNISRNDTATFNDTNTMNGEIKNC	25	4		CD.TZ.2004.6480_V4_C25.HM215329	0.0068038	-2.167	CTDVNNTNSNNDTSYKELTKC	21	2		B.US.1994.6101_1.AY835434	0.341	-0.467	CTNATYTNSDSKNSTSNSSLEDSGKGDMNC	30	4
A1.UG.1992.UG037_8.U09127	0.015591	-1.807	CSYNITNNITNSITNSSVNMREEIKNC	27	4		A1.KE.2000.KNH1209_18.AY736813	0.0068972	-2.161	CSNANVRYSNATVNNTIKDEIKNC	24	3		C.ZM.1998.ZM55_28A.AY423971	0.677	-0.169	CTFITNTTEIKNC	13	2
G.ES.2008.P1981_C5_3.FJ817369	0.015607	-1.807	CTNVTNVINSSNGYDTGLKNC	21	3		07_BC.CN.2004.CH070_1.EF117255	0.0069282	-2.159	CKDVSINNGNVSSSNGSTSHNNSSIDNETLNEGMKEMKNC	40	5		C.ZA.1999.DU156_12.DQ411852	1.46	0.164	CVTYNNSMNSSATYNNSMNGEIKNC	25	4
B.US.2007.EN3C045.MN516427	0.0158	-1.801	CTDWCSNTTSGGTNKSTSCNTTSTNSSGTLIGEVKRC	37	4		C.TZ.2005.6785_V5_C14.HM215338	0.0069746	-2.156	CSSVNVTSQDNATYTNSMKGEIKNC	25	3		B.IT.1995.TRO_11.AY835445	1.51	0.179	CTDNITNTNTNSSKNSSTHSYNNSLEGEMKNC	32	5
B.US.1986.ADA.AY426119	0.015961	-1.797	CTDLRNVTNINNSSEGMRGEIKNC	24	3		C.ZM.2002.ZM215_8.DQ422948	0.0069746	-2.156	CTNATYNGSTIEDVRNC	17	3		B.US.1986.YU2.M93258	2.07	0.316	CTDLRNATNTTSSSWETMEKGEIKNC	26	3
D.UG.1993.93UG065.HM215353	0.016	-1.796	CTEWRNNATNATAGVEGGNNTATDMEYC	28	3		A1.TZ.2006.6592_V7_C25.HM215334	0.007	-2.155	CSNNVTTANVTTGMQGEIKNC	21	3		B.US.2000.RHPA4259_7.AY835447	42	1.623	CTDLVNSNITRVDNTTEKEMKNC	23	3
B.US.2002.APV_17.DQ869023	0.016	-1.796	CTEVKNNASDPKQDKEVTNC	20	2		B.US.2015.1HB2_D0_102615_B11_S13.KY323827	0.007	-2.155	CTDVNTTSQENDKMKMEKGEIQNC	24	2		B.US.1998.AC10_29.AY835446	43	1.633	CTDNVGNDTSTNNSRWDKMEKGEIKNC	27	3
B.TT.1993.SC05_8C11_2344.EU289200	0.016361	-1.786	CTDVNGTSANVTSIEKGEIKNC	22	3		B.DE.2016.1HD8K_D0_062916_A4_S69.KY324755	0.007	-2.155	CTDLKNITDTDTNTTDPPDISEKGELKNC	29	3		C.ZA.1998.DU422_1.DQ411854	46.7	1.669	CKNVNISANANATATLNSSMNGEIKNC	27	4
A1C.TZ.2003.3589_V1_C4.HM215304	0.016455	-1.784	CTDVIHNGTQDPNNITDTDMRNC	23	3		A1.KE.1993.BG505_W6M_C2_T332N.	0.007	-2.155	CTNVTNNITDDMRGELKNC	19	3		B.US.1991.100307I_2_26.MH012599	0.01	-2	CTDATNITSSKRMMEGGEIKNC	22	2
C.ZA.2005.CAP256_SU.KF241776	0.016554	-1.781	CSDAKVNINATYNGTREEIKNC	22	3		08_BC.CN.2007.CNE53.HM215417	0.0071402	-2.146	CRNVSSNGTYNETYNEIKNC	20	4		A1.RW.1992.92RW020_2.EU855131	0.016	-1.796	CNATASNVTNEMRNC	15	3
C.ZA.2005.CAP88_6M_C10.KU198436	0.0171	-1.767	CTNVTVVNATHTNKSMNEEIDMKEEMKNC	29	4		B.US.1995.6535_3.AY835438	0.0073254	-2.135	CTDLNNTTNTNNTTNTNSSKIEGGEMKNC	29	4		B.US.1986.JRFL.AY669728	0.016	-1.796	CKDVNATNTTNGSEGTMERGEIKNC	25	4
A1.KE.1994.Q842_D12.AF407160	0.017229	-1.764	CNNVTNNGTSDMREEIKNC	19	3		C.ZM.1998.ZM106_9.AY424163	0.007555	-2.122	CVNVNATSKSNASATNDGSGEMKNC	25	3		B.US.1998.AC10_29.AY835446	0.02	-1.699	CTDNVGNDTSTNNSRWDKMEKGEIKNC	27	3
C.IN.1999.25711_2_4.EF117272	0.017436	-1.759	CTDVNKNVSSSDTDNYKETMKERKNC	26	2		B.US.1986.JRCSF.AY669726	0.0075684	-2.121	CKDVNATNTTSSSEGMMERGEIKNC	25	3		02_AG.FR.1991.DJ263_8.EU855130	0.027	-1.569	CHNVNSSNSSTSNSSNSSTPINRTIDSDMQEEIKNC	36	6
B.US.1995.6240_08_TA5_4622.EU289190	0.017599	-1.755	CTDLKNSATDTNGTSGTNNRTVEQGMETEIKNC	33	3		G.ES.2002.P0402_C2_11.EU885759	0.0076295	-2.118	CTNVNNSSATNNSMVDDREGLKNC	24	3		B.US.1993.100504I_20.MH012682	0.03	-1.523	CTDLRNATNTTNGSKGTIEEGEIKNC	26	4
C.ZA.2007.705010198_TF.KC156130	0.017863	-1.748	CVNITNSTTSNGDGTVTHINSIKEEIKNC	29	3		C.MW.2007.703010200_1E5.FJ443999	0.0079854	-2.098	CTNNITISNITISNNKSEEMKNC	23	4		B.US.1991.100383I_3_5.MH012655	0.03	-1.523	CTDSLNSTNSNSNRYSNSSNWEIGEIKNC	29	3
D.UG.1992.92UG005.AY669758	0.018	-1.745	CIEWRNATNNATNNATQGLEMKNC	24	4		B.US.2015.1HD1_D0_012016_D6_S73.KY324402	0.008	-2.097	CSEYNKNGTVNNSTVGNGTLGEIKNC	26	4		B.US.1992.100155I_21.MH012529	0.03	-1.523	CTDLRNNTNNATSSSWKNMERGEIKNC	27	3
D.UG.2006.191821_E6_1.HM215270	0.018046	-1.744	CTEEKNKNLTKVAMTNC	17	2		B.US.1994.7165_18.AY835437	0.008	-2.097	CINYNNTNNGSNANNTSIEGREEIKNC	27	4		B.US.1994.6101_1.AY835434	0.031	-1.509	CTNATYTNSDSKNSTSNSSLEDSGKGDMNC	30	4
B.US.2007.EN3D069.MN516440	0.0182	-1.74	CTDWCSNTTSGGTNKSTSCNTTSTNSSGTLIGEVKRC	37	4		02_AG.FR.1991.DJ263_8.EU855130	0.008	-2.097	CHNVNSSNSSTSNSSNSSTPINRTIDSDMQEEIKNC	36	6		A1.KE.1994.Q23_17.AF004885	0.036	-1.444	CTNVTSVNTTGDREGLKNC	19	3
B.US.2007.EN3D006.MN516435	0.0182	-1.74	CTDWCSNTTSGGTNKSISCNTTSTNSSGTLIGEVKGC	37	4		B.US.2015.1HB1_D0_012016_F10_S11.KY323732	0.008	-2.097	CTNVNDTSVNNNETIQVEEEGRIKNC	26	3		B.US.1991.100307I_2_7.MH012608	0.04	-1.398	CTDYATNTTSSKGGKMEGGEMKNC	24	2
C.TZ.2005.6785_V5_C14.HM215338	0.018215	-1.74	CSSVNVTSQDNATYTNSMKGEIKNC	25	3		B.US.2015.1HB1_D0_012216_B2_S21.KY323738	0.008	-2.097	CTNVNDTSVNNTETIEEEGRIKNC	24	3		B.US.2004.CAAN5342.AY835452	0.044	-1.357	CSDVNTTSVNTTASSMEGGEIKNC	24	3
D.UG.1999.A03349M1_VRC4A.HM215356	0.018594	-1.731	CTEWRKNNTINATGIEMKNC	20	3		C.TZ.2005.3426_V5_C17.HM215300	0.008	-2.097	CSNVTRNSTSDHNDTYNGSQELKNC	25	5		B.US.1991.101421I_2_23.MH012937	0.05	-1.301	CTDLNTNNSSIGEMKMEAGEIKNC	24	2
B.US.2007.EN3D066.MN516439	0.0186	-1.73	CTDWCSNTTSGGTNKSTSCNTTSTNSSGTLIGEVKRC	37	4		CD.TZ.2004.3337_V2_C6.HM215297	0.008	-2.097	CTNATNDKVSSELEMKNC	18	2		B.US.2000.RHPA4259_7.AY835447	0.05	-1.301	CTDLVNSNITRVDNTTEKEMKNC	23	3
B.US.1996.6244_13_B5_4567.EU289191	0.019006	-1.721	CTDYWNTNNTNTTASTTTTSTPTSSNIGGMMKKGEIQQC	39	2		B.US.2019.6113_V14_E1_2.MZ397032	0.008	-2.097	CNNITNANGTVSNTTNDMKNC	21	4		C.ZM.1998.ZM106_9.AY424163	0.052	-1.284	CVNVNATSKSNASATNDGSGEMKNC	25	3
01_AE.CN.2006.CNE8.HM215427	0.019011	-1.721	CTNANLNATVNASTTIGNITDEVRNC	26	4		B.US.2019.2319_BL_E3_1.MZ397136	0.008	-2.097	CTDKVGNTATVNNNNSSSWEKVDVGEIKNC	30	2		B.US.1986.YU2.M93258	0.074	-1.131	CTDLRNATNTTSSSWETMEKGEIKNC	26	3
C.ZM.1998.ZM106_9.AY424163	0.019054	-1.72	CVNVNATSKSNASATNDGSGEMKNC	25	3		B.US.2015.1HD1_D0_012016_H4_S83.KY324412	0.008	-2.097	CSEYNKNGTVSNSTVGNGTLGEIKNC	26	4		B.IT.1995.TRO_11.AY835445	0.079	-1.102	CTDNITNTNTNSSKNSSTHSYNNSLEGEMKNC	32	5
A1.UG.2007.191084_B7_19.HM215266	0.019363	-1.713	CTAITNDTRGNETGINRTVETTEMTNC	27	4		C.TZ.2003.3301_V1_C24.HM215294	0.0086053	-2.065	CTDVTVNGTIVKVNSTGMKNC	21	3		B.US.1991.100890I_2_1.MH012806	0.08	-1.097	CTNLKLNATDTTSNNTNSIATEMKNC	26	3
07_BC.CN.2007.BJOX002000_03_2.HM215364	0.019541	-1.709	CKNVNSSSSDTKNGTDPEMKNC	22	3		C.ZA.2005.CAP174_1_06_F3_1B.JN967791	0.009	-2.046	CANVNKSSTNTTTPTTISSMTEIQNC	26	3		B.US.1991.100890I_2_4.MH012819	0.09	-1.046	CTNLNLNATDTTSNNTNSIATEMKNC	26	3
07_BC.CN.2004.CH070_1.EF117255	0.019553	-1.709	CKDVSINNGNVSSSNGSTSHNNSSIDNETLNEGMKEMKNC	40	5		B.US.2019.6775_BL_H7_3.MZ397022	0.009	-2.046	CTDILTNATGNNTINAIGNNTEREIKNC	28	4		B.US.1991.101984I_10.MH012963	0.09	-1.046	CSDVENPKGGNNTNTTSNTTGVGNNTNTNSSSGEMKGELKNC	42	6
07_BC.CN.2004.CH181_12.EF117259	0.0199	-1.701	CKNVNSTGKNVTSTSNGTYNSTYREEMKNC	30	5		B.US.2019.2319_BL_E10_2.MZ397135	0.009	-2.046	CTDKVGNTANDTVDNNNSSSWEKVDVGEIKNC	32	3		C.ZM.1998.ZM55_28A.AY423971	0.093	-1.032	CTFITNTTEIKNC	13	2
C.ZA.2008.CAP323_2_00_B6_45.KC154023	0.02	-1.699	CTNATVTNATVNNTGWDEMKNC	22	4		B.US.2015.1HB2_D0_102315_C7_S2.KY323820	0.009	-2.046	CTDVNTTSQENDKMKMEKGEIQNC	24	2		C.ZA.1999.DU156_12.DQ411852	0.115	-0.939	CVTYNNSMNSSATYNNSMNGEIKNC	25	4
C.ZA.2009.CA146_H3_3.JN681219	0.02	-1.699	CSDAKTNSTGGTSNFTLSNNSTDMKNC	27	4		B.DE.2016.1HD4K_D0_061616PL2_C2_S57.KY324539	0.009	-2.046	CSNINNSSNSTNNTTNGTKIEEGGMKNC	28	5		B.US.2001.TRJO4551_58.AY835450	0.127	-0.896	CTDWTNGTDWNTTNSNNTTISKEETIEGGEMKNC	34	4
C.ZA.2005.19157834_V1.HQ595743	0.02	-1.699	CGNVTKNNTVTTNDTLNGEIKNC	23	4		D.TZ.2004.6405_V4_C34.HM215327	0.0093202	-2.031	CSEMKNGTRGASNSTGTNNGTISSTDRMNC	30	4		B.IT.1996.PVO_4.AY835444	0.138	-0.86	CSDLRNATNTTNPTVSSRVIKKEMMGEVKNC	31	3
C.ZA.2007.706010164_1A7_REV.FJ444076	0.02	-1.699	CTTAIAHNASNQNITDMKSC	20	2		A1.UG.2007.9004SS_A3_4.HM215350	0.0097909	-2.009	CSQYVSSHVNNHNNSSHNVSSHSGNITSDMKIC	33	3		B.US.1991.101984I_21.MH012971	0.14	-0.854	CSDVENPKGGNTTNTTSGRNNTNTNNSSGEIMEKGELKNC	40	5
A1.KE.1994.Q842_D14.AF407161	0.02	-1.699	CNNVTNNGTSDMREEIKNC	19	3		B.US.2019.6113_BL_D6_4.MZ397037	0.01	-2	CNNITNANGTVSNTTSDMKNC	21	4		B.US.1993.100046I_3_2.MH012266	0.15	-0.824	CTDVNTTSTNNVTKTTNSSGKMMEGEEMKNC	31	4
C.ZA.2007.706010164_1A7.FJ444076	0.02	-1.699	CTTAIAHNASNQNITDMKSC	20	2		C.IN.2000.26191_2_48.EF117274	0.01	-2	CANVTSNITNGEEIKNC	17	3		B.US.1991.101421I_2_11.MH012925	0.15	-0.824	CTDLSTNNTNSSIGEMKMEAGEIKNC	26	3
C.ZA.2008.20803520.HQ595748	0.02	-1.699	CTNANFTSTSNKTVNMTEEIKNC	23	4		B.US.2019.6775_BL_F5_2.MZ397023	0.01	-2	CTDILTNATGNNTINAIGNNTEREIKNC	28	4		B.US.1990.100711I_3_26.MH012790	0.17	-0.77	CTDLKNETAVTNNATSNSSNSTEESMREEMRNC	33	5
C.ZA.2007.20104663_E11_D2.HQ615945	0.02	-1.699	CSNVTGYHNVPDNDDARGELKNC	23	2		B.US.2019.6113_V14_G11_1.MZ397033	0.01	-2	CNNITNANGTVSNTTNDMKNC	21	4		B.US.1993.100052I_2_15.MH012468	0.17	-0.77	CTDLGNNTNGSNDTTTSSDGGRMEKGEMKNC	31	4
C.ZA.2009.CAP332_2_00_C10_1.KF114887	0.02	-1.699	CVTANGTNDNRTNSEANKAVSDIDREEIKNC	31	3		B.US.2019.2319_BL_B1_2.MZ397138	0.01	-2	CTDKVGNTANDTVNNNNSSSWEKVDVGEIKNC	32	3		B.US.1993.100002I_2_1.MH012316	0.18	-0.745	CTDLRNSTNSGNGTGSGNHTTTSSGWEKMERGEIKNC	37	4
C.IN.2014.329_14_B1.MK076593	0.02	-1.699	CTNVSSNSSRTLNENQDGSELKNC	24	3		B.IT.1995.TRO_11.AY835445	0.010511	-1.978	CTDNITNTNTNSSKNSSTHSYNNSLEGEMKNC	32	5		B.US.1993.102149I_2_23.MH013041	0.26	-0.585	CTKLTNATYANNSDWMKDGEIKNC	24	3
C.ZA.2008.ME178_G6_16.KF114893	0.02	-1.699	CTNANVTNSSNNVTNSSNDTNGQWVNMKEEVKNC	34	6		B.US.1997.1012_11_TC21_3257.EU289184	0.010818	-1.966	CTDVTNATNINATNINNSSGGVESGEIKNC	30	4		C.ZA.1998.DU422_1.DQ411854	0.266	-0.575	CKNVNISANANATATLNSSMNGEIKNC	27	4
B.IT.1995.TRO_11.AY835445	0.020571	-1.687	CTDNITNTNTNSSKNSSTHSYNNSLEGEMKNC	32	5		C.ZA.1999.DU156_12.DQ411852	0.010957	-1.96	CVTYNNSMNSSATYNNSMNGEIKNC	25	4		C.CN.2006.CNE58.HM215421	0.483	-0.316	CKNVTLNCGNDTSGNDTLECEKGTNNETYDESVKELRNC	39	5
08_BC.CN.2007.CNE53.HM215417	0.020725	-1.684	CRNVSSNGTYNETYNEIKNC	20	4		07_BC.CN.2004.CH181_12.EF117259	0.011	-1.959	CKNVNSTGKNVTSTSNGTYNSTYREEMKNC	30	5		C.ZA.1998.DU172_17.DQ411853	0.701	-0.154	CSDVKIKGTNATYNNATYNNNNTISDMKNC	30	4
G.ES.2005.X2131_C1_B5.FJ817368	0.020795	-1.682	CTDVTNSSTNSTNGVTNNSTVNYRERLKNC	30	4		C.ZA.2008.KO224_T87_2_4.JN681240	0.011	-1.959	CSKITNSSGNVINSTEAKNFKAEARNC	27	3		B.US.1993.100014I_2_20.MH012405	23.77	1.376	CTDFDLKNATNTTGSGNYTTSNNTSSNEGEMERGEIKNC	39	5
B.CN.2004.CNE12.HM215399	0.020954	-1.679	CTNLRNTNNTSSNTSNMTEGGEIKNC	26	4		B.US.2015.1HB3_D0_102915_B2_S49.KY323899	0.011	-1.959	CTKPNFNGTKDNATSNNGTIGEEVEMKNC	29	4		02A1.CM.2005.T280_5.EU513183	0.015	-1.824	CTNATTNGTIEDGAKNC	17	3
A1.KE..MI369_A5.DQ187018	0.020981	-1.678	CTNFNPNSTRNEGNGTAGGEGSNDTVTNREEIKNC	35	4		B.US.2015.1HB2_D0_102615_C8_S18.KY323831	0.012	-1.921	CTDVNTTSQENDKMKMEKGEIQNC	24	2		B.US..SF162.EU123924	0.022	-1.658	CTNLKNATNTKSSNWKEMDRGEIKNC	26	2
01_AE.CN.2007.CNE26.HQ699955	0.021	-1.678	CTNAQFPNDTRTANASDKIGNITDEIKNC	29	4		A1.UG.2007.191845_B11.HM215271	0.012	-1.921	CTDVNVTNTNVTNTNGTSTSSSKVTINDREEIKNC	35	4		B.US.1998.AC10_29.AY835446	0.025	-1.602	CTDNVGNDTSTNNSRWDKMEKGEIKNC	27	3
C.ZA.1999.DU156_12.DQ411852	0.021103	-1.676	CVTYNNSMNSSATYNNSMNGEIKNC	25	4		07_BC.CN.2007.BJOX002000_03_2.HM215364	0.012265	-1.911	CKNVNSSSSDTKNGTDPEMKNC	22	3		C.BR.1992.92BR025_9.U15121	0.029	-1.538	CSNRTIDYNNRTDNMGGEIKNC	22	3
C.IN.2000.26191_2_48.EF117274	0.021213	-1.673	CANVTSNITNGEEIKNC	17	3		B.US.2019.6292_BL_G2_1.MZ396983	0.013	-1.886	CTDLNTTTSNQNSNGTSLNMEQGEIKNC	28	3		B.US.1986.JRFL.AY669728	0.033	-1.481	CKDVNATNTTNGSEGTMERGEIKNC	25	4
B.US.1990.WEAU_D15_410.EU289202	0.021534	-1.667	CTNVNVTNLKNETNTNSSSGGEKMEEGEMKNC	32	4		C.ZA.2009.CA146_H3_3.JN681219	0.013	-1.886	CSDAKTNSTGGTSNFTLSNNSTDMKNC	27	4		A1.TZ..398_F1_F6_20.HM215312	0.036	-1.444	CQYNVTNINSTSDMAREINNC	21	3
B.US.2007.EN3C041.MN516426	0.0219	-1.66	CTDWCSNTTSGGTNKSTSCNTTSTNSSGTLIGEVKRC	37	4		B.US.2015.1HB2_D0_102615_E9_S22.KY323834	0.013	-1.886	CTDVNTTSQENDKMKMEKGEIQNC	24	2		G.ES.2008.P1981_C5_3.FJ817369	0.038	-1.42	CTNVTNVINSSNGYDTGLKNC	21	3
B.US.1992.92US715.U08451	0.022	-1.658	CTNLRNDTNTTRNATNTTSSETMMEEGEIKNC	32	5		B.US.2019.6292_BL_B2_1.MZ396981	0.013	-1.886	CTNLNTTTSNQNSNGTSLNMEQGEIKNC	28	3		C.MW..S018_18.	0.039	-1.409	CTNASVNATYNGEMKNC	17	3
C.ZM..ZM176_66.	0.022676	-1.644	CSNVNSSNVYTPMNSTLKNITEEMKNC	27	4		B.US.2015.1HD1_D0_012716_B7_S16.KY324417	0.014	-1.854	CSEYNKNGTVNNSTKGNSTVGNGTLGEIKNC	31	5		B.CN.2004.CNE14.HM215400	0.043	-1.367	CANLGNTTNTSSNTSSTTEGGEIKNC	26	4
01_AE.CN.2007.BJOX028000_10_3.HM215389	0.023444	-1.63	CSNAELTNLTNFNKTNVFKGIGNVTDEVRNC	31	4		B.US.2019.6113_V14_D8_2.MZ397031	0.014	-1.854	CNNITNANGTVSNTTNDMKNC	21	4		A1.KE.2000.KNH1209_18.AY736813	0.044	-1.357	CSNANVRYSNATVNNTIKDEIKNC	24	3
C.IN.1999.25710_2_43.EF117271	0.023484	-1.629	CSNVTYNESMKEVKNC	16	3		B.US.2015.1HB2_D0_102315_C3_S1.KY323819	0.014	-1.854	CTDVNTTSQENDKMKMEKGEIQNC	24	2		C.IN.1999.25711_2_4.EF117272	0.044	-1.357	CTDVNKNVSSSDTDNYKETMKERKNC	26	2
B.CN.2004.CNE14.HM215400	0.023874	-1.622	CANLGNTTNTSSNTSSTTEGGEIKNC	26	4		C.ZA.2009.CAP340_2_00_B3_16.KC154026	0.014	-1.854	CINATKSSNRTSESTGNYSNSMYEEIKNC	29	4		07_BC.CN.2007.BJOX002000_03_2.HM215364	0.046	-1.337	CKNVNSSSSDTKNGTDPEMKNC	22	3
B.US.2007.EN3C068.MN516430	0.024	-1.62	CTDWCSNTTSGGTNKSTSCNTTSTNSSGTLIGEVKRC	37	4		B.US.2015.1HD1_D0_012716_B1_S14.KY324415	0.014	-1.854	CSEYNKNGTVNNSTEGNSTVGNGTLGEIKNC	31	5		A1.KE.1994.Q23_17.AF004885	0.049	-1.31	CTNVTSVNTTGDREGLKNC	19	3
B.US.2007.EN3D059.MN516438	0.0241	-1.618	CTDWCSNTTSGGTNKSTSCNTTSTNSSGTLIGEVKRC	37	4		A1.TZ.2005.0330_V4_C3.HM215257	0.01467	-1.834	CGKVKNDTRDELRNC	15	2		A1.RW.1992.92RW020_2.EU855131	0.052	-1.284	CNATASNVTNEMRNC	15	3
B.US.1985.BAL_26.DQ318211	0.024165	-1.617	CTDLKNATNGNNTNTTSSSGGMMGGGEMKNC	31	4		B.US..BR07.AY124979	0.015	-1.824	CTEANKANNSSNTNNSSTNATSNMWEEMKNC	31	4		B.US.1995.3988_25.AY835436	0.054	-1.268	CTDNINTTQTNSSIMEKGEIKNC	23	3
A1D.TZ.2004.0815_V3_C3.HM215260	0.025432	-1.595	CSDIDNNRNNSTVTNSTVTNSTADMKNC	28	4		B.US.2019.2319_V7_C1_4.MZ397143	0.015	-1.824	CTDKVGNAANDTVDNNNSSSWEKVDVGEIKNC	32	3		B.US.1995.6535_3.AY835438	0.059	-1.229	CTDLNNTTNTNNTTNTNSSKIEGGEMKNC	29	4
B.US.2007.EN3C016.MN516423	0.0255	-1.593	CTDWCSNTTSGGTNKSTSCNTTSTNSSGTLIGEVKRC	37	4		C.ZA.2009.21492713_B11_E3.HQ615947	0.015	-1.824	CSNVNVTTSNITNSANNSNIRGGQEMKNC	29	4		B.US.1997.SS1196_1.AY835442	0.067	-1.174	CTDYFGNTTNNSSREAMMKKC	21	2
B.US.2007.EN3C073.MN516431	0.0257	-1.59	CTDWCSNTTSGGTNKSTSCNTTSTNSSGTLIGEVKRC	37	4		B.US.2000.RHPA4259_7.AY835447	0.015323	-1.815	CTDLVNSNITRVDNTTEKEMKNC	23	3		C.ET..286_36.JQ362420	0.069	-1.161	CTEVTRSSNGTINNNSTEMKNC	22	3
C.IN.1999.16936_2_21.EF117270	0.026268	-1.581	CRNATSKMVNDTRNVEEMKNC	21	3		02_AG.CM.2004.235_47.EU513195	0.015849	-1.8	CRNTNASSNTSGDMQGEEMKNC	22	3		C.ZM.1998.ZM55_28A.AY423971	0.074	-1.131	CTFITNTTEIKNC	13	2
C.ZM.1998.ZM55_28A.AY423971	0.026364	-1.579	CTFITNTTEIKNC	13	2		C.ZA.2009.21502011_F12_E2.HQ615949	0.016	-1.796	CGNVSRNVTNTNSSSANINDDMEVMKNC	28	4		07_BC.CN.2004.CH119_10.EF117261	0.077	-1.114	CSKVSNNETDKYNGTEEMKNC	21	3
B.US.2000.RHPA4259_7.AY835447	0.026819	-1.572	CTDLVNSNITRVDNTTEKEMKNC	23	3		B.US.2019.6292_BL_D4_1.MZ396986	0.016	-1.796	CTNLNTTTSDQNSNETSLNMEQGEIKNC	28	3		C.MW.2007.703010217_B6.KC894109	0.078	-1.108	CGNAIVNESTIEGMKNC	17	2
D.UG.1993.93UG082.AY669750	0.027	-1.569	CIKWGNTNATNATSANNATGENIEMKNC	28	4		D.UG.1999.A03349M1_VRC4A.HM215356	0.01635	-1.786	CTEWRKNNTINATGIEMKNC	20	3		B.FR..BX08_16.GQ855765	0.078	-1.108	CTELKNSTDTNLGTQEIKNC	20	2
C.ZM.2003.ZM247_V1.FJ496204	0.027023	-1.568	CTNVTVNTTSTTTNYTKEMRNC	22	4		07_BC.CN.2004.CH119_10.EF117261	0.016567	-1.781	CSKVSNNETDKYNGTEEMKNC	21	3		C.ZM.1998.ZM106_9.AY424163	0.078	-1.108	CVNVNATSKSNASATNDGSGEMKNC	25	3
A1.KE..MG505_W0M_A2.DQ208449	0.0272	-1.565	CTNVTNNITDDMRGELKNC	19	3		B.ES.2007.X2278_C2_B6.FJ817366	0.016854	-1.773	CTNINSTNSTNNTSSNSKMEETIGVIKNC	29	4		C.TZ.2001.TZBD_02.JQ362424	0.081	-1.092	CTNVNVTRGNNTQGYNTNSNNTDGGMRNC	29	4
C.ZA.1997.ZA012_29.EU855133	0.027402	-1.562	CTNATFKNNVTNDMNKEIRNC	21	3		C.ZA.2008.CA457_H1_1.JN681222	0.017	-1.77	CTDKITYYNNSNNNITYTSNSTEMRNC	27	4		B.CN.2005.CNE57.HM215420	0.081	-1.092	CTNPTNTSSRTNSTTDMKNC	20	3
B.US.2007.EN3C028.MN516424	0.0277	-1.558	CTDWCSNTTSGGTNKSTSCNTTSTNSSGTLIGEVKRC	37	4		C.TZ.2006.6022_V7_C24.HM215319	0.017	-1.77	CTNSIYNNTMGDSTNNKTMGEEIKNC	26	3		G.ES.2006.X2088_C9.EU885764	0.083	-1.081	CSAVNGTMNEQMKNC	15	2
B.US.2007.EN3D079.MN516442	0.0277	-1.558	CTDWCSNTTSGGTNKSTSCNTTSTNSSGTLIGEVKRC	37	4		B.CN.2007.BJOX020000_03_3.HM215382	0.017	-1.77	CTDLKSNTTSNSTNNANHTNNTNATQSSWENMKGEIKNC	39	6		B.CN.2004.CNE12.HM215399	0.083	-1.081	CTNLRNTNNTSSNTSNMTEGGEIKNC	26	4
B.US.2007.EN3C040.MN516425	0.0277	-1.558	CTDWCSNTTSGGTNKSTSCNTTSTNSSGTLIGEVKRC	37	4		C.ZA.2008.KO756_38_TB12.JN681243	0.017	-1.77	CSNVNSNRTVDNATQGEMKNC	21	3		C.ZA.2005.CAP256_SU.KF241776	0.084	-1.076	CSDAKVNINATYNGTREEIKNC	22	3
B.US.1997.1054_07_TC4_1499.EU289185	0.027811	-1.556	CSNYAGTNTTAINTNTTVWGEKMDPGEIKNC	31	3		A1.TZ.2004.3365_V2_C20.HM215298	0.017124	-1.766	CSDVTSNGTNSNVTNREEMKNC	22	3		B.US.2001.45_01DG5.JQ609687	0.09	-1.046	CTDYLGNATNTTSSSGGAMEGGEIKNC	27	3
A1.KE.1993.BG505_W6M_C2_T332N.	0.02848	-1.545	CTNVTNNITDDMRGELKNC	19	3		G.ES.2005.X2131_C1_B5.FJ817368	0.017939	-1.746	CTDVTNSSTNSTNGVTNNSTVNYRERLKNC	30	4		C.MW.1993.MW965_26.U08455	0.091	-1.041	CTNANGTNNNGTVNVNDTMYGEIKNC	26	4
B.US.2007.EN3C075.MN516432	0.0289	-1.539	CTDWCSNTTSGGTNKSTSCNTTSTNSSGTLIGEVKRC	37	4		B.US.2019.2319_BL_F1_1.MZ397131	0.018	-1.745	CTDKVGNTANDTVNNNNSSSWEKVDVGEIKNC	32	3		07_BC.CN.2007.CNE19.HM215405	0.093	-1.032	CKNATATSNKTNQESMEEIKNC	22	3
A1.KE..BI369_9A.DQ187019	0.03	-1.523	CTNFNPNSTRNGSNDTDRGEGGNNTVTNREEIKNC	35	5		C.ZA.2008.ME178_G6_16.KF114893	0.018	-1.745	CTNANVTNSSNNVTNSSNDTNGQWVNMKEEVKNC	34	6		07_BC.CN.2004.CH038_12.EF042692	0.093	-1.032	CNDVNSTSNGTSNGTDHKNMNEMKNC	26	4
C.ZA.2008.CAP307_2_00_24_1.JN681255	0.03	-1.523	CKNVTVTNNSTENNSTVNNSTVEMKNC	27	5		41_CD.TZ.2003.6952_V1_C20.HM215343	0.01875	-1.727	CTAISNSTVTNNTNDRNSTIMGNDETRMNC	30	4		C.TZ.2004.6644_V2_C33.HM215336	0.095	-1.022	CSNVNSNVNVTSNGTASQGNATYTNRMEEEIKNC	34	4
C.ZA.2007.20258279_V2.HQ595763	0.03	-1.523	CSDATYKNSNASGTYNNNSASGDVTNIPEMKNC	33	3		C.ZA.2005.19157834_V1.HQ595743	0.019	-1.721	CGNVTKNNTVTTNDTLNGEIKNC	23	4		C.TZ.2003.3873_V1_C24.HM215311	0.1	-1	CSDIAKNNSSNGTNNNNITSDMKEEMKNC	29	4
C.ZA.2008.CAP306_2_00_F9_1.KC154019	0.03	-1.523	CTNVNITNNDTYNITSNGTNNSTGVKNNDSEMKNC	35	7		B.US.2015.1HD1_D0_012016_A4_S67.KY324398	0.019	-1.721	CSEYNKNGTVNNSTEGNSTVGNGTLGEIKNC	31	5		B.US.1986.JRCSF.AY669726	0.1	-1	CKDVNATNTTSSSEGMMERGEIKNC	25	3
C.BW.2007.B005582_7_G7_8.KF114882	0.03	-1.523	CTNVNVTHNNTEDNNNTTINMQEEIKNC	28	4		B.US.2019.6292_BL_F2_2.MZ396984	0.019	-1.721	CTNLNTTTSDQNSNETSLNMEQGEIKNC	28	3		C.ZM.1996.96ZM651_02.AF286224	0.103	-0.987	CTEVNVTRNVNNSVVNNTTNVNNSMNGDMKNC	32	5
C.ZA.2009.CAP363_2_00_10_3.KJ598853	0.03	-1.523	CTNATNAANATNATNATNATVDSGNEIKNC	30	6		A1D.TZ.2004.0815_V3_C3.HM215260	0.019051	-1.72	CSDIDNNRNNSTVTNSTVTNSTADMKNC	28	4		B.US.1994.6101_1.AY835434	0.104	-0.983	CTNATYTNSDSKNSTSNSSLEDSGKGDMNC	30	4
07_BC.CN.2004.CH119_10.EF117261	0.030912	-1.51	CSKVSNNETDKYNGTEEMKNC	21	3		C.IN.2016.329_16_D5.MK076655	0.02	-1.699	CTNVTVSNCSSTPNASSNPTTPPTPGASKAPCSEVKNC	38	4		B.US.2004.CAAN5342.AY835452	0.106	-0.975	CSDVNTTSVNTTASSMEGGEIKNC	24	3
B.US.2007.EN3D020.MN516436	0.0313	-1.504	CTDWCSNTTSGGTNKSTSCNTTSTNSSGTLIGEVKRC	37	4		C.IN.2015.330_15_E36.MK076706	0.02	-1.699	CTNTTTLNRTLDGSERELRNC	21	3		B.ES.2007.X2278_C2_B6.FJ817366	0.108	-0.967	CTNINSTNSTNNTSSNSKMEETIGVIKNC	29	4
C.ZA.2007.704809221_1B3.FJ444103	0.03147	-1.502	CTNANITNTNANSTNSTSTNANKTSINNDMQEIKNC	36	5		C.IN.2014.329_14_B1.MK076593	0.02	-1.699	CTNVSSNSSRTLNENQDGSELKNC	24	3		B.US.1985.BAL_26.DQ318211	0.113	-0.947	CTDLKNATNGNNTNTTSSSGGMMGGGEMKNC	31	4
C.IN.2000.001428_2_42.EF117266	0.031494	-1.502	CTQVNATQGNTTQVNVTQVNGDEMKNC	27	4		C.IN.2015.329_15_A1.MK076610	0.02	-1.699	CTNVTTNATSSPLPTVPTNVTDLKNC	26	4		C.ET.2002.288_38.JQ362421	0.114	-0.943	CSSNVTSNSNVTSNSTDASKVNKDIIGQMKNC	32	4
B.US.2007.EN3C088.MN516434	0.0315	-1.502	CTDWCSNTTSGGTNKSTSCNTTSTNSSGTLIGEVKRC	37	4		C.IN.2015.329_15_B1.MK076614	0.02	-1.699	CTNVTTNATSSPLPTVPTNVTDLKNC	26	4		B.US.2000.RHPA4259_7.AY835447	0.116	-0.936	CTDLVNSNITRVDNTTEKEMKNC	23	3
C.ZA.1998.DU172_17.DQ411853	0.032251	-1.491	CSDVKIKGTNATYNNATYNNNNTISDMKNC	30	4		C.IN.2015.330_15_C36.MK076700	0.02	-1.699	CTNTTTLNRTLDGSERDELRNC	22	3		B.IT.1995.TRO_11.AY835445	0.116	-0.936	CTDNITNTNTNSSKNSSTHSYNNSLEGEMKNC	32	5
B.US.2007.EN3C084.MN516433	0.0327	-1.485	CTDWCSNTTSGGTNKSTSCNTTSTNSSGTLIGEVKRC	37	4		C.IN.2014.329_14_B4.MK076596	0.02	-1.699	CTNVSSNSSRTLNENQDGSELKNC	24	3		C.ZA.1997.ZA012_29.EU855133	0.125	-0.903	CTNATFKNNVTNDMNKEIRNC	21	3
C.IN.1998.98IN022.AY669748	0.033277	-1.478	CSNNVTINSTRIKNSEEIKNC	21	3		C.IN.2016.330_16_E6.MK076720	0.02	-1.699	CANVNSNSSTTLNETHDGSELKNC	24	3		C.ZA.1999.DU156_12.DQ411852	0.126	-0.9	CVTYNNSMNSSATYNNSMNGEIKNC	25	4
B.TT.1994.QH0692_42.AY835439	0.033969	-1.469	CTDEVKTSYANKTSNETYKTSNETFGEIKNC	31	4		C.IN.2014.330_14_A20.MK076682	0.02	-1.699	CTNVKSNITVKETHNGSELRNC	22	3		02_AG.FR.1991.DJ263_8.EU855130	0.128	-0.893	CHNVNSSNSSTSNSSNSSTPINRTIDSDMQEEIKNC	36	6
02_AG.CM.2005.T278_50.EU513198	0.036445	-1.438	CHNFTSSSNSSNSTVSPQMRGEIQNC	26	4		B.US.2019.6113_BL_C10_4.MZ397035	0.02	-1.699	CNNITNANGTVSNTTNDMKNC	21	4		07_BC.CN.2007.CNE21.HM215407	0.129	-0.889	CKNVSSNSNGTNNKTYHDSKEEMKNC	26	4
01_AE.CN.2006.CNE5.HM215415	0.039636	-1.402	CTTLNITNTTRNVTTPGPNLGNITDEVRNC	30	5		C.IN.2015.330_15_D36.MK076705	0.02	-1.699	CTNTTTLNRTLDGSERELRNC	21	3		B.US.1985.BAL_01.DQ318210	0.131	-0.883	CTDLRNATSRNVTNTTSSSRGMVGGGEMKNC	31	4
C.ZA.2008.CT885_H3_2.JN967797	0.04	-1.398	CTDANVTVNATNNAINITSRYEEMKNC	27	4		C.IN.2016.329_16_C1.MK076647	0.02	-1.699	CTNVTVSNCSSTPNASSNPTTPPTPGASKAPCSEVKNC	38	4		A1.KE.2000.KER2008_12.AY736809	0.133	-0.876	CSDVTTNNTKVNTTSAPTTTATVNNDNDMKNC	32	3
C.IN.2016.330_16_D4.MK076712	0.04	-1.398	CTNVKRNDKGNDNNNTTTLNRTLDGSERELRNC	33	3		C.ZM.2002.ZM233_6.DQ388517	0.020589	-1.686	CSTYNNTHNISKEMKIC	17	2		C.TZ.2005.6785_V5_C14.HM215338	0.138	-0.86	CSSVNVTSQDNATYTNSMKGEIKNC	25	3
C.MW.2008.CH0694.KJ700458	0.04	-1.398	CTKANFNNGTSSNNSTSSNNTMYEEMKNC	29	4		C.MW.2004.CE1176_A3.FJ444437	0.021517	-1.667	CTNTTVSNGSSNSNANFEEMKNC	23	3		B.US.1994.7165_18.AY835437	0.163	-0.788	CINYNNTNNGSNANNTSIEGREEIKNC	27	4
C.TZ.2001.556_F2_3_25.HM215317	0.04	-1.398	CTNVNTTNVNTNDTRSNNSMGEEMKNC	27	4		B.US.2019.6113_BL_B4_3.MZ397038	0.022	-1.658	CNNITNANGTVSNTTNDMKNC	21	4		G.ES.2003.X1254_C3.EU885762	0.174	-0.759	CTNVTNNNNATNSSTVESNREELRNC	26	4
C.ZA.2008.SO706_T10B_3.JN681249	0.04	-1.398	CEKVKVNASSNCSTSSNSCTFSNSSKAYENAGMMNC	36	4		B.US.1998.AC10_29.AY835446	0.022377	-1.65	CTDNVGNDTSTNNSRWDKMEKGEIKNC	27	3		02A1.CM.2004.269_12.EU513194	0.184	-0.735	CTKATHTGDNSTSVNLTEIVEMQNC	25	3
C.ZA.2008.21203310_G7_C3.HQ615946	0.04	-1.398	CIDNVTHIDNGTHYSNQTDMRNC	23	4		A1CD.TZ.2004.3103_V3_C10.HM215288	0.022488	-1.648	CTNVNSTTNNTENSNINNNSEMKNC	25	4		G.ES.2005.X2131_C1_B5.FJ817368	0.197	-0.706	CTDVTNSSTNSTNGVTNNSTVNYRERLKNC	30	4
C.ZA.2009.KO243_H6_3.KF114892	0.04	-1.398	CSNRTVNKTKATVTTSPTSTSASTPVRTTTTPNDDMKNC	39	3		B.US.2019.6775_BL_B10_3.MZ397024	0.023	-1.638	CTDILTNATGNNTINAIGNNTEREIKNC	28	4		C.MW.2004.CE1176_A3.FJ444437	0.222	-0.654	CTNTTVSNGSSNSNANFEEMKNC	23	3
C.TZ.2001.346_F4_D2_12.HM215302	0.04	-1.398	CTDVNATRSTNATGGTNTTSSSNGTNDMDGEIKNC	35	5		B.US.2019.2319_BL_A3_2.MZ397137	0.023	-1.638	CTDKVGNTANDTVDNNNSSSWEKVDVGEIKNC	32	3		B.US.1986.ADA.AY426119	0.231	-0.636	CTDLRNVTNINNSSEGMRGEIKNC	24	3
C.BW.2006.3603_C11_13.KC154015	0.04	-1.398	CTSINKTTTTSNNTTNNTILSNTTLSDTMNGEIQNC	36	5		B.US.2019.7190_BL_D10_4.MZ397117	0.023	-1.638	CTDVGNNTDVGNNTKVGNSTIMEKGEIKNC	30	4		C.ZA.1998.DU422_1.DQ411854	0.243	-0.614	CKNVNISANANATATLNSSMNGEIKNC	27	4
C.ZA.2007.19715820_A10_H2.HQ615950	0.04	-1.398	CKDVNSTVGNTTTHAYNDTYNSMKNC	26	4		B.US.2019.6292_BL_A4_1.MZ396988	0.023	-1.638	CTNLNTTTSDQNSNGTSLNMEQGEIKNC	28	3		08_BC.CN.2007.CNE53.HM215417	0.272	-0.565	CRNVSSNGTYNETYNEIKNC	20	4
C.MW.2003.CE0626_E6.FJ444284	0.04	-1.398	CSNVTTSNANTTNNGSVTNNITATDHNTMKEEMTNC	36	5		B.US.2019.7190_BL_C12_2.MZ397113	0.023	-1.638	CTDVGNNTDVGNNTKVGNSTIMEKGEIKNC	30	4		C.ZA.1998.DU123_06.DQ411850	0.288	-0.541	CTDVKVNATSNGTTTYNNSIDSMNGEIKNC	30	4
C.BW.2004.1811_B3_23.KC154012	0.04	-1.398	CTNVNATGNATVSPDKVEIQNC	22	3		B.US.2019.7190_BL_B1_1.MZ397114	0.023	-1.638	CTDVGNNTDVGNNTKVGNSTIMEKGEIKNC	30	4		A1.UG.1992.UG037_8.U09127	0.29	-0.538	CSYNITNNITNSITNSSVNMREEIKNC	27	4
C.TZ.2004.6644_V2_C33.HM215336	0.044789	-1.349	CSNVNSNVNVTSNGTASQGNATYTNRMEEEIKNC	34	4		B.US.2015.1HC2_D0_012216_C11_S66.KY324098	0.023	-1.638	CTNVNATNMSNKSNTTGLIEEGEIKNC	27	5		B.IT.1996.PVO_4.AY835444	0.299	-0.524	CSDLRNATNTTNPTVSSRVIKKEMMGEVKNC	31	3
C.MW.1993.93MW959.AY669739	0.045	-1.347	CSNANNTATNNVTATNNVTSDMKNC	25	4		B.US.2019.7190_BL_A3_2.MZ397116	0.023	-1.638	CTDVGNNTDVGNNTKVGNSTIMEKGEIKNC	30	4		A1.KE..BI369_9A.DQ187019	0.301	-0.521	CTNFNPNSTRNGSNDTDRGEGGNNTVTNREEIKNC	35	5
C.MW..S018_18.	0.045197	-1.345	CTNASVNATYNGEMKNC	17	3		B.US.2019.7190_BL_A9_3.MZ397115	0.023	-1.638	CTDVGNNTDVGNNTKVGNSTIMEKGEIKNC	30	4		C.ZM.1998.ZM135_10A.AY424079	0.302	-0.52	CKNATRSNQTTYYDNMDKEIKNC	23	3
C.ZM.2002.ZM215_8.DQ422948	0.046438	-1.333	CTNATYNGSTIEDVRNC	17	3		C.IN.2000.001428_2_42.EF117266	0.023043	-1.637	CTQVNATQGNTTQVNVTQVNGDEMKNC	27	4		07_BC.CN.2004.CH070_1.EF117255	0.31	-0.509	CKDVSINNGNVSSSNGSTSHNNSSIDNETLNEGMKEMKNC	40	5
B.US.2007.EN3D054.MN516437	0.0473	-1.325	CTDWCSNTTSGGTNKSTSCNTTSTNSSGTLIGEVKRC	37	4		C.MW.2004.CE1172_H1.FJ444434	0.023753	-1.624	CSNISRNDTATFNDTNTMNGEIKNC	25	4		07_BC.CN.2004.CH181_12.EF117259	0.32	-0.495	CKNVNSTGKNVTSTSNGTYNSTYREEMKNC	30	5
A1.TZ.2005.0260_V5_C36.HM215256	0.048953	-1.31	CTDYKGNYTNYNYTKNNGTGHNITSDMEGEIKDC	34	4		C.ZA.2006.CAP69_1_12_TA7_1.JX131327	0.024	-1.62	CNNNVTFNSTRNSTVATLNSTMEGEGEMKNC	31	5		B.TT.1995.SC422_8.AY835441	0.321	-0.493	CTDELRNGTYANVTVTEKGEIKNC	24	3
C.MW.2007.703010217_B6.KC894109	0.049012	-1.31	CGNAIVNESTIEGMKNC	17	2		C.ZA.2005.CAP200_B8A.KC894135	0.025	-1.602	CTNANITKTKASKGNLTTIMNEEVKNC	27	3		B.US.1989.89_6.U39362	0.321	-0.493	CTNLNITKNTTNPTSSSWGMMEKGEIKNC	29	3
C.KE.1995.QB099_391M_B1.FJ866131	0.05	-1.301	CSHNVTRGGNATYNNRMKDEMKNC	24	3		B.US.2019.6292_BL_G4_3.MZ396987	0.025	-1.602	CTNLNTTTSDQNSNGTSLNMEQGEIKNC	28	3		C.CN.2006.CNE58.HM215421	0.325	-0.488	CKNVTLNCGNDTSGNDTLECEKGTNNETYDESVKELRNC	39	5
C.ZA.2006.CAP40_2_01_A3_5.JN681231	0.05	-1.301	CSNVTVTCNNTGIDCSNTTDEIKNC	25	4		B.DE.2016.1HD6K_D0_061016_B3_S9.KY324642	0.025	-1.602	CTDYNTTTTNSTSKLLMEKGEMKNC	25	3		C.TZ.2003.3301_V1_C24.HM215294	0.331	-0.48	CTDVTVNGTIVKVNSTGMKNC	21	3
C.TZ.2004.377_V4_C09.HM215308	0.05	-1.301	CSNNVTVRNETIINEASKYLNNTVKEEMRNC	31	4		D.UG.2007.191647.JX236670	0.025	-1.602	CSVTNETEATEMRNC	15	2		B.US.2001.TRJO4551_58.AY835450	0.335	-0.475	CTDWTNGTDWNTTNSNNTTISKEETIEGGEMKNC	34	4
C.ZA.2007.2869751_A4_D3.HQ615954	0.05	-1.301	CTFKNSANCSDSKVCNNTIWTEARNC	26	3		B.US.2019.6292_BL_D2_3.MZ396982	0.025	-1.602	CTDLNTTTSNQNSNGTSLNMEQGEIKNC	28	3		C.ZM.2002.ZM215_8.DQ422948	0.361	-0.442	CTNATYNGSTIEDVRNC	17	3
C.ZA.2008.CT966_E1_7.JN681238	0.05	-1.301	CSNVTINSNITINDSMSGEMKNC	23	4		B.US.2019.2319_BL_H1_1.MZ397132	0.026	-1.585	CTDKVGNTANDTVDNNNSSSWEKVDVGEIKNC	32	3		C.IN.1999.16936_2_21.EF117270	0.38	-0.42	CRNATSKMVNDTRNVEEMKNC	21	3
C.BW.2005.2865_A11_12.KC154013	0.05	-1.301	CTNATFTNTNFTTTNYNSTGSMNEEMKNC	29	4		C.ZA.2007.CT823_B6_1.JN681236	0.026	-1.585	CGNVTENSTVSNNTMEMKNC	20	4		C.IN.1999.25710_2_43.EF117271	0.383	-0.417	CSNVTYNESMKEVKNC	16	3
C.ZA.2005.19252094_A5_G2.HQ615953	0.05	-1.301	CTTATVNGNKTDDMKNC	17	2		B.DE.2016.1HD6K_D0_061616_C6_S21.KY324664	0.026	-1.585	CTDYNTTTTNNTNKLLMEKGEMKNC	25	3		A1.KE..MI369_A5.DQ187018	0.48	-0.319	CTNFNPNSTRNEGNGTAGGEGSNDTVTNREEIKNC	35	4
C.ZA.2007.3514597.HQ595759	0.05	-1.301	CSNVNITNNGTTNGTSDMKEEMKNC	25	4		C.IN.1999.25710_2_43.EF117271	0.02607	-1.584	CSNVTYNESMKEVKNC	16	3		A1D.TZ.2004.0815_V3_C3.HM215260	0.508	-0.294	CSDIDNNRNNSTVTNSTVTNSTADMKNC	28	4
B.CN.2006.CNE6.HM215423	0.05	-1.301	CTNWNATNLGNDTNTISMIKEGEIKNC	27	3		C.BW.2006.3603_C11_13.KC154015	0.027	-1.569	CTSINKTTTTSNNTTNNTILSNTTLSDTMNGEIQNC	36	5		B.US.1986.YU2.M93258	0.524	-0.281	CTDLRNATNTTSSSWETMEKGEIKNC	26	3
A1.RW.1992.92RW020_2_T303A.	0.051	-1.292	CNATASNVTNEMRNC	15	3		B.US.2019.6292_BL_C4_1.MZ396980	0.027	-1.569	CTNLNTTTSNQNSNGTSLNMEQGEIKNC	28	3		02_AG.CM.2004.235_47.EU513195	0.557	-0.254	CRNTNASSNTSGDMQGEEMKNC	22	3
A1.KE.1993.BG505_W6M_C2.DQ208458	0.054295	-1.265	CTNVTNNITDDMRGELKNC	19	3		C.TZ.2003.3873_V1_C24.HM215311	0.027562	-1.56	CSDIAKNNSSNGTNNNNITSDMKEEMKNC	29	4		CD.TZ.2004.3817_V2_C59.HM215310	0.856	-0.068	CRNANITDITTVDKPIVGDIQNC	23	2
D.UG.1998.57128_VRC15.AY736829	0.056639	-1.247	CTNATATNATATSQNSTDGSNKTVNTDTGMKNC	33	5		B.US.2015.1HB3_D0_102915_C7_S56.KY323904	0.028	-1.553	CTKPNFNDTKDNTTSSSNGTIMEEVEMKNC	30	4		C.ZA.2008.KO426_T78_10.JN681241	0.916	-0.038	CTNVNVTSNSTNVNSSSTDNTTLGEIKNC	29	5
C.ZA.1998.DU422_1.DQ411854	0.056824	-1.245	CKNVNISANANATATLNSSMNGEIKNC	27	4		B.TT.1993.SC05_8C11_2344.EU289200	0.028618	-1.543	CTDVNGTSANVTSIEKGEIKNC	22	3		C.TZ.2005.3168_V4_C10.HM215289	1.16	0.064	CVDATIYNGTIKDSSTNYTLNSTEELKNC	29	4
02_AG.CM.2004.211_9.EU513187	0.058991	-1.229	CTDVRNRTLNYTYNNSTSNISLVSSDMEGEIKNC	34	5		B.US.2015.1HC2_D0_012216_F9_S75.KY324109	0.029	-1.538	CTNVNATNMSNKSNTTGLIEEGEIKNC	27	5		G.ES.2002.X1193_C1.EU885761	1.19	0.076	CTNVTSNSTNSTNGVTNNSTVDYREQLKNC	30	5
C.IN.2014.329_14_B4.MK076596	0.06	-1.222	CTNVSSNSSRTLNENQDGSELKNC	24	3		B.US.2019.2319_BL_H7_1.MZ397130	0.029	-1.538	CTDKVGNTANDTVDNNNSSSWEKVDVGEIKNC	32	3		C.ZA.1998.DU172_17.DQ411853	1.39	0.143	CSDVKIKGTNATYNNATYNNNNTISDMKNC	30	4
C.KE.1995.QB099_391M_C8.FJ866132	0.06	-1.222	CSHNVTRGDNATYNNRMKDEMKNC	24	3		B.US.2019.1536_BL_G9_4.MZ397073	0.03	-1.523	CTDVKCNKTQTNNTNNRNCTSGEMAMEEGEMKNC	34	4		B.TT.1994.QH0692_42.AY835439	1.4	0.146	CTDEVKTSYANKTSNETYKTSNETFGEIKNC	31	4
C.ZA.2005.CAP225_1_06_A2_18.JN681225	0.06	-1.222	CSNASPNNASLANLKVLNASYNDTIYQDGGVKSC	34	4		C.MW.2003.CE0089_G2.KC894073	0.03	-1.523	CNNANGTTNNGSVIVVNENSTMYGEIQNC	29	4		C.ZA.1998.TV1_29.EU855132	1.62	0.21	CTDTNVTGNRTVTGNSTNNKKGTGTNGTGIYNIEEMKNC	39	5
C.ZA.2007.CT810_G4_7.KF114891	0.06	-1.222	CENVTINNTTASNNSMGETRREEMRNC	27	4		B.US.2019.6113_V14_A10_1.MZ397027	0.03	-1.523	CNNITNANGTVSNTTNDMKNC	21	4		C.CN.2007.CNE30.HM215411	1.84	0.265	CGNVSVSSNGTVASNKTYVEEMRNC	25	4
B.CN.2004.CNE64.HQ699979	0.06	-1.222	CTNLENTDASNTSSTTEGGEIKNC	24	2		C.ZA.2005.CAP256_SU.KF241776	0.03	-1.523	CSDAKVNINATYNGTREEIKNC	22	3		A1.TZ.2005.0260_V5_C36.HM215256	2.18	0.338	CTDYKGNYTNYNYTKNNGTGHNITSDMEGEIKDC	34	4
C.ZA.2008.CAP326_2_00_D9_2.KC154024	0.06	-1.222	CTNANLNITVNATAEPNMKEEIQNC	25	3		C.MW.2006.703010010_C4.KC894105	0.031	-1.509	CVNVKVTSNHTLDHTNNDMKNC	22	2		02_AG.CM.2004.263_8.EU513182	2.56	0.408	CSSVSNSSSSNSTYNITVSQSMEGEIKNC	29	4
B.CN.2005.CNE9.HM215428	0.061	-1.215	CTNLNTTNTTNLNTTETSNSTISPTEGGEMKNC	33	5		A1.UG.1992.UG037_8.U09127	0.031	-1.509	CSYNITNNITNSITNSSVNMREEIKNC	27	4		G.ES.2002.P0402_C2_11.EU885759	2.81	0.449	CTNVNNSSATNNSMVDDREGLKNC	24	3
B.US.1986.YU2.M93258	0.06124	-1.213	CTDLRNATNTTSSSWETMEKGEIKNC	26	3		C.ZM.2003.ZM246F.FJ496194	0.031457	-1.502	CSDVINSTGTMKNC	14	2		C.TZ.2003.6471_V1_C16.HM215328	3.43	0.535	CSHAVRVTGNNDTATRKNTTVDNNNTVDDSTMDEQMKNC	39	4
B.CN.2007.BJOX020000_03_3.HM215382	0.062	-1.208	CTDLKSNTTSNSTNNANHTNNTNATQSSWENMKGEIKNC	39	6		A1.UG.2007.191084_B7_19.HM215266	0.031964	-1.495	CTAITNDTRGNETGINRTVETTEMTNC	27	4		B.US.1995.5768_4.AY835435	5.23	0.719	CIDYYGNTTNSNNSSETMMEKGEIKNC	27	3
C.ZM.1996.96ZM651_02.AF286224	0.062005	-1.208	CTEVNVTRNVNNSVVNNTTNVNNSMNGDMKNC	32	5		B.DE.2016.1HD6K_D0_061616_C10_S24.KY324663	0.032	-1.495	CTDYNTTTTNNTSLLMEKGEMKNC	24	3		C.ZM.2003.ZM214_15.DQ388516	6.22	0.794	CSNVNINETSIDFNVTSNISMKEEMKNC	28	4
BC.CN.2006.CNE7.HM215426	0.063235	-1.199	CTNVTTNGTSTNVTDVQEMKNC	22	4		A1.KE.2005.851891_4_15.KT022376	0.032	-1.495	CGDPSANITGDGKEEIKNC	19	2		CD.TZ.2004.3337_V2_C6.HM215297	6.88	0.838	CTNATNDKVSSELEMKNC	18	2
C.ZA.1998.DU123_06.DQ411850	0.066417	-1.178	CTDVKVNATSNGTTTYNNSIDSMNGEIKNC	30	4		B.US.2019.4236_BL_C1_1.MZ397095	0.032	-1.495	CTDYLENTDYLGNSTNSSRNSTNSSRIEERVMKNC	35	5		C.ZM..ZM176_66.	8.01	0.904	CSNVNSSNVYTPMNSTLKNITEEMKNC	27	4
D.KE.1997.QB857_110I_B3.FJ866138	0.07	-1.155	CTEWNQNSTNANSTGRSNVTDDTGMRNC	28	4		B.US.2019.2319_BL_C1_4.MZ397141	0.032	-1.495	CTDKVGNTANDTVNNNNSSSWEKVDVGEIKNC	32	3		C.IN.1999.25925_2_22.EF117273	8.78	0.943	CENVDGNDTYNGTNEMKNC	19	3
B.US.1985.BAL_01.DQ318210	0.075803	-1.12	CTDLRNATSRNVTNTTSSSRGMVGGGEMKNC	31	4		B.US.2015.1HC2_D0_012216_H10_S82.KY324110	0.032	-1.495	CTNVNATNMSNKSNTTTNGLIEEGEIKNC	29	5		C.IN.1999.16845_2_22.EF117269	13.1	1.117	CTDANITCNSTTSSNNCTSYEINKEDMGEIKNC	33	4
BC.CN.2007.CNE15.HM215401	0.078	-1.108	CKDANATRNHTIANETQGEIKNC	23	4		B.US.2019.6292_BL_H4_2.MZ396985	0.032	-1.495	CTNLNTTTSDQNSNETSLNMEQGEIKNC	28	3		A1.TZ.2005.0330_V4_C3.HM215257	14.6	1.164	CGKVKNDTRDELRNC	15	2
A1.KE.1996.QB726_70M_B3.FJ866111	0.08	-1.097	CSSYNVTTTNFTNEMPGEIQNC	22	3		B.US.2015.1HB3_D0_102915_B6_S51.KY323901	0.032	-1.495	CTKPNFNDTKDNTTSSSNGTIMEEVEMKNC	30	4		D.UG.1998.57128_VRC15.AY736829	23	1.362	CTNATATNATATSQNSTDGSNKTVNTDTGMKNC	33	5
D.UG.1994.94UG114.AY494966	0.083	-1.081	CTDWVTNTTNTMTNC	15	2		C.ZA.2005.19252094_A5_G2.HQ615953	0.033	-1.481	CTTATVNGNKTDDMKNC	17	2		C.ZA.1998.DU151_02.DQ411851	24.6	1.391	CTNAPAYNNSMHGEMKNC	18	2
C.ZA.2008.ME067_A10_15.JN681245	0.09	-1.046	CTNVTEATNGTNTTSTPPTAGYDEMKNC	28	4		C.ZA.2007.706010164_1A7_REV.FJ444076	0.033	-1.481	CTTAIAHNASNQNITDMKSC	20	2		B.CN.2006.CNE4.HM215413	33.9	1.53	CTNATATNATATNSTVAPAPNSTAARTMTDYEMKNC	36	5
C.ZA.2007.20198102_E9_G1.HQ615944	0.09	-1.046	CSNVTHNASVEGDYNDSMKKEMKNC	25	4		C.ZA.2007.706010164_1A7.FJ444076	0.033	-1.481	CTTAIAHNASNQNITDMKSC	20	2		B.US..SF162.EU123924	0.009	-2.046	CTNLKNATNTKSSNWKEMDRGEIKNC	26	2
C.TZ.2003.3301_V1_C24.HM215294	0.09349	-1.029	CTDVTVNGTIVKVNSTGMKNC	21	3		C.BW.2007.B005582_7_G7_8.KF114882	0.034	-1.469	CTNVNVTHNNTEDNNNTTINMQEEIKNC	28	4		A1.RW.1992.92RW020_2.EU855131	0.012	-1.921	CNATASNVTNEMRNC	15	3
A1D.UG.1992.92UG035.AY669755	0.094	-1.027	CTDIDSKSKNATNATIEDIGMKNC	24	3		C.MW.2004.1394_C9G1.FJ444527	0.034133	-1.467	CTNVTLKDTNGNSTSGNDTNVDNEKAINEDMRNC	34	4		C.BR.1992.92BR025_9.U15121	0.015	-1.824	CSNRTIDYNNRTDNMGGEIKNC	22	3
C.ZA.1998.TV1_29.EU855132	0.095497	-1.02	CTDTNVTGNRTVTGNSTNNKKGTGTNGTGIYNIEEMKNC	39	5		07_BC.CN.2007.CNE21.HM215407	0.035431	-1.451	CKNVSSNSNGTNNKTYHDSKEEMKNC	26	4		C.MW..S018_18.	0.015	-1.824	CTNASVNATYNGEMKNC	17	3
A1.KE.2005.QH343_21M_B5.FJ866120	0.1	-1	CTNVNGTEDNVTRSDNTTNSNATASPTVREDMKNC	35	5		C.BW.2004.1811_B3_23.KC154012	0.036	-1.444	CTNVNATGNATVSPDKVEIQNC	22	3		G.ES.2008.P1981_C5_3.FJ817369	0.015	-1.824	CTNVTNVINSSNGYDTGLKNC	21	3
A1.KE.2005.QH343_21M_A10.FJ866119	0.11	-0.959	CTNVNGTENNVTRSDNTTNSNATASPTVREDMKNC	35	5		C.ZA.2009.CAP363_2_00_10_3.KJ598853	0.036	-1.444	CTNATNAANATNATNATNATVDSGNEIKNC	30	6		B.US.1998.AC10_29.AY835446	0.018	-1.745	CTDNVGNDTSTNNSRWDKMEKGEIKNC	27	3
C.ZA.2007.CA392_H2_6.JN681221	0.11	-0.959	CTNATVPANMTANTTPAGTNASVKTTDEMKNC	32	5		B.DE.2016.1HD5K_D0_061416PL2_D11_S27.KY324603	0.037	-1.432	CTDVNATNTNNSSDTGAQINSTGVKLIEKGEIKNC	35	4		B.US.1995.3988_25.AY835436	0.018	-1.745	CTDNINTTQTNSSIMEKGEIKNC	23	3
A1.KE.1994.Q842_D16.AF407162	0.11	-0.959	CNNVTNNGTSDMREEIKNC	19	3		B.US.2015.1HC2_D0_012216_D1_S67.KY324102	0.037	-1.432	CTNVNATNMSNKSNTTGLIEEGEIKNC	27	5		A1.KE.1994.Q23_17.AF004885	0.019	-1.721	CTNVTSVNTTGDREGLKNC	19	3
B.US.2007.EN3C059.MN516428	0.1172	-0.931	CTDWCSNTTSGGTNKSTSCNTTSTNSSGTLIGEVKRC	37	4		C.ZA.1998.DU172_17.DQ411853	0.038206	-1.418	CSDVKIKGTNATYNNATYNNNNTISDMKNC	30	4		B.US.1986.JRFL.AY669728	0.019	-1.721	CKDVNATNTTNGSEGTMERGEIKNC	25	4
01_AE.TH.1999.C1080_C3.JN944660	0.11864	-0.926	CTNVTLTNVNYTNNFPNIGNITDEVRNC	28	4		B.US.2019.6113_V14_A11_1.MZ397028	0.04	-1.398	CNNITNANGTVSNTTNDMKNC	21	4		C.MW.1993.MW965_26.U08455	0.019	-1.721	CTNANGTNNNGTVNVNDTMYGEIKNC	26	4
C.TZ.2006.6022_V7_C24.HM215319	0.13	-0.886	CTNSIYNNTMGDSTNNKTMGEEIKNC	26	3		C.IN.2014.330_14_A12.MK076674	0.04	-1.398	CTNVKSNITVKETHNGSELRNC	22	3		B.FR..BX08_16.GQ855765	0.02	-1.699	CTELKNSTDTNLGTQEIKNC	20	2
C.ZA.2006.CAP224_1_18_C7_3.JN967793	0.14	-0.854	CTNVNVTAKNVTDNDTNVNTSITAYANATDMRNC	34	6		B.US.2015.1HB3_D0_102315_G10_S34.KY323891	0.041	-1.387	CTKPNFNDTKDNTTSSSNGTIMEEVEMKNC	30	4		A1.TZ..398_F1_F6_20.HM215312	0.021	-1.678	CQYNVTNINSTSDMAREINNC	21	3
C.ZA.2008.CAP292_2_00_12_4.JN681254	0.14	-0.854	CVNANRTINVTTTGNITNANNTRNITYEGSTEIKNC	36	6		C.ZA.1998.DU422_1.DQ411854	0.041426	-1.383	CKNVNISANANATATLNSSMNGEIKNC	27	4		C.IN.1999.25711_2_4.EF117272	0.021	-1.678	CTDVNKNVSSSDTDNYKETMKERKNC	26	2
C.ZA.2008.20721190.HQ595747	0.15	-0.824	CTDVTNTTGSNNTSNNITVAKSMEGEIKNC	30	4		C.ZA.2009.CAP343_2_00_21_2.JN681257	0.042	-1.377	CVDVNSTTSSNNTTANNATANNSIKGEEKNC	31	5		07_BC.CN.2007.BJOX002000_03_2.HM215364	0.021	-1.678	CKNVNSSSSDTKNGTDPEMKNC	22	3
C.IN.1999.16845_2_22.EF117269	0.17577	-0.755	CTDANITCNSTTSSNNCTSYEINKEDMGEIKNC	33	4		B.US.2019.2319_V7_H3_2.MZ397144	0.043	-1.367	CTDKVGNTATVDNNNRSSWEKVDVGEIKNC	30	2		B.US.1997.SS1196_1.AY835442	0.021	-1.678	CTDYFGNTTNNSSREAMMKKC	21	2
C.MW.2004.CE0985_H7.FJ444391	0.2	-0.699	CSDVKNNVTTNGTSDSSNITSNIKDEMKNC	30	4		C.ZA.2008.21203310_G7_C3.HQ615946	0.043	-1.367	CIDNVTHIDNGTHYSNQTDMRNC	23	4		B.CN.2004.CNE14.HM215400	0.021	-1.678	CANLGNTTNTSSNTSSTTEGGEIKNC	26	4
B.US.2004.CAAN5342.AY835452	0.22145	-0.655	CSDVNTTSVNTTASSMEGGEIKNC	24	3		C.BW.2005.3312_D6_2.KC154014	0.043	-1.367	CSNVTVTHTNASKENVSYSKVVDDMKNC	28	4		G.ES.2006.X2088_C9.EU885764	0.022	-1.658	CSAVNGTMNEQMKNC	15	2
C.MW.1993.MW965_26.U08455	0.23933	-0.621	CTNANGTNNNGTVNVNDTMYGEIKNC	26	4		C.ZA.2008.KO459_T68_4.JN681242	0.043	-1.367	CTNVTSSAANVTSNVTNDANNASNANGRNVINEDMQNC	38	5		B.US.1994.6101_1.AY835434	0.024	-1.62	CTNATYTNSDSKNSTSNSSLEDSGKGDMNC	30	4
C.ZA.2008.KO459_T68_4.JN681242	0.26	-0.585	CTNVTSSAANVTSNVTNDANNASNANGRNVINEDMQNC	38	5		B.DE.2016.1HD6K_W8_072616_F2_S69.KY324730	0.044	-1.357	CTDYNTTTTNDTSKLLMEKGEMKNC	25	3		B.US.2004.CAAN5342.AY835452	0.027	-1.569	CSDVNTTSVNTTASSMEGGEIKNC	24	3
C.TZ.1998.98TZ017.AF286235	0.279	-0.554	CSNANNATSTVNNSISEDMRNC	22	3		C.ZM.2003.ZM247_V1.FJ496204	0.044654	-1.35	CTNVTVNTTSTTTNYTKEMRNC	22	4		C.ET..286_36.JQ362420	0.027	-1.569	CTEVTRSSNGTINNNSTEMKNC	22	3
C.ZA.2009.CAP341_2_00_C10_18.KC154027	0.28	-0.553	CSNNITNYNNTEMRNC	16	3		07_BC.CN.2007.BJOX029000_03_1.HM215392	0.0457	-1.34	CTNVNSNSSSSSSNSNSTLENMQEMKNC	28	3		C.ZM.1996.96ZM651_02.AF286224	0.027	-1.569	CTEVNVTRNVNNSVVNNTTNVNNSMNGDMKNC	32	5
C.ZA.2008.1143465_14.JQ352799	0.28	-0.553	CTDAEGNYSDNIPSFNESMRGEVKNC	26	3		B.US.1998.1056_10_TA11_1826.EU289186	0.045987	-1.337	CADWKNNTDTNTNSSVRIMEKGEIKNC	27	3		A1.KE.2000.KNH1209_18.AY736813	0.028	-1.553	CSNANVRYSNATVNNTIKDEIKNC	24	3
C.ZA.2009.21197826_V1.HQ595753	0.29	-0.538	CSNANVTTANATYENNTIGEIKNC	24	4		B.DE.2016.1HD5K_D0_061616_F6_S42.KY324615	0.046	-1.337	CTDVNATNTNNSSNTDAKTNDTGVKLIEKGEIKNC	35	4		B.US.2001.45_01DG5.JQ609687	0.029	-1.538	CTDYLGNATNTTSSSGGAMEGGEIKNC	27	3
C.ZA.2007.704010083_B8.FJ443671	0.29	-0.538	CSNVNITTNGTVVREGQGNNVANVTYNNSMNGEIKNC	37	5		D.CG.2007.P940_2_C3.HM068555	0.046	-1.337	CTDVKPKNESTEVTISPSLKEEIKNC	26	2		B.US.1995.6535_3.AY835438	0.029	-1.538	CTDLNNTTNTNNTTNTNSSKIEGGEMKNC	29	4
C.ZA.2009.CT565_C7_48.KF114890	0.3	-0.523	CANVNITKNVTYSYSNSTHNITEEMKNC	28	5		C.ZA.2007.705010198_TF.KC156130	0.048	-1.319	CVNITNSTTSNGDGTVTHINSIKEEIKNC	29	3		07_BC.CN.2007.CNE19.HM215405	0.03	-1.523	CKNATATSNKTNQESMEEIKNC	22	3
C.IN.2014.330_14_A12.MK076674	0.31	-0.509	CTNVKSNITVKETHNGSELRNC	22	3		BC.CN.2006.CNE7.HM215426	0.048	-1.319	CTNVTTNGTSTNVTDVQEMKNC	22	4		B.US.1986.ADA.AY426119	0.03	-1.523	CTDLRNVTNINNSSEGMRGEIKNC	24	3
C.ZA.2008.SO405_T24_5.JN681248	0.32	-0.495	CKNITNNVTNIFYNSEGINMKEEIKNC	27	3		C.ZA.2006.CAP224_1_18_C7_3.JN967793	0.049	-1.31	CTNVNVTAKNVTDNDTNVNTSITAYANATDMRNC	34	6		C.ZM.1998.ZM106_9.AY424163	0.031	-1.509	CVNVNATSKSNASATNDGSGEMKNC	25	3
02_AG.CM.2004.263_8.EU513182	0.3471	-0.46	CSSVSNSSSSNSTYNITVSQSMEGEIKNC	29	4		C.ZA.2006.CAP136_1_16_E6_1.JN967790	0.05	-1.301	CSNEVTYINAANNSITNTTTEAEMKNC	27	3		C.TZ.2004.6644_V2_C33.HM215336	0.033	-1.481	CSNVNSNVNVTSNGTASQGNATYTNRMEEEIKNC	34	4
01_AE.TH.1992.TH023_6.KU562843	0.35382	-0.451	CTNANVTNVKNITNVPNIIGNITDEVRNC	29	4		B.US.1995.6240_08_TA5_4622.EU289190	0.050336	-1.298	CTDLKNSATDTNGTSGTNNRTVEQGMETEIKNC	33	3		02A1.CM.2005.T280_5.EU513183	0.034	-1.469	CTNATTNGTIEDGAKNC	17	3
C.CN.2007.CNE17.HM215403	0.39449	-0.404	CTDVNVTNVNVTMSNGTMSNDTMSNSTQVNVTMNNGSWITDGMQNC	46	8		B.US.1990.WEAU_D15_410.EU289202	0.050575	-1.296	CTNVNVTNLKNETNTNSSSGGEKMEEGEMKNC	32	4		B.US.1989.89_6.U39362	0.035	-1.456	CTNLNITKNTTNPTSSSWGMMEKGEIKNC	29	3
C.ZA.1997.97ZA009.AY118166	0.406	-0.391	CRNVTSNGNTTHNNTMYEEMRNC	23	4		C.TZ.2001.346_F4_D2_12.HM215302	0.051	-1.292	CTDVNATRSTNATGGTNTTSSSNGTNDMDGEIKNC	35	5		02A1.CM.2004.269_12.EU513194	0.036	-1.444	CTKATHTGDNSTSVNLTEIVEMQNC	25	3
C.IN.2015.330_15_E36.MK076706	0.42	-0.377	CTNTTTLNRTLDGSERELRNC	21	3		B.US.2019.2990_V7_B6_2.MZ397052	0.051	-1.292	CTNATHINTLGEIEKGEIKNC	21	2		B.ES.2007.X2278_C2_B6.FJ817366	0.038	-1.42	CTNINSTNSTNNTSSNSKMEETIGVIKNC	29	4
C.IN.2016.330_16_A2.MK076707	0.47	-0.328	CTNVKNDTGNGKNNTDTLKRTFDGSERELRNC	32	3		C.ZA.2006.CAP40_2_01_A3_5.JN681231	0.052	-1.284	CSNVTVTCNNTGIDCSNTTDEIKNC	25	4		07_BC.CN.2004.CH038_12.EF042692	0.039	-1.409	CNDVNSTSNGTSNGTDHKNMNEMKNC	26	4
C.IN.2014.330_14_A20.MK076682	0.52	-0.284	CTNVKSNITVKETHNGSELRNC	22	3		B.US.2019.1536_BL_E11_4.MZ397072	0.052	-1.284	CTDVKCNKTQTNNTNNRNCTSGEMAMEEGEMKNC	34	4		C.MW.2007.703010217_B6.KC894109	0.04	-1.398	CGNAIVNESTIEGMKNC	17	2
C.ZA.2009.CAP340_2_00_B3_16.KC154026	0.52	-0.284	CINATKSSNRTSESTGNYSNSMYEEIKNC	29	4		B.DE.2016.1HD6K_D0_061416_F12_S50.KY324655	0.053	-1.276	CTDYNTTTTNDTSKLLMEKGEMKNC	25	3		C.ZA.2005.CAP256_SU.KF241776	0.043	-1.367	CSDAKVNINATYNGTREEIKNC	22	3
C.TZ.2000.98_F4_H5_13.HQ659642	0.53	-0.276	CSTATNTTTRNNTVGEEIKNC	21	3		C.ZA.2007.20258279_V2.HQ595763	0.053	-1.276	CSDATYKNSNASGTYNNNSASGDVTNIPEMKNC	33	3		C.TZ.2003.3873_V1_C24.HM215311	0.043	-1.367	CSDIAKNNSSNGTNNNNITSDMKEEMKNC	29	4
08_BC.CN.2007.CNE46.HQ699971	0.599	-0.223	CKNVSINGTNTNSTGTNGTSIHNVTYNEGVNEMKNC	36	6		B.DE.2016.1HD5K_D0_061416PL2_D12_S28.KY324604	0.054	-1.268	CTDVNATNTNNSSDTNAKSNSTGVKLIEKGEIKNC	35	4		B.IT.1995.TRO_11.AY835445	0.044	-1.357	CTDNITNTNTNSSKNSSTHSYNNSLEGEMKNC	32	5
C.ZA.2008.20927783.HQ595750	0.63	-0.201	CTNIKTNASTTTSTTTRATVTNATVSPTGEMTNC	34	3		B.DE.2016.1HD5K_D0_061416PL1_F1_S17.KY324599	0.054	-1.268	CTDVNATNTNNSSDTNAKSNSTGVKLIEKGEIKNC	35	4		B.US.1985.BAL_01.DQ318210	0.045	-1.347	CTDLRNATSRNVTNTTSSSRGMVGGGEMKNC	31	4
C.TZ.2001.TZA125_17.JQ362423	0.63722	-0.196	CTNANINNDTVANSGTFKVDNSSNVVKNC	29	3		B.DE.2016.1HD5K_D0_061016_C5_S3.KY324594	0.054	-1.268	CTDVNATNTNNSSNTNAKINSTGVRLIEKGEIKNC	35	4		B.US.1986.JRCSF.AY669726	0.046	-1.337	CKDVNATNTTSSSEGMMERGEIKNC	25	3
C.CN.2007.CNE30.HM215411	0.68551	-0.164	CGNVSVSSNGTVASNKTYVEEMRNC	25	4		B.DE.2016.1HD8K_D0_062916_F6_S90.KY324768	0.057	-1.244	CTDLKNITDTDTNTTVPISEKEELKNC	27	3		A1.KE.2000.KER2008_12.AY736809	0.047	-1.328	CSDVTTNNTKVNTTSAPTTTATVNNDNDMKNC	32	3
C.IN.2015.330_15_C36.MK076700	0.69	-0.161	CTNTTTLNRTLDGSERDELRNC	22	3		C.ZA.2008.KO426_T78_10.JN681241	0.057918	-1.237	CTNVNVTSNSTNVNSSSTDNTTLGEIKNC	29	5		C.ET.2002.288_38.JQ362421	0.048	-1.319	CSSNVTSNSNVTSNSTDASKVNKDIIGQMKNC	32	4
C.CN.2007.CNE23.HM215408	0.77	-0.114	CTDVNNSSLANNNGSIANRTIDEEAFKEIKNC	32	4		C.ZA.2005.CAP206_1_B5_Y681D.KJ700457	0.058	-1.237	CTNANISVTSVSNDSRNMNEEIKNC	25	3		B.CN.2005.CNE57.HM215420	0.048	-1.319	CTNPTNTSSRTNSTTDMKNC	20	3
C.ZA.2008.1107356_07.JQ352794	0.78	-0.108	CSDAKITTNSYNITELNEATQGKIKNC	27	2		B.TT.1995.SC422_8.AY835441	0.059566	-1.225	CTDELRNGTYANVTVTEKGEIKNC	24	3		B.CN.2004.CNE12.HM215399	0.049	-1.31	CTNLRNTNNTSSNTSNMTEGGEIKNC	26	4
C.ZA.2006.CAP69_1_12_TA7_1.JX131327	0.79	-0.102	CNNNVTFNSTRNSTVATLNSTMEGEGEMKNC	31	5		C.ZA.2008.CT885_H3_2.JN967797	0.061	-1.215	CTDANVTVNATNNAINITSRYEEMKNC	27	4		07_BC.CN.2004.CH119_10.EF117261	0.049	-1.31	CSKVSNNETDKYNGTEEMKNC	21	3
C.IN.2015.329_15_B1.MK076614	0.98	-0.009	CTNVTTNATSSPLPTVPTNVTDLKNC	26	4		G.ES.2002.X1193_C1.EU885761	0.062532	-1.204	CTNVTSNSTNSTNGVTNNSTVDYREQLKNC	30	5		C.TZ.2005.6785_V5_C14.HM215338	0.05	-1.301	CSSVNVTSQDNATYTNSMKGEIKNC	25	3
B.US.1997.62357_14_D3_4589.EU289189	0.98717	-0.006	CTNATSTNFTAKNEGGIKNC	20	3		B.IT.1996.PVO_4.AY835444	0.063848	-1.195	CSDLRNATNTTNPTVSSRVIKKEMMGEVKNC	31	3		C.ZM.1998.ZM55_28A.AY423971	0.052	-1.284	CTFITNTTEIKNC	13	2
C.ZM.2003.ZM214_15.DQ388516	0.98755	-0.005	CSNVNINETSIDFNVTSNISMKEEMKNC	28	4		G.ES.2003.X1254_C3.EU885762	0.065327	-1.185	CTNVTNNNNATNSSTVESNREELRNC	26	4		C.ZA.1999.DU156_12.DQ411852	0.053	-1.276	CVTYNNSMNSSATYNNSMNGEIKNC	25	4
C.IN.2015.330_15_D36.MK076705	0.99	-0.004	CTNTTTLNRTLDGSERELRNC	21	3		C.ZM.1998.ZM135_10A.AY424079	0.065524	-1.184	CKNATRSNQTTYYDNMDKEIKNC	23	3		C.TZ.2001.TZBD_02.JQ362424	0.057	-1.244	CTNVNVTRGNNTQGYNTNSNNTDGGMRNC	29	4
C.IN.2016.330_16_E6.MK076720	1.02	0.009	CANVNSNSSTTLNETHDGSELKNC	24	3		C.MW.2003.CE0626_E6.FJ444284	0.067	-1.174	CSNVTTSNANTTNNGSVTNNITATDHNTMKEEMTNC	36	5		A1.UG.1992.UG037_8.U09127	0.058	-1.237	CSYNITNNITNSITNSSVNMREEIKNC	27	4
A1.TZ.2005.0330_V4_C3.HM215257	1.0757	0.032	CGKVKNDTRDELRNC	15	2		D.UG.1992.UG021_16.U27399	0.068	-1.167	CTEWKNATTNATNEGIGMKNC	21	3		B.US.2000.RHPA4259_7.AY835447	0.059	-1.229	CTDLVNSNITRVDNTTEKEMKNC	23	3
B.US..BR07.AY124979	1.20419	0.081	CTEANKANNSSNTNNSSTNATSNMWEEMKNC	31	4		C.ZA.2007.CT140_140_B6.JN681233	0.069	-1.161	CVDVIRNASAVRNASNAANASAAGEMKNC	29	4		07_BC.CN.2007.CNE21.HM215407	0.06	-1.222	CKNVSSNSNGTNNKTYHDSKEEMKNC	26	4
C.IN.2016.329_16_C1.MK076647	1.29	0.111	CTNVTVSNCSSTPNASSNPTTPPTPGASKAPCSEVKNC	38	4		C.ZA.1998.DU123_06.DQ411850	0.072	-1.143	CTDVKVNATSNGTTTYNNSIDSMNGEIKNC	30	4		B.US.1985.BAL_26.DQ318211	0.06	-1.222	CTDLKNATNGNNTNTTSSSGGMMGGGEMKNC	31	4
B.CN.2006.CNE4.HM215413	1.31956	0.12	CTNATATNATATNSTVAPAPNSTAARTMTDYEMKNC	36	5		C.ZA.2008.CAP307_2_00_24_1.JN681255	0.076	-1.119	CKNVTVTNNSTENNSTVNNSTVEMKNC	27	5		C.ZA.1997.ZA012_29.EU855133	0.066	-1.18	CTNATFKNNVTNDMNKEIRNC	21	3
B.TT.1995.SC422_8.AY835441	1.32272	0.121	CTDELRNGTYANVTVTEKGEIKNC	24	3		C.TZ.2001.556_F2_3_25.HM215317	0.078	-1.108	CTNVNTTNVNTNDTRSNNSMGEEMKNC	27	4		02_AG.FR.1991.DJ263_8.EU855130	0.068	-1.167	CHNVNSSNSSTSNSSNSSTPINRTIDSDMQEEIKNC	36	6
C.ZA.2008.CA457_H1_1.JN681222	1.84	0.265	CTDKITYYNNSNNNITYTSNSTEMRNC	27	4		C.ZA.2008.CAP306_2_00_F9_1.KC154019	0.08	-1.097	CTNVNITNNDTYNITSNGTNNSTGVKNNDSEMKNC	35	7		B.US.1994.7165_18.AY835437	0.068	-1.167	CINYNNTNNGSNANNTSIEGREEIKNC	27	4
C.ZA.2008.1170887_08.JQ352801	1.95	0.29	CTDAELELNTTTNATLNFNETIKGEVKNC	29	4		C.ZA.2008.CAP291_2_00_H2_15.KF114884	0.083	-1.081	CTDAPINGSASSKNNTSFNDSTVYDERMKGEVKNC	35	4		G.ES.2003.X1254_C3.EU885762	0.07	-1.155	CTNVTNNNNATNSSTVESNREELRNC	26	4
C.IN.2016.329_16_D5.MK076655	2.04	0.31	CTNVTVSNCSSTPNASSNPTTPPTPGASKAPCSEVKNC	38	4		B.US.2019.2319_V7_B1_3.MZ397142	0.084	-1.076	CTDKVGNTANDNSSSWEKVDVGEIKNC	27	2		C.IN.1999.16936_2_21.EF117270	0.072	-1.143	CRNATSKMVNDTRNVEEMKNC	21	3
C.IN.2016.330_16_H2.MK076724	2.05	0.312	CTNVKRNDTGNDKNNTTTLNRTLDGSERELRNC	33	4		C.ZA.2007.CA392_H2_6.JN681221	0.086	-1.066	CTNATVPANMTANTTPAGTNASVKTTDEMKNC	32	5		B.IT.1996.PVO_4.AY835444	0.079	-1.102	CSDLRNATNTTNPTVSSRVIKKEMMGEVKNC	31	3
C.IN.2015.329_15_A1.MK076610	2.11	0.324	CTNVTTNATSSPLPTVPTNVTDLKNC	26	4		B.US.1997.1054_07_TC4_1499.EU289185	0.08811	-1.055	CSNYAGTNTTAINTNTTVWGEKMDPGEIKNC	31	3		07_BC.CN.2004.CH070_1.EF117255	0.091	-1.041	CKDVSINNGNVSSSNGSTSHNNSSIDNETLNEGMKEMKNC	40	5
C.ZA.2008.CAP308_2_00_E11_35.KC154020	2.16	0.334	CGNVNVTQESLNVTGEFINVTGPSIKEDMRNC	32	4		07_BC.CN.2007.BJOX019000_02_1.HM215380	0.0928	-1.032	CTNVNSNSSSNSSNSSGNSNSTFENMQEMKNC	32	5		B.TT.1995.SC422_8.AY835441	0.092	-1.036	CTDELRNGTYANVTVTEKGEIKNC	24	3
A1.KE..MB539_2B7.DQ187082	2.46665	0.392	CSNANVTSENSTIMGDREEIKNC	23	3		B.US.2019.4236_BL_C5_3.MZ397093	0.093	-1.032	CTDYLGNSTNSSKNSTNSSRIEERVMKNC	29	5		G.ES.2005.X2131_C1_B5.FJ817368	0.096	-1.018	CTDVTNSSTNSTNGVTNNSTVNYRERLKNC	30	4
B.US.1995.5768_4.AY835435	2.51893	0.401	CIDYYGNTTNSNNSSETMMEKGEIKNC	27	3		C.ZA.2007.19715820_A10_H2.HQ615950	0.095	-1.022	CKDVNSTVGNTTTHAYNDTYNSMKNC	26	4		C.MW.2004.CE1176_A3.FJ444437	0.098	-1.009	CTNTTVSNGSSNSNANFEEMKNC	23	3
C.TZ.2004.6631_V3_C10.HM215335	2.64696	0.423	CTNVNSTAPNSTAATSTTTSSSTTSSSTTTATYNEMTNC	39	3		B.US.2019.1536_V15_D11_4.MZ397069	0.098	-1.009	CTDVKCNKTQTNNTNNRNCTSGEMAMEEGEMKNC	34	4		07_BC.CN.2004.CH181_12.EF117259	0.102	-0.991	CKNVNSTGKNVTSTSNGTYNSTYREEMKNC	30	5
B.CH..ZENV16_1202_7.KU600818	2.99	0.476	CTNWGNSTKSNNNATGSSKVGKMNEEVKNC	30	3		C.ZA.2007.704809221_1B3.FJ444103	0.098862	-1.005	CTNANITNTNANSTNSTSTNANKTSINNDMQEIKNC	36	5		C.TZ.2003.3301_V1_C24.HM215294	0.105	-0.979	CTDVTVNGTIVKVNSTGMKNC	21	3
A1.TZ.2005.0439_V5_C1.HM215258	3.13984	0.497	CSHNITRLNTSSPNITGNDTNSSPNITENDTENERKNC	38	8		C.ZA.2007.3514597.HQ595759	0.099	-1.004	CSNVNITNNGTTNGTSDMKEEMKNC	25	4		G.ES.2002.P0402_C2_11.EU885759	0.107	-0.971	CTNVNNSSATNNSMVDDREGLKNC	24	3
01_AE.CN.2006.CNE3.HM215410	3.36	0.526	CTNANLTKVINTTDPRISNETRKEIEKNNIADEVRNC	37	4		B.US.2015.1HC2_D0_012016_F5_S52.KY324092	0.1	-1	CTNVNATNMSNKSNTTGLIEEGEIKNC	27	5		A1.KE..BI369_9A.DQ187019	0.112	-0.951	CTNFNPNSTRNGSNDTDRGEGGNNTVTNREEIKNC	35	5
B.CH..ZENV07_0504_15.KU600814	3.78	0.577	CTDAKNDTEKVMRNC	15	2		B.US.2019.2319_BL_B2_4.MZ397139	0.101	-0.996	CTDKVGNATNDTVDNNNSSSWEKVDVGEIKNC	32	4		C.ZA.1998.DU422_1.DQ411854	0.12	-0.921	CKNVNISANANATATLNSSMNGEIKNC	27	4
A1C.TZ.2004.6540_V4_C1.HM215330	3.81181	0.581	CKNVNDTRNGNVTYNNTMNEEIKNC	25	4		B.CN.2006.CNE4.HM215413	0.102	-0.991	CTNATATNATATNSTVAPAPNSTAARTMTDYEMKNC	36	5		C.IN.1999.25710_2_43.EF117271	0.12	-0.921	CSNVTYNESMKEVKNC	16	3
D.TZ.2004.6405_V4_C34.HM215327	3.92304	0.594	CSEMKNGTRGASNSTGTNNGTISSTDRMNC	30	4		C.ZA.2008.CT977_69_12.JN681239	0.102	-0.991	CTSVENATSTVNNVTDGSNSTASPSIKEEMFNC	33	4		C.ZM.1998.ZM135_10A.AY424079	0.122	-0.914	CKNATRSNQTTYYDNMDKEIKNC	23	3
01_AE.CN.2007.BJOX010000_06_2.HM215373	4.08713	0.611	CTNANWTHNSTNDKNSTENIIRNIGNITDEVKNC	34	5		B.US.2019.1536_V16_B6_1.MZ397077	0.103	-0.987	CTDVKCNKTQTNNTNNRNCTSGEMAMEEGEMKNC	34	4		A1D.TZ.2004.0815_V3_C3.HM215260	0.131	-0.883	CSDIDNNRNNSTVTNSTVTNSTADMKNC	28	4
D.UG.2001.231966_C2.JX512899	4.09935	0.613	CTEWKNATTGNATTGNATAENATIGDIGLKNC	32	5		C.ZA.2008.1107356_07.JQ352794	0.103	-0.987	CSDAKITTNSYNITELNEATQGKIKNC	27	2		B.US.1986.YU2.M93258	0.135	-0.87	CTDLRNATNTTSSSWETMEKGEIKNC	26	3
02_AG...MGRM_AG_002.MF510462	4.987	0.698	CSNVTSGSNVTSGSNVTSGNSNISNEMAGEIKNC	34	5		B.US.2015.1HC2_D0_012016_A5_S39.KY324082	0.104	-0.983	CTNVNATNMSNKSNTTNATTNWGLIEEGEIKNC	33	6		B.US.2001.TRJO4551_58.AY835450	0.137	-0.863	CTDWTNGTDWNTTNSNNTTISKEETIEGGEMKNC	34	4
C.CN.2006.CNE58.HM215421	5.52583	0.742	CKNVTLNCGNDTSGNDTLECEKGTNNETYDESVKELRNC	39	5		C.ZA.2008.CAP323_2_00_B6_45.KC154023	0.105	-0.979	CTNATVTNATVNNTGWDEMKNC	22	4		08_BC.CN.2007.CNE53.HM215417	0.143	-0.845	CRNVSSNGTYNETYNEIKNC	20	4
C.ZA.2010.CAP382_2_00_D7_19.KC154028	6.42	0.808	CTNANGTDTDNNSKYGEIKNC	21	3		C.ZA.2008.20803520.HQ595748	0.108	-0.967	CTNANFTSTSNKTVNMTEEIKNC	23	4		C.ZM.2002.ZM215_8.DQ422948	0.161	-0.793	CTNATYNGSTIEDVRNC	17	3
01_AE.CN.2007.CNE56.HM215419	6.47714	0.811	CTKVKLTNFKETNDSNIGNITNEIANC	27	3		02_AG.CM.2004.211_9.EU513187	0.10866	-0.964	CTDVRNRTLNYTYNNSTSNISLVSSDMEGEIKNC	34	5		B.US.1995.5768_4.AY835435	0.164	-0.785	CIDYYGNTTNSNNSSETMMEKGEIKNC	27	3
01_AE.TH.2001.R2184_C4.JN944665	7.36096	0.867	CTNAKLTKVSNTTDDVPSIVGNVTDEIKNC	30	3		D.UG.1992.UG024_2.U43386	0.111	-0.955	CIEWKNENETKGNKTVDPDKDIGMKNC	27	3		A1.KE..MI369_A5.DQ187018	0.166	-0.78	CTNFNPNSTRNEGNGTAGGEGSNDTVTNREEIKNC	35	4
B.US.2000.WITO4160_33.AY835451	7.67	0.885	CTNVTISSTNGSTANVTMREEMKNC	25	4		C.MW.2003.CE0665_F2.KC894076	0.114	-0.943	CSNNVTINGTMKEEMRNC	18	3		C.ZA.1998.DU123_06.DQ411850	0.175	-0.757	CTDVKVNATSNGTTTYNNSIDSMNGEIKNC	30	4
C.ZM.2003.249M_B10.EU166862	8.11087	0.909	CNNVNVTHNSTYNNTEGEQIKNC	23	4		C.ZA.2008.CAP292_2_00_12_4.JN681254	0.123	-0.91	CVNANRTINVTTTGNITNANNTRNITYEGSTEIKNC	36	6		02_AG.CM.2004.263_8.EU513182	0.191	-0.719	CSSVSNSSSSNSTYNITVSQSMEGEIKNC	29	4
C.ZM.2003.ZM249_1.DQ388514	8.84098	0.947	CNNVNVTHNSTYNNTEGEQIKNC	23	4		A1.KE.2000.KER2008_12.AY736809	0.123	-0.91	CSDVTTNNTKVNTTSAPTTTATVNNDNDMKNC	32	3		C.ZA.2008.KO426_T78_10.JN681241	0.197	-0.706	CTNVNVTSNSTNVNSSSTDNTTLGEIKNC	29	5
02_AG.FR.1991.DJ263_8.EU855130	9.53908	0.98	CHNVNSSNSSTSNSSNSSTPINRTIDSDMQEEIKNC	36	6		B.US.2019.1536_V15_D6_1.MZ397068	0.123	-0.91	CTDVKCNKTQTNNTNNRNCTSGEMAMEEGEMKNC	34	4		B.TT.1994.QH0692_42.AY835439	0.212	-0.674	CTDEVKTSYANKTSNETYKTSNETFGEIKNC	31	4
B.FR.1983.HXB2.K03455	11	1.041	CTDLKNDTNTNSSSGRMIMEKGEIKNC	27	3		C.ZA.2008.ME067_A10_15.JN681245	0.133	-0.876	CTNVTEATNGTNTTSTPPTAGYDEMKNC	28	4		G.ES.2002.X1193_C1.EU885761	0.213	-0.672	CTNVTSNSTNSTNGVTNNSTVDYREQLKNC	30	5
02_AG.CM.2004.T251_18.EU513196	11.351	1.055	CKDVNNSTNKTTIYKEMNGEIKNC	24	3		B.US.2001.TRJO4551_58.AY835450	0.13814	-0.86	CTDWTNGTDWNTTNSNNTTISKEETIEGGEMKNC	34	4		C.CN.2006.CNE58.HM215421	0.25	-0.602	CKNVTLNCGNDTSGNDTLECEKGTNNETYDESVKELRNC	39	5
A1.KE.2000.KER2008_12.AY736809	12.7694	1.106	CSDVTTNNTKVNTTSAPTTTATVNNDNDMKNC	32	3		C.CN.2006.CNE58.HM215421	0.1383	-0.859	CKNVTLNCGNDTSGNDTLECEKGTNNETYDESVKELRNC	39	5		C.ZA.1998.DU172_17.DQ411853	0.3	-0.523	CSDVKIKGTNATYNNATYNNNNTISDMKNC	30	4
B.US.2001.REJO4541_67.AY835449	13.1	1.117	CTDLNVTNSNSTDHSTNSSLEAKGEIKNC	29	4		B.US.1996.6244_13_B5_4567.EU289191	0.13892	-0.857	CTDYWNTNNTNTTASTTTTSTPTSSNIGGMMKKGEIQQC	39	2		02_AG.CM.2004.235_47.EU513195	0.301	-0.521	CRNTNASSNTSGDMQGEEMKNC	22	3
A1.UG.2007.191955_A11.HM215272	14.1958	1.152	CIDIANDTSRNVTVEMKREIQNC	23	3		C.ZA.2009.CAP332_2_00_C10_1.KF114887	0.14	-0.854	CVTANGTNDNRTNSEANKAVSDIDREEIKNC	31	3		CD.TZ.2004.3337_V2_C6.HM215297	0.305	-0.516	CTNATNDKVSSELEMKNC	18	2
C.CN.2007.CNE31.HM215412	14.9	1.173	CGNTTKSTTKHSFLNETYKGEIKNC	25	3		A1.TZ.2005.0260_V5_C36.HM215256	0.14506	-0.838	CTDYKGNYTNYNYTKNNGTGHNITSDMEGEIKDC	34	4		CD.TZ.2004.3817_V2_C59.HM215310	0.332	-0.479	CRNANITDITTVDKPIVGDIQNC	23	2
B.CH.2001.NAB9PRE_CL_106.EU023928	15.8	1.199	CTDVRNDTNSGNSTNSDNGNTTTSGGEKMVKENMKNC	37	4		B.US.1986.YU2.M93258	0.14753	-0.831	CTDLRNATNTTSSSWETMEKGEIKNC	26	3		A1.TZ.2005.0260_V5_C36.HM215256	0.378	-0.423	CTDYKGNYTNYNYTKNNGTGHNITSDMEGEIKDC	34	4
02_AG.CM.2004.T253_11.EU513191	18.9	1.276	CSNFSGDNSTNTSVSDDMQGEIKNC	25	4		B.US.2015.1HC3_D0_012216_B1_S40.KY324182	0.148	-0.83	CKDWNSNSTRNNNNTTAASNTTGIPKLENGEIKNC	35	4		C.TZ.2003.6471_V1_C16.HM215328	0.429	-0.368	CSHAVRVTGNNDTATRKNTTVDNNNTVDDSTMDEQMKNC	39	4
A1.KE.1996.Q769_H5.AF407159	19.9	1.299	CSNINNIPNVNASSIPKDVKEEIKNC	26	2		B.US.2015.1HC3_D0_012016_F7_S31.KY324177	0.15	-0.824	CKDWNSNSTRKDNNTTAASNTTGIPKLENGEIKNC	35	4		C.TZ.2005.3168_V4_C10.HM215289	0.44	-0.357	CVDATIYNGTIKDSSTNYTLNSTEELKNC	29	4
D.UG.1999.A07412M1_VRC12.HM215357	23.2122	1.366	CTTYWNETLQGNETKGKNRSDIMTC	25	3		B.US.2019.2319_BL_B3_2.MZ397140	0.152	-0.818	CTDKVGNTANDTVDNNNSSSWEKVDVGEIKNC	32	3		C.ZM..ZM176_66.	0.504	-0.298	CSNVNSSNVYTPMNSTLKNITEEMKNC	27	4
BC.CN.2007.CNE40.HM215414	24.9	1.396	CTNVKINSTSNETCIDSGNNSTCNETYKEMRNC	33	5		B.US.1987.SG3.L02317	0.154	-0.812	CTDELKNATNTTSTNTPSGSWKKMERGEIKNC	32	3		C.IN.1999.25925_2_22.EF117273	0.519	-0.285	CENVDGNDTYNGTNEMKNC	19	3
A1.KE.1995.Q461_E2.AF407156	25.6	1.408	CTDWTNNATSTNQTTPATSEETGVKNC	27	3		C.ZA.2007.CT431_G6_6.JN681234	0.156	-0.807	CSNVTRNNSITYNINMTQEMKNC	23	4		C.ZM.2003.ZM214_15.DQ388516	0.563	-0.249	CSNVNINETSIDFNVTSNISMKEEMKNC	28	4
C.ZM.1998.ZM135_10A.AY424079	30	1.477	CKNATRSNQTTYYDNMDKEIKNC	23	3		B.TT.1994.QH0692_42.AY835439	0.15907	-0.798	CTDEVKTSYANKTSNETYKTSNETFGEIKNC	31	4		C.ZA.1998.TV1_29.EU855132	0.67	-0.174	CTDTNVTGNRTVTGNSTNNKKGTGTNGTGIYNIEEMKNC	39	5
D.KE.2001.NKU3006_EC1.JQ715411	45	1.653	CTDVKNETIAKTFNKNKTMKNETMKNLNDTIKNLNETMTNC	41	6		B.CN.2007.BJOX003000_19_1.HM215365	0.168	-0.775	CIDYKSNTTNGTKTASNSSWEYMEGEIKNC	30	4		C.CN.2007.CNE30.HM215411	0.742	-0.13	CGNVSVSSNGTVASNKTYVEEMRNC	25	4
							C.ZA.2007.2869751_A4_D3.HQ615954	0.17	-0.77	CTFKNSANCSDSKVCNNTIWTEARNC	26	3		C.ZA.1998.DU151_02.DQ411851	0.82	-0.086	CTNAPAYNNSMHGEMKNC	18	2
							B.US.2000.WITO4160_33.AY835451	0.18601	-0.73	CTNVTISSTNGSTANVTMREEMKNC	25	4		B.TT.1994.QH0515_1.AY835440	0.907	-0.042	CTDKLRNDTSGTNSSSWEKVQKGEIKNC	28	3
							C.ZA.2007.20198102_E9_G1.HQ615944	0.196	-0.708	CSNVTHNASVEGDYNDSMKKEMKNC	25	4		C.IN.1999.16845_2_22.EF117269	1.12	0.049	CTDANITCNSTTSSNNCTSYEINKEDMGEIKNC	33	4
							C.TZ.2004.6631_V3_C10.HM215335	0.19684	-0.706	CTNVNSTAPNSTAATSTTTSSSTTSSSTTTATYNEMTNC	39	3		A1.TZ.2005.0330_V4_C3.HM215257	1.83	0.262	CGKVKNDTRDELRNC	15	2
							B.TT.1994.QH0515_1.AY835440	0.2	-0.699	CTDKLRNDTSGTNSSSWEKVQKGEIKNC	28	3		02_AG.CI.1999.928_28.EU513199	2.12	0.326	CADAQNVTDTNTTISNEMQGEIKNC	25	3
							B.US.2015.1HC3_D0_012216_E10_S49.KY324187	0.203	-0.693	CKDWNSNSTRNDNNTTAASNTTGIPKLENGEIKNC	35	4		D.UG.1998.57128_VRC15.AY736829	2.4	0.38	CTNATATNATATSQNSTDGSNKTVNTDTGMKNC	33	5
							C.ZM..ZM176_66.	0.209	-0.68	CSNVNSSNVYTPMNSTLKNITEEMKNC	27	4		D.TZ.2004.6405_V4_C34.HM215327	2.88	0.459	CSEMKNGTRGASNSTGTNNGTISSTDRMNC	30	4
							B.US.2019.1536_BL_E6_1.MZ397071	0.21	-0.678	CTDVKCNKTQTNNTNNRNCTSGEMAMEEGEMKNC	34	4		B.CN.2006.CNE4.HM215413	2.99	0.476	CTNATATNATATNSTVAPAPNSTAARTMTDYEMKNC	36	5
							02_AG.CM.2004.263_8.EU513182	0.23564	-0.628	CSSVSNSSSSNSTYNITVSQSMEGEIKNC	29	4		C.TZ.2004.0921_V2_C14.HM215262	3.86	0.587	CTITNSSSIMTNC	13	2
							07_BC.CN.2007.CNE19.HM215405	0.23616	-0.627	CKNATATSNKTNQESMEEIKNC	22	3		07_BC.CN.2007.CNE20.HM215406	4.32	0.635	CGNITTRKESMTEMKNC	17	2
							C.ZA.2007.704010083_B8.FJ443671	0.238	-0.623	CSNVNITTNGTVVREGQGNNVANVTYNNSMNGEIKNC	37	5		C.ZA.2005.CAP244_D3.DQ435684	5.23	0.719	CTNVNHSSTNVSHSSTNVSQSSNSSQDNTTIDESMREEIKNC	42	6
							B.US.2019.1536_BL_E5_3.MZ397070	0.238	-0.623	CTDVKCNKTQTNNTNNRNCTSGEMAMEEGEMKNC	34	4		D.UG.2006.191821_E6_1.HM215270	6.91	0.839	CTEEKNKNLTKVAMTNC	17	2
							D.UG.2007.191882.JX236673	0.239	-0.622	CTDASTKNMTKGMEGEIKNC	20	2		B.CN.2004.CNE10.HM215397	10.1	1.004	CSNLNTTNTSSTIEGGEIKNC	21	3
							B.US.2015.1HC1_D0_070516_F10_S90.KY324006	0.242	-0.616	CTDLKNGTVENGTVTNISAVANISIEERMGREELRNC	37	5		A1.TZ.2004.3365_V2_C20.HM215298	10.3	1.013	CSDVTSNGTNSNVTNREEMKNC	22	3
							B.US.2015.1HC3_D0_012016_G2_S34.KY324179	0.243	-0.614	CKDWNSNSTRNDNNTTAASNTTGIPKLENGEIKNC	35	4		02_AG.CM.2004.T251_18.EU513196	10.5	1.021	CKDVNNSTNKTTIYKEMNGEIKNC	24	3
							C.MW.2008.CH0694.KJ700458	0.246	-0.609	CTKANFNNGTSSNNSTSSNNTMYEEMKNC	29	4		02_AG.CM.2005.T278_50.EU513198	11.6	1.064	CHNFTSSSNSSNSTVSPQMRGEIQNC	26	4
							C.MW.2004.CE0985_H7.FJ444391	0.249	-0.604	CSDVKNNVTTNGTSDSSNITSNIKDEMKNC	30	4		A1D.KE..BS208_B1.KX364401	13.9	1.143	CSNHKSIMGEEVKNC	15	1
							C.ZA.2005.CAP225_1_06_A2_18.JN681225	0.25	-0.602	CSNASPNNASLANLKVLNASYNDTIYQDGGVKSC	34	4		B.US..BL01.AY124970	15.5	1.19	CTDQRKNTSPLGEAEKMEKGEMKNC	25	2
							C.ZA.2007.CT810_G4_7.KF114891	0.264	-0.578	CENVTINNTTASNNSMGETRREEMRNC	27	4		C.IN.2000.001428_2_42.EF117266	18.2	1.26	CTQVNATQGNTTQVNVTQVNGDEMKNC	27	4
							D.UG.1998.57128_VRC15.AY736829	0.27329	-0.563	CTNATATNATATSQNSTDGSNKTVNTDTGMKNC	33	5
							B.US.2019.6292_V7_C8_1.MZ396994	0.277	-0.558	CTNLNTTTSDQNSNETSLNMEQGEIKNC	28	3
							D.UG.2008.191859.JX236672	0.277	-0.558	CTDNVNVINATGTEISSNSTGMTNC	25	3
							B.US.2015.1HC3_D0_012216_G3_S52.KY324191	0.284	-0.547	CKDWNSNSTRNDNNTTAASNTTGIPKLENGEIKNC	35	4
							B.US.2015.1HC1_D0_061516_C4_S70.KY323999	0.286	-0.544	CTDLKNGTVENGTATNISTVANMSIEERMGREELRNC	37	5
							C.CN.2007.CNE30.HM215411	0.28917	-0.539	CGNVSVSSNGTVASNKTYVEEMRNC	25	4
							C.ZA.2008.1143465_14.JQ352799	0.298	-0.526	CTDAEGNYSDNIPSFNESMRGEVKNC	26	3
							B.US.2015.1HC1_D0_061516_A1_S68.KY323997	0.305	-0.516	CTDLKNGTVENGTATNISTVANMSIEERIGREELRNC	37	5
							B.US.1995.5768_4.AY835435	0.314	-0.503	CIDYYGNTTNSNNSSETMMEKGEIKNC	27	3
							B.US.2015.1HC1_D0_061616_G4_S15.KY324000	0.337	-0.472	CTDLKNGTVENGTAVNISTVANISIEERMGREELRNC	37	5
							C.CN.2007.CNE31.HM215412	0.348	-0.458	CGNTTKSTTKHSFLNETYKGEIKNC	25	3
							C.TZ.2004.377_V4_C09.HM215308	0.354	-0.451	CSNNVTVRNETIINEASKYLNNTVKEEMRNC	31	4
							02_AG.CM.2004.T251_18.EU513196	0.36753	-0.435	CKDVNNSTNKTTIYKEMNGEIKNC	24	3
							02_AG.CM.2004.T255_34.EU513184	0.38	-0.42	CVNSNFTNNSSNSSNNSNIDMQEEIKNC	28	5
							C.TZ.2005.3168_V4_C10.HM215289	0.38798	-0.411	CVDATIYNGTIKDSSTNYTLNSTEELKNC	29	4
							C.ZA.1998.TV1_29.EU855132	0.41	-0.387	CTDTNVTGNRTVTGNSTNNKKGTGTNGTGIYNIEEMKNC	39	5
							C.ZM.2003.ZM214_15.DQ388516	0.41112	-0.386	CSNVNINETSIDFNVTSNISMKEEMKNC	28	4
							B.US.2015.1HC1_W4_071216_D3_S66.KY324070	0.446	-0.351	CTDLKNGTVENGTATNISTVANMSIEERMGREELRNC	37	5
							D.UG.2007.9009SA_A4_2.HM215351	0.524	-0.281	CTTNSTNFANSTGKDIEMQDC	21	2
							C.ZA.2008.CAP308_2_00_E11_35.KC154020	0.533	-0.273	CGNVNVTQESLNVTGEFINVTGPSIKEDMRNC	32	4
							C.ZA.2009.21197826_V1.HQ595753	0.551	-0.259	CSNANVTTANATYENNTIGEIKNC	24	4
							B.US.2015.1HC1_W4_070516PL2_G5_S11.KY324056	0.557	-0.254	CTDLKNGTVENGTATNISTVANMSIEERMGREELRNC	37	5
							C.ZA.2008.CAP327_2_00_C6_37.KF114885	0.576	-0.24	CTDANLTYTDVTPTIRPEKKEKVQNC	26	2
							C.ZA.2008.20915593.HQ595749	0.58	-0.237	CTANITLANVTLSGSSGNITGEMRNC	26	4
							C.ZA.2008.20721190.HQ595747	0.611	-0.214	CTDVTNTTGSNNTSNNITVAKSMEGEIKNC	30	4
							C.ZA.2008.CAP304_2_00_F6_6.KC154018	0.678	-0.169	CTNVSDTSEMKNC	13	2
							C.ZA.2009.CAP347_2_00_B1_1.JN681258	0.682	-0.166	CTNVTTNNTISTSTTNVTTEQDTQEMKNC	29	4
							C.IN.1999.16845_2_22.EF117269	0.69596	-0.157	CTDANITCNSTTSSNNCTSYEINKEDMGEIKNC	33	4
							B.HT.1992.HT593_1.U08444	0.704	-0.152	CHDVNVNGTANNGTTNVTESGVNSSDVTSNNVTNSNWGTMEKGEIKNC	48	6
							CD.TZ.2004.3817_V2_C59.HM215310	0.71523	-0.146	CRNANITDITTVDKPIVGDIQNC	23	2
							02_AG.CI.1999.928_28.EU513199	0.71845	-0.144	CADAQNVTDTNTTISNEMQGEIKNC	25	3
							C.ZA.2008.SO706_T10B_3.JN681249	0.744	-0.128	CEKVKVNASSNCSTSSNSCTFSNSSKAYENAGMMNC	36	4
							02_AG.CM.2005.T278_50.EU513198	0.80694	-0.093	CHNFTSSSNSSNSTVSPQMRGEIQNC	26	4
							C.ZA.2009.KO243_H6_3.KF114892	0.867	-0.062	CSNRTVNKTKATVTTSPTSTSASTPVRTTTTPNDDMKNC	39	3
							C.TZ.2001.569_F1_37_10.HM215318	0.869	-0.061	CTNVTRNDNITHNDTADAEMKDC	23	3
							B.US.2015.1HC1_D0_070516_F11_S91.KY324007	0.878	-0.057	CTDLKNDTANNSRRIMEGQEMKNC	24	3
							D.ES.2007.P1741_A2.HM068556	0.887	-0.052	CTTWVPNNATNNNTIGDEIGVKNC	24	3
							C.ZA.2009.21399975_E2_B3.HQ615957	0.925	-0.034	CTNATATSSNSTDGGNGEIKNC	22	3
							C.TZ.2004.0984_V2_C2.HM215263	0.954	-0.02	CVTFNCTNVNATNNGTTPSNGNVTCKTEEEIKNC	34	5
							C.TZ.2000.98_F4_H5_13.HQ659642	0.962	-0.017	CSTATNTTTRNNTVGEEIKNC	21	3
							BC.CN.2007.CNE40.HM215414	0.964	-0.016	CTNVKINSTSNETCIDSGNNSTCNETYKEMRNC	33	5
							C.IN.2016.330_16_H2.MK076724	0.99	-0.004	CTNVKRNDTGNDKNNTTTLNRTLDGSERELRNC	33	4
							C.IN.2016.330_16_A2.MK076707	1.02	0.009	CTNVKNDTGNGKNNTDTLKRTFDGSERELRNC	32	3
							C.TZ.2003.6471_V1_C16.HM215328	1.09401	0.039	CSHAVRVTGNNDTATRKNTTVDNNNTVDDSTMDEQMKNC	39	4
							C.TZ.2003.6838_V1_C35.HM215341	1.1303	0.053	CTNVNATDNVTYKEKMEGEIKNC	23	3
							B.US..MN_3.HM215430	1.29	0.111	CTDLRNTTNTNNNTDNNNSKSEGTIKGGEMKNC	33	4
							01_AE.TH.2010.40100_V01_MN01.MF622080	1.29	0.111	CTSATVTNSTNVTDHSDIGKITDEIRNC	28	3
							C.IN.2016.330_16_D4.MK076712	1.54	0.188	CTNVKRNDKGNDNNNTTTLNRTLDGSERELRNC	33	3
							08_BC.CN.2007.CNE52.HM215416	1.75642	0.245	CTNANVSINGTYNMYNESMSGVKNC	25	4
							C.TZ.2001.TZA125_17.JQ362423	1.77	0.248	CTNANINNDTVANSGTFKVDNSSNVVKNC	29	3
							C.CN.2007.CNE17.HM215403	1.91586	0.282	CTDVNVTNVNVTMSNGTMSNDTMSNSTQVNVTMNNGSWITDGMQNC	46	8
							C.BW.2005.2865_A11_12.KC154013	2.057	0.313	CTNATFTNTNFTTTNYNSTGSMNEEMKNC	29	4
							A1.KE.1994.Q259_17.AF407152	2.62522	0.419	CYNVTKSDKITKDMQEEIKNC	21	2
							02_AG.CM.2004.T253_11.EU513191	2.7	0.431	CSNFSGDNSTNTSVSDDMQGEIKNC	25	4
							DO.FR.2008.RBF208.GQ351296	2.86	0.456	CTNATSKDTSPTNTPVNSSSIGEVKNC	27	3
							C.ZA.2009.CT565_C7_48.KF114890	2.97	0.473	CANVNITKNVTYSYSNSTHNITEEMKNC	28	5
							B.FR.1983.HXB2.K03455	3.91	0.592	CTDLKNDTNTNSSSGRMIMEKGEIKNC	27	3
							C.ZA.2008.20927783.HQ595750	4.152	0.618	CTNIKTNASTTTSTTTRATVTNATVSPTGEMTNC	34	3
							B.US..BL01.AY124970	5.28	0.723	CTDQRKNTSPLGEAEKMEKGEMKNC	25	2
							C.IN.2000.0013095_2_11.EF117267	5.84	0.766	CSKAKNITEEVIKNNTYKEDIRNC	24	3
							C.ZA.2010.CAP382_2_00_D7_19.KC154028	5.885	0.77	CTNANGTDTDNNSKYGEIKNC	21	3
							C.ZA.2008.CAP290_2_00_23_6.JN681253	7.994	0.903	CTEASLTGNNTDSLNGTLMEKEMKNC	26	3
							C.ZA.2008.20358510_01.JQ352790	8.535	0.931	CTNVTNNASQTGYNSYNDTLGGRDKIKEEIRNC	33	4
							D.UG.2001.231965_C1.JQ361079	10	1	CSDLDNSNKGNATNTTVASEAGMNTTVAPEAGMKNC	36	4
							A1.KE.1994.Q842_D12.AF407160	12.812	1.108	CNNVTNNGTSDMREEIKNC	19	3
							C.ZA.2007.2891391_A2_E1.HQ615955	12.928	1.112	CINVTMKEVNVTDTKKEMKNC	21	3
							D.UG.2007.191727_F6.HM215269	14.64	1.166	CIDIDWNSNANANATVYPTVAATTTAEEKMEVKNC	35	2
							A1D.KE..BS208_B1.KX364401	15.1	1.179	CSNHKSIMGEEVKNC	15	1
							D.UG.1999.A08483M1_VRC9.HM215358	19.533	1.291	CAEWKETNVTNTTTANTTATKTNTTGWNVGMKNC	34	5
							A1C.TZ.2004.6041_V3_C23.HM215321	21.72	1.337	CHNVNATNATITNNASITNDMEGEIKNC	28	4
							C.ZA.2005.CAP244_D3.DQ435684	41.1	1.614	CTNVNHSSTNVSHSSTNVSQSSNSSQDNTTIDESMREEIKNC	42	6
							A1D.KE..MS208_A1.DQ187010	45.556	1.659	CINHRIINNTNGTIDMGDEIKNC	23	3

## Sheet: Figure 2d
Figure 2d. Datasets used to analyze the association between V1 features and bNAb PG9 neutralization sensitivities.							Figure 2d. Datasets used to analyze the association between V1 features and bNAb VRC26.25 neutralization sensitivities.								Figure 2d. Datasets used to analyze the association between V1 features and bNAb PGDM1400 eutralization sensitivities.
Seq_name	PG9_IC50_geometric_mean	lg10_IC50	Seqs	Length	PNGs		Seq_name	VRC26_25_IC50_geometric_mean	lg10_IC50	Seqs	Length	PNGs			Seq_name	PGDM1400_IC50_geometric_mean	lg10_IC50	Seqs	Length	PNGs
C.ZA.2009.CAP347_2_00_B1_1.JN681258	0.001	-3	CTNVTTNNTISTSTTNVTTEQDTQEMKNC	29	4		07_BC.CN.2004.CH117_4.EF117262	3.42e-05	-4.466	CRNVSDSRNGNSTYNESEQEMKNC	24	4			01_AE.TH.1992.92TH021.AY669775	5.22e-05	-4.282	CTNANLANVNNRTNDSNIIGNITDEIRNC	29	4
C.TZ.2004.0041_V3_C18.HM215253	0.001	-3	CENVNVTSNSSVTTSTSNTTATSINNMNGEIKNC	34	4		07_BC.CN.2004.CH181_12.EF117259	5.85e-05	-4.233	CKNVNSTGKNVTSTSNGTYNSTYREEMKNC	30	5			01_AE.TH.1999.C1080_C3.JN944660	0.00058085	-3.236	CTNVTLTNVNYTNNFPNIGNITDEVRNC	28	4
02_AG.CM.2004.T250_4.EU513189	0.001748	-2.757	CQAFNSSSHTNSSIAMQEMKNC	22	3		A1.KE..BB201_B42.DQ187171	9.65e-05	-4.015	CRNITGVNITEGKEEIKNC	19	3			01_AE.TH.1990.CM244_EC1.JQ715397	0.0006	-3.222	CTNANLTKANLTNVNNRTNVSNIIGNITDEVRNC	34	6
C.ZA.2007.704010042_2E5.KC894113	0.002	-2.699	CTNAKNDNATVDGNSTTGGEIKNC	24	3		A1D.KE..BS208_B1.KX364401	0.00011696	-3.932	CSNHKSIMGEEVKNC	15	1			02_AG.CM.2004.T250_4.EU513189	0.00071978	-3.143	CQAFNSSSHTNSSIAMQEMKNC	22	3
C.ZA.2007.CT072_56_7.JN681232	0.002	-2.699	CTNVTNDTNANIVKREGIEMKNC	23	3		07_BC.CN.2007.CNE19.HM215405	0.00011696	-3.932	CKNATATSNKTNQESMEEIKNC	22	3			C.MW.2004.1394_C9G1.FJ444527	0.00088891	-3.051	CTNVTLKDTNGNSTSGNDTNVDNEKAINEDMRNC	34	4
B.US.1986.JRCSF.AY669726	0.0024742	-2.607	CKDVNATNTTSSSEGMMERGEIKNC	25	3		CD.TZ.2005.3326_V4_C3.HM215296	0.00011696	-3.932	CTNINATISNATMGEMKNC	19	3			C.ZA.2005.19314479_A2_5.HQ615958	0.001	-3	CSTATYNKSIIREGEIKNC	19	2
C.IN.1998.98IN022.AY669748	0.0026207	-2.582	CSNNVTINSTRIKNSEEIKNC	21	3		C.CN.2006.CNE58.HM215421	0.00011696	-3.932	CKNVTLNCGNDTSGNDTLECEKGTNNETYDESVKELRNC	39	5			D.UG.2001.231966_C2.JX512899	0.001	-3	CTEWKNATTGNATTGNATAENATIGDIGLKNC	32	5
A1.KE.2000.KER2018_11.AY736810	0.0032512	-2.488	CINANVTNSSMTNSSMMEGEIKNC	24	4		CD.TZ.2004.3337_V2_C6.HM215297	0.00012599	-3.9	CTNATNDKVSSELEMKNC	18	2			C.ZA.2007.704010042_2E5.KC894113	0.001	-3	CTNAKNDNATVDGNSTTGGEIKNC	24	3
01_AE.TH.1999.C1080_C3.JN944660	0.0032706	-2.485	CTNVTLTNVNYTNNFPNIGNITDEVRNC	28	4		C.ZM..ZM176_66.	0.00013572	-3.867	CSNVNSSNVYTPMNSTLKNITEEMKNC	27	4			C.ZM.2007.235080_3G7_REV.JN977604	0.001	-3	CTTFNGISNSTIEKKGEEIKNC	22	2
C.TZ.2004.0921_V2_C14.HM215262	0.0036342	-2.44	CTITNSSSIMTNC	13	2		C.IN.1999.25710_2_43.EF117271	0.00014736	-3.832	CSNVTYNESMKEVKNC	16	3			C.ZA.2008.20915593.HQ595749	0.001	-3	CTANITLANVTLSGSSGNITGEMRNC	26	4
01_AE.TH.1990.CM244_EC1.JQ715397	0.004	-2.398	CTNANLTKANLTNVNNRTNVSNIIGNITDEVRNC	34	6		C.IN.1999.25925_2_22.EF117273	0.00014736	-3.832	CENVDGNDTYNGTNEMKNC	19	3			A1.RW.2007.R18553.HM215434	0.001	-3	CKAPNITADMREEIKNC	17	2
A1.KE.1996.Q769_H5.AF407159	0.0041886	-2.378	CSNINNIPNVNASSIPKDVKEEIKNC	26	2		01_AE.TH.2000.C4118_9.JQ352782	0.00014736	-3.832	CTTAKVINATIPANVSNIMGNITDEVRNC	29	4			07_BC.CN.2004.CH181_12.EF117259	0.001	-3	CKNVNSTGKNVTSTSNGTYNSTYREEMKNC	30	5
A1.KE.1994.Q23_17.AF004885	0.0050381	-2.298	CTNVTSVNTTGDREGLKNC	19	3		C.ZA.2005.CAP45_G3.DQ435682	0.00017048	-3.768	CTNATINGSLTEEVKNC	17	3			C.TZ.2004.0041_V3_C18.HM215253	0.001	-3	CENVNVTSNSSVTTSTSNTTATSINNMNGEIKNC	34	4
CD.TZ.2004.3817_V2_C59.HM215310	0.0053572	-2.271	CRNANITDITTVDKPIVGDIQNC	23	2		A1.KE.2000.KER2018_11.AY736810	0.00018566	-3.731	CINANVTNSSMTNSSMMEGEIKNC	24	4			C.ZA.2008.CAP308_2_00_E11_35.KC154020	0.001	-3	CGNVNVTQESLNVTGEFINVTGPSIKEDMRNC	32	4
C.ZA.2005.CAP45_G3.DQ435682	0.0054458	-2.264	CTNATINGSLTEEVKNC	17	3		DU.CM..247_23.EU683891	0.0001931	-3.714	CTNVTSSNNGTVGNTEDMKNC	21	3			C.BW.2006.B005018_8_F6_3.KF114881	0.001	-3	CTDVVNSTSANCTGKGNRTITEGMKREIKNC	31	4
07_BC.CN.2004.CH181_12.EF117259	0.0058789	-2.231	CKNVNSTGKNVTSTSNGTYNSTYREEMKNC	30	5		02_AG.CM.2004.T250_4.EU513189	0.0002	-3.699	CQAFNSSSHTNSSIAMQEMKNC	22	3			B.US.2015.1HC2_W4_012216_G5_S14.KY324163	0.001	-3	CTNVNATNMSNKSNTTGLIEEGEIKNC	27	5
07_BC.CN.2004.CH070_1.EF117255	0.006	-2.222	CKDVSINNGNVSSSNGSTSHNNSSIDNETLNEGMKEMKNC	40	5		C.TZ.2004.0921_V2_C14.HM215262	0.00021325	-3.671	CTITNSSSIMTNC	13	2			C.ZA.2008.KO756_38_TB12.JN681243	0.001	-3	CSNVNSNRTVDNATQGEMKNC	21	3
D.UG.1993.93UG070.AY669756	0.006	-2.222	CTECKNCTEGNNTVGNNTEIGMKNC	25	4		07_BC.CN.2007.CNE21.HM215407	0.00021544	-3.667	CKNVSSNSNGTNNKTYHDSKEEMKNC	26	4			C.TZ.2001.234_F1_16_57.HM215278	0.001	-3	CTNVTSKNVTSRNDTLNGNVGEEIKNC	27	4
B.US.2001.REJO4541_67.AY835449	0.0062068	-2.207	CTDLNVTNSNSTDHSTNSSLEAKGEIKNC	29	4		C.ZM.2000.ZM53_12.AY423984	0.00024496	-3.611	CSKLNNATDGEMKNC	15	2			B.US.2015.1HC2_W4_012016_H12_S93.KY324144	0.001	-3	CTNVNATNMSDKSNTTGLIEEGEIKNC	27	4
C.ZA.1998.TV1_29.EU855132	0.0066894	-2.175	CTDTNVTGNRTVTGNSTNNKKGTGTNGTGIYNIEEMKNC	39	5		C.IN.2000.26191_2_48.EF117274	0.00027144	-3.566	CANVTSNITNGEEIKNC	17	3			C.ZA.2009.CAP347_2_00_B1_1.JN681258	0.001	-3	CTNVTTNNTISTSTTNVTTEQDTQEMKNC	29	4
07_BC.CN.2004.CH117_4.EF117262	0.0070408	-2.152	CRNVSDSRNGNSTYNESEQEMKNC	24	4		02A1.CM.2004.242_14.EU513188	0.00027144	-3.566	CIEIRNNTDNITVDSNMKGEITNC	24	3			C.ZA.2008.SO186_H6_5.JN681247	0.001	-3	CVNVTQNSTGITNVSDITNC	20	4
A1.RW.1992.92RW008.AY669703	0.007746	-2.111	CSNVTGANSTGTGGEEIKNC	20	3		C.ZM.2002.ZM233_6.DQ388517	0.00027663	-3.558	CSTYNNTHNISKEMKIC	17	2			B.US.2015.1HC3_W4_012616_G4_S89.KY324255	0.001	-3	CKDWNSNSTRNDNNTIAASNTTGIPKLENGEIKNC	35	4
C.ZM.2002.ZM233_6.DQ388517	0.0079578	-2.099	CSTYNNTHNISKEMKIC	17	2		C.MW..S018_18.	0.00028845	-3.54	CTNASVNATYNGEMKNC	17	3			C.ZA.2005.19252094_A5_G2.HQ615953	0.001	-3	CTTATVNGNKTDDMKNC	17	2
C.ZM..ZM176_66.	0.008729	-2.059	CSNVNSSNVYTPMNSTLKNITEEMKNC	27	4		C.ZA.2006.CAP177_1A3.KC894133	0.0003	-3.523	CTNTTYYNVSSKEEIKNC	18	3			C.ZA.2008.CAP306_2_00_F9_1.KC154019	0.001	-3	CTNVNITNNDTYNITSNGTNNSTGVKNNDSEMKNC	35	7
C.TZ.2003.6838_V1_C35.HM215341	0.0089628	-2.048	CTNVNATDNVTYKEKMEGEIKNC	23	3		C.ZA.2008.CAP301_2_00_C3_20.KC154017	0.0003	-3.523	CTEIRTSEEKMKGEIQNC	18	1			C.MW.2006.703010010_C4.KC894105	0.001	-3	CVNVKVTSNHTLDHTNNDMKNC	22	2
C.MW.2004.CE1176_A3.FJ444437	0.0094613	-2.024	CTNTTVSNGSSNSNANFEEMKNC	23	3		C.ZA.2008.CAP308_2_00_E11_35.KC154020	0.0003	-3.523	CGNVNVTQESLNVTGEFINVTGPSIKEDMRNC	32	4			B.US.2015.1HC2_W4_012216_E4_S9.KY324157	0.001	-3	CTNVNATNMSNKSNTTGLIEEGEIKNC	27	5
C.ZA.2008.CAP304_2_00_F6_6.KC154018	0.01	-2	CTNVSDTSEMKNC	13	2		C.ZA.2006.CAP260_2_00_TA1_1B.JN681228	0.0003	-3.523	CTDVERNVTYKNDMKNC	17	2			C.ZM.1998.ZM135_10A.AY424079	0.001	-3	CKNATRSNQTTYYDNMDKEIKNC	23	3
C.TZ.2005.6040_V4_C15.HM215320	0.01	-2	CNHDILNITIDNPRVFENTTLINRTNEMKNC	31	4		C.ZA.2007.3514597.HQ595759	0.0003	-3.523	CSNVNITNNGTTNGTSDMKEEMKNC	25	4			A1.UG.2007.9004SS_A3_4.HM215350	0.001	-3	CSQYVSSHVNNHNNSSHNVSSHSGNITSDMKIC	33	3
C.ZA.2009.21261106_C12_H2.HQ615956	0.01	-2	CSNNVTSINNGTRNITTESGMRNC	24	4		C.ZA.2006.2759058_F10_B6.HQ615959	0.0003	-3.523	CTDTNRTVNETAIEMKNC	18	3			A1.TZ.2002.783_V0_C51.HM215347	0.001	-3	CSNVNGTNSANGTDNVNVTGSEEMKNC	27	4
A1.KE.1994.Q842_D14.AF407161	0.01	-2	CNNVTNNGTSDMREEIKNC	19	3		C.ZA.2005.CAP210_TA5.KC894136	0.0003	-3.523	CSDATYNNGTNSTDTMKIC	19	2			B.US.2015.1HC2_W4_012016_F6_S83.KY324140	0.001	-3	CTNVNATNMSNKSNTTNATTNRGLIEEGEIKNC	33	6
C.ZA.2005.CAP174_1_06_F3_1B.JN967791	0.01	-2	CANVNKSSTNTTTPTTISSMTEIQNC	26	3		C.ZA.2008.1245045.HQ595742	0.0003	-3.523	CSNAKLNNASNATLNNNSTASNATPTITSIKEIQNC	36	5			C.TZ.2005.3426_V5_C17.HM215300	0.001	-3	CSNVTRNSTSDHNDTYNGSQELKNC	25	5
C.ZA.2009.20286961_C1_H8.HQ615960	0.01	-2	CANITTNSTIKGNMAEEIKNC	21	3		D.UG.2001.231966_C2.JX512899	0.0003	-3.523	CTEWKNATTGNATTGNATAENATIGDIGLKNC	32	5			C.ZA.2005.18814602_H8_F3.HQ615948	0.001	-3	CEDFSGTRNSTNHSTPSNGTVGHGEEIKNC	30	4
C.ZA.2005.19252094_A5_G2.HQ615953	0.01	-2	CTTATVNGNKTDDMKNC	17	2		C.ZA.2007.705010067_TF.KC156125	0.0003	-3.523	CENARVKPDYNDSTNGEVQNC	21	2			A1.KE.1994.Q23_17.AF004885	0.0010148	-2.994	CTNVTSVNTTGDREGLKNC	19	3
C.MW.2009.0404_BM_H4.HQ595852	0.01	-2	CTNASTDGRNISADMKGEIKNC	22	3		C.TZ.2003.6980_V0_C31.HM215344	0.0003	-3.523	CTDVTAHNGNTVYDNNATVVNSTNEIKNC	29	3			07_BC.CN.2007.CNE21.HM215407	0.0014088	-2.851	CKNVSSNSNGTNNKTYHDSKEEMKNC	26	4
C.MW.2006.703010010_C4.KC894105	0.01	-2	CVNVKVTSNHTLDHTNNDMKNC	22	2		C.BW.2006.B005018_8_F6_3.KF114881	0.0003	-3.523	CTDVVNSTSANCTGKGNRTITEGMKREIKNC	31	4			A1.UG.2007.191955_A11.HM215272	0.0015052	-2.822	CIDIANDTSRNVTVEMKREIQNC	23	3
C.ZA.2008.KO756_38_TB12.JN681243	0.01	-2	CSNVNSNRTVDNATQGEMKNC	21	3		A1.UG.2007.9004SS_A3_4.HM215350	0.0003	-3.523	CSQYVSSHVNNHNNSSHNVSSHSGNITSDMKIC	33	3			A1.KE..BB201_B42.DQ187171	0.0015157	-2.819	CRNITGVNITEGKEEIKNC	19	3
C.ZA.2008.KO870_C2_10.JN681244	0.01	-2	CIDVNVTGIDVNVTSTEEMTNC	22	3		C.ZA.2007.CAP237_1_22_B2_2_39.JN681226	0.0003	-3.523	CINATILNDTQTNATILNGTQKIEIEEMKNC	31	5			01_AE.CN.2006.CNE5.HM215415	0.0015547	-2.808	CTTLNITNTTRNVTTPGPNLGNITDEVRNC	30	5
C.TZ.2001.234_F1_16_57.HM215278	0.01	-2	CTNVTSKNVTSRNDTLNGNVGEEIKNC	27	4		C.ZA.2008.SO032_A2_8_1.KF114894	0.0003	-3.523	CDNGNNNVTYNEEMQNC	17	2			C.ZM.2002.ZM233_6.DQ388517	0.0015654	-2.805	CSTYNNTHNISKEMKIC	17	2
C.ZA.2008.CAP317_2_00_D4_10.KC154022	0.01	-2	CINANGTSENTTGTNTTVDMQGEVKNC	27	4		C.ZA.2008.21203310_G7_C3.HQ615946	0.0003	-3.523	CIDNVTHIDNGTHYSNQTDMRNC	23	4			C.MW.2005.CE2060_G9.FJ444607	0.0016315	-2.787	CSDVDASKVKMTNNSADTLINTTLSNRTEEMKNC	34	4
C.MW.2002.BF329.JN983803	0.01	-2	CSDVNVTSNSNTTFNNTMNGEMKNC	25	4		C.MW.2004.1394_C9G1.FJ444527	0.0003	-3.523	CTNVTLKDTNGNSTSGNDTNVDNEKAINEDMRNC	34	4			C.IN.1999.16055_2_3.EF117268	0.0018592	-2.731	CRQVNTTNATSSVNVTNGEEIKNC	24	4
C.IN.2000.001428_2_42.EF117266	0.010054	-1.998	CTQVNATQGNTTQVNVTQVNGDEMKNC	27	4		C.TZ.2000.541_F1_A7_2.HQ698049	0.0003	-3.523	CSHNVIANATTNVTYTIYDRNITEEMKNC	29	4			C.ZA.1998.DU123_06.DQ411850	0.0019332	-2.714	CTDVKVNATSNGTTTYNNSIDSMNGEIKNC	30	4
C.MW.2007.703010217_B6.KC894109	0.010191	-1.992	CGNAIVNESTIEGMKNC	17	2		C.ZA.2007.2869751_A4_D3.HQ615954	0.0003	-3.523	CTFKNSANCSDSKVCNNTIWTEARNC	26	3			C.ZA.2008.CAP330_2_00_F2_41.KC154025	0.002	-2.699	CTNANDTNANVNVTPTNNNVSIDEGMKNC	29	4
A1.KE..BB201_B42.DQ187171	0.010674	-1.972	CRNITGVNITEGKEEIKNC	19	3		C.MW.2007.703010228_1C4.FJ444031	0.0003	-3.523	CTNATSTNANSTVNGESTNTSISNEMKNC	29	4			B.US.2019.4236_BL_A9_1.MZ397094	0.002	-2.699	CTDYLGNSTNSSIIEKGVMKNC	22	3
BC.CN.2007.CNE15.HM215401	0.011673	-1.933	CKDANATRNHTIANETQGEIKNC	23	4		C.ZA.2008.KO459_T68_4.JN681242	0.0003	-3.523	CTNVTSSAANVTSNVTNDANNASNANGRNVINEDMQNC	38	5			B.US.2015.1HC2_W4_012216_A10_S1.KY324146	0.002	-2.699	CTNVNATNMSNKSNTTGLIEEGEIKNC	27	5
B.ES.2007.X2278_C2_B6.FJ817366	0.012415	-1.906	CTNINSTNSTNNTSSNSKMEETIGVIKNC	29	4		C.ZA.2008.SO186_H6_5.JN681247	0.0003	-3.523	CVNVTQNSTGITNVSDITNC	20	4			B.US.2015.1HC3_W4_012616_C7_S77.KY324246	0.002	-2.699	CKDWNSNSTRNDNNTTAASNTTGIPKLENGEIKNC	35	4
A1.KE.2000.KER2008_12.AY736809	0.012528	-1.902	CSDVTTNNTKVNTTSAPTTTATVNNDNDMKNC	32	3		C.ZA.2007.CT349_39_16.JQ061131	0.0003	-3.523	CTNVSSTNVSANSNEMTNC	19	3			07_BC.CN.2004.CH117_4.EF117262	0.002	-2.699	CRNVSDSRNGNSTYNESEQEMKNC	24	4
A1.KE.1996.Q769_D22.AF407158	0.013105	-1.883	CSNSNNIPSVSNITDDMKEEIKNC	24	2		C.ZA.2005.18814602_H8_F3.HQ615948	0.0003	-3.523	CEDFSGTRNSTNHSTPSNGTVGHGEEIKNC	30	4			07_BC.CN.2004.CH070_1.EF117255	0.002	-2.699	CKDVSINNGNVSSSNGSTSHNNSSIDNETLNEGMKEMKNC	40	5
01_AE.CN.2006.CNE5.HM215415	0.013129	-1.882	CTTLNITNTTRNVTTPGPNLGNITDEVRNC	30	5		C.ZA.2009.CAP341_2_00_C10_18.KC154027	0.0003	-3.523	CSNNITNYNNTEMRNC	16	3			07_BC.CN.2007.BJOX002000_03_2.HM215364	0.002	-2.699	CKNVNSSSSDTKNGTDPEMKNC	22	3
B.US.2000.WITO4160_33.AY835451	0.013184	-1.88	CTNVTISSTNGSTANVTMREEMKNC	25	4		C.ZA.2008.20915593.HQ595749	0.0003	-3.523	CTANITLANVTLSGSSGNITGEMRNC	26	4			C.ZA.1998.TV1_29.EU855132	0.002	-2.699	CTDTNVTGNRTVTGNSTNNKKGTGTNGTGIYNIEEMKNC	39	5
C.IN.1999.16055_2_3.EF117268	0.014037	-1.853	CRQVNTTNATSSVNVTNGEEIKNC	24	4		C.TZ.2006.6146_V7_C23.HM215324	0.0003	-3.523	CSDANVSYTNKMEGEIKNC	19	2			C.MW.2003.CE0626_E6.FJ444284	0.002	-2.699	CSNVTTSNANTTNNGSVTNNITATDHNTMKEEMTNC	36	5
A1.KE.1994.Q842_D12.AF407160	0.015573	-1.808	CNNVTNNGTSDMREEIKNC	19	3		C.ZA.2008.CAP330_2_00_F2_41.KC154025	0.0003	-3.523	CTNANDTNANVNVTPTNNNVSIDEGMKNC	29	4			C.ZA.2008.KO459_T68_4.JN681242	0.002	-2.699	CTNVTSSAANVTSNVTNDANNASNANGRNVINEDMQNC	38	5
A1.TZ.2005.0330_V4_C3.HM215257	0.015834	-1.8	CGKVKNDTRDELRNC	15	2		C.ZA.2008.CT966_E1_7.JN681238	0.0003	-3.523	CSNVTINSNITINDSMSGEMKNC	23	4			B.US.2015.1HC3_D0_012016_F7_S31.KY324177	0.002	-2.699	CKDWNSNSTRKDNNTTAASNTTGIPKLENGEIKNC	35	4
C.ZA.1998.DU151_02.DQ411851	0.016013	-1.796	CTNAPAYNNSMHGEMKNC	18	2		C.ZA.2008.CAP317_2_00_D4_10.KC154022	0.0003	-3.523	CINANGTSENTTGTNTTVDMQGEVKNC	27	4			C.MW.2007.703010200_1E5.FJ443999	0.002	-2.699	CTNNITISNITISNNKSEEMKNC	23	4
C.MW.2003.CE0393_C3.FJ444215	0.016128	-1.792	CSNANITRNSTDGNTTRNSTATPSDTINGEIKNC	34	5		C.ZA.2005.19314479_A2_5.HQ615958	0.0003	-3.523	CSTATYNKSIIREGEIKNC	19	2			C.ZA.2007.3545883_G1_E1.HQ615942	0.002	-2.699	CTNIENCTTSNNCTNGTNYINITHSMGEEIKNC	33	5
C.TZ.2005.6785_V5_C14.HM215338	0.016441	-1.784	CSSVNVTSQDNATYTNSMKGEIKNC	25	3		C.ZA.2008.CAP306_2_00_F9_1.KC154019	0.0003	-3.523	CTNVNITNNDTYNITSNGTNNSTGVKNNDSEMKNC	35	7			D.UG.1999.A08483M1_VRC9.HM215358	0.002	-2.699	CAEWKETNVTNTTTANTTATKTNTTGWNVGMKNC	34	5
07_BC.CN.2007.CNE19.HM215405	0.017002	-1.769	CKNATATSNKTNQESMEEIKNC	22	3		C.ZA.2007.704810053_2B7.KC894119	0.0003	-3.523	CTNVNVSSTSTTVAANATVNTNDTIKEEMRNC	32	4			C.ZA.2007.20104663_E11_D2.HQ615945	0.002	-2.699	CSNVTGYHNVPDNDDARGELKNC	23	2
A1D.KE..BS208_B1.KX364401	0.017362	-1.76	CSNHKSIMGEEVKNC	15	1		C.ZA.2005.19252094_A5_G2.HQ615953	0.0003	-3.523	CTTATVNGNKTDDMKNC	17	2			07_BC.CN.2007.CNE19.HM215405	0.0021045	-2.677	CKNATATSNKTNQESMEEIKNC	22	3
C.IN.2000.0013095_2_11.EF117267	0.018253	-1.739	CSKAKNITEEVIKNNTYKEDIRNC	24	3		C.MW.2005.CE2060_G9.FJ444607	0.0003	-3.523	CSDVDASKVKMTNNSADTLINTTLSNRTEEMKNC	34	4			A1.UG.2007.191084_B7_19.HM215266	0.0021084	-2.676	CTAITNDTRGNETGINRTVETTEMTNC	27	4
B.US.1995.3988_25.AY835436	0.018555	-1.732	CTDNINTTQTNSSIMEKGEIKNC	23	3		A1.UG.2007.191955_A11.HM215272	0.0003	-3.523	CIDIANDTSRNVTVEMKREIQNC	23	3			A1.KE..BI369_9A.DQ187019	0.0022974	-2.639	CTNFNPNSTRNGSNDTDRGEGGNNTVTNREEIKNC	35	5
A1.UG.1992.UG037_8.U09127	0.018687	-1.728	CSYNITNNITNSITNSSVNMREEIKNC	27	4		C.ZM.2007.235080_3G7_REV.JN977604	0.0003	-3.523	CTTFNGISNSTIEKKGEEIKNC	22	2			C.ZA.1998.DU151_02.DQ411851	0.0023866	-2.622	CTNAPAYNNSMHGEMKNC	18	2
C.MW.2004.1394_C9G1.FJ444527	0.019909	-1.701	CTNVTLKDTNGNSTSGNDTNVDNEKAINEDMRNC	34	4		C.ZA.2008.20358510_01.JQ352790	0.0003	-3.523	CTNVTNNASQTGYNSYNDTLGGRDKIKEEIRNC	33	4			C.ZA.2005.CAP45_G3.DQ435682	0.0024388	-2.613	CTNATINGSLTEEVKNC	17	3
C.TZ.2001.304_F2_1_11.HM215286	0.02	-1.699	CGNNITMTANATINETMKGEIKNC	24	4		C.ZA.2009.21261106_C12_H2.HQ615956	0.0003	-3.523	CSNNVTSINNGTRNITTESGMRNC	24	4			01_AE.TH.2000.C4118_9.JQ352782	0.0024844	-2.605	CTTAKVINATIPANVSNIMGNITDEVRNC	29	4
01_AE.TH.1990.CM235_2.JN944662	0.02	-1.699	CTNANLTNVNNITNVPNIIGNITDEVRNC	29	4		C.ZA.2007.20198102_E9_G1.HQ615944	0.0003	-3.523	CSNVTHNASVEGDYNDSMKKEMKNC	25	4			A1.KE.1993.BG505_W6M_C2.DQ208458	0.0025364	-2.596	CTNVTNNITDDMRGELKNC	19	3
C.ZA.2007.CAP220_2_00_A8_5B.JN967792	0.02	-1.699	CTNANVTNTNGTAADKSMQEMKNC	24	3		C.MW.2006.CE2052_G10.KC894084	0.0003	-3.523	CSNITINGGATNNAIAGNATINSNITEEMKNC	32	4			A1.KE..MB539_2B7.DQ187082	0.0025508	-2.593	CSNANVTSENSTIMGDREEIKNC	23	3
C.MW.2008.4707_BM_H2.HM070822	0.02	-1.699	CGNANTSNGSDIEEMKNC	18	3		C.TZ.2006.6022_V7_C24.HM215319	0.0003	-3.523	CTNSIYNNTMGDSTNNKTMGEEIKNC	26	3			A1.KE..MI369_A5.DQ187018	0.0027019	-2.568	CTNFNPNSTRNEGNGTAGGEGSNDTVTNREEIKNC	35	4
C.ZA.2006.CAP260_2_00_TA1_1B.JN681228	0.02	-1.699	CTDVERNVTYKNDMKNC	17	2		C.ZA.2006.CAP69_1_12_TA7_1.JX131327	0.0003	-3.523	CNNNVTFNSTRNSTVATLNSTMEGEGEMKNC	31	5			02_AG.CM.2004.235_47.EU513195	0.0027115	-2.567	CRNTNASSNTSGDMQGEEMKNC	22	3
C.ZA.2007.CAP237_1_22_B2_2_39.JN681226	0.02	-1.699	CINATILNDTQTNATILNGTQKIEIEEMKNC	31	5		C.TZ.2005.0933_V4_C4.HM215352	0.0003	-3.523	CTKANSISVAGKTRDTNGTADMKNC	25	2			01_AE.TH.2001.R2184_C4.JN944665	0.0029201	-2.535	CTNAKLTKVSNTTDDVPSIVGNVTDEIKNC	30	3
C.ZA.2008.CAP330_2_00_F2_41.KC154025	0.02	-1.699	CTNANDTNANVNVTPTNNNVSIDEGMKNC	29	4		C.TZ.2001.234_F1_16_57.HM215278	0.0003	-3.523	CTNVTSKNVTSRNDTLNGNVGEEIKNC	27	4			C.CN.2006.CNE58.HM215421	0.0029638	-2.528	CKNVTLNCGNDTSGNDTLECEKGTNNETYDESVKELRNC	39	5
C.ZA.2005.18814602_H8_F3.HQ615948	0.02	-1.699	CEDFSGTRNSTNHSTPSNGTVGHGEEIKNC	30	4		C.ZA.2007.704010042_2E5.KC894113	0.0003	-3.523	CTNAKNDNATVDGNSTTGGEIKNC	24	3			A1C.TZ..246_F3_C10_2.HM215279	0.003	-2.523	CKDYNYSITNNSTGMEGEIKNC	22	3
C.ZA.2008.SO186_H6_5.JN681247	0.02	-1.699	CVNVTQNSTGITNVSDITNC	20	4		C.ZA.2008.CAP304_2_00_F6_6.KC154018	0.0003	-3.523	CTNVSDTSEMKNC	13	2			B.US.2015.1HC2_D0_012216_F9_S75.KY324109	0.003	-2.523	CTNVNATNMSNKSNTTGLIEEGEIKNC	27	5
C.ZA.2008.CAP310_2_00_20_2.JN681256	0.02	-1.699	CTNVINVTNSGTYNNSMSEDIKNC	24	3		C.TZ.2001.304_F2_1_11.HM215286	0.0003	-3.523	CGNNITMTANATINETMKGEIKNC	24	4			C.ZA.2009.21399975_E2_B3.HQ615957	0.003	-2.523	CTNATATSSNSTDGGNGEIKNC	22	3
C.ZA.2008.CT966_E1_7.JN681238	0.02	-1.699	CSNVTINSNITINDSMSGEMKNC	23	4		C.MW.2005.CE2103_E8.KC894086	0.0003	-3.523	CSDANLNTTGNTTVMDSTTDLGNDTIAEEIKNC	33	4			B.US.2015.1HC2_W4_012216_A6_S95.KY324148	0.003	-2.523	CTNVNATNMSNKSNTTGLIEEGEIKNC	27	5
BC.CN.2010.CNXJ0651_10.KC807941	0.02	-1.699	CGNVTRNVSNDSSMEMKNC	19	4		C.ZA.2007.706010164_1A7.FJ444076	0.0003	-3.523	CTTAIAHNASNQNITDMKSC	20	2			C.ZA.2009.CAP341_2_00_C10_18.KC154027	0.003	-2.523	CSNNITNYNNTEMRNC	16	3
C.IN.2014.329_14_B1.MK076593	0.02	-1.699	CTNVSSNSSRTLNENQDGSELKNC	24	3		C.ZA.2006.CAP129_1_15_B2_13.JN681223	0.0003	-3.523	CGNGTNINVTTVAEMKNC	18	3			C.MW.2006.CE2052_G10.KC894084	0.003	-2.523	CSNITINGGATNNAIAGNATINSNITEEMKNC	32	4
C.ZA.2008.CAP308_2_00_E11_35.KC154020	0.02	-1.699	CGNVNVTQESLNVTGEFINVTGPSIKEDMRNC	32	4		C.ZA.2009.20286961_C1_H8.HQ615960	0.0003	-3.523	CANITTNSTIKGNMAEEIKNC	21	3			A1.KE.2000.KER2008_12.AY736809	0.003	-2.523	CSDVTTNNTKVNTTSAPTTTATVNNDNDMKNC	32	3
C.ZA.2007.705010067_TF.KC156125	0.02	-1.699	CENARVKPDYNDSTNGEVQNC	21	2		C.TZ.2004.3728_V2_C6.HM215307	0.0003	-3.523	CNKVNNNRSIDNNSTEEEMKNC	22	3			C.ZA.2007.704810053_2B7.KC894119	0.003	-2.523	CTNVNVSSTSTTVAANATVNTNDTIKEEMRNC	32	4
B.FR..BX08_16.GQ855765	0.02059	-1.686	CTELKNSTDTNLGTQEIKNC	20	2		C.ZA.2007.19715820_A10_H2.HQ615950	0.0003	-3.523	CKDVNSTVGNTTTHAYNDTYNSMKNC	26	4			C.MW..S018_18.	0.003	-2.523	CTNASVNATYNGEMKNC	17	3
02_AG.CM.2004.T255_34.EU513184	0.021788	-1.662	CVNSNFTNNSSNSSNNSNIDMQEEIKNC	28	5		C.ZA.2008.KO756_38_TB12.JN681243	0.0003	-3.523	CSNVNSNRTVDNATQGEMKNC	21	3			A1.KE.1993.BG505_W6M_C2_T332N.	0.003	-2.523	CTNVTNNITDDMRGELKNC	19	3
A1.KE..BI369_9A.DQ187019	0.023351	-1.632	CTNFNPNSTRNGSNDTDRGEGGNNTVTNREEIKNC	35	5		C.ZA.2006.2833264.HQ595757	0.0003	-3.523	CTNAKVNVTTVNNSTLTSTDEVKNC	25	3			B.US.2015.1HC3_D0_012216_E10_S49.KY324187	0.003	-2.523	CKDWNSNSTRNDNNTTAASNTTGIPKLENGEIKNC	35	4
A1C.TZ..246_F3_C10_2.HM215279	0.023724	-1.625	CKDYNYSITNNSTGMEGEIKNC	22	3		C.ZA.2007.20104663_E11_D2.HQ615945	0.0003	-3.523	CSNVTGYHNVPDNDDARGELKNC	23	2			C.TZ.2005.6040_V4_C15.HM215320	0.003	-2.523	CNHDILNITIDNPRVFENTTLINRTNEMKNC	31	4
02A1.CM.2004.T257_31.EU513185	0.024568	-1.61	CSNYNGSSTSNSTSPPPATSFNDTSMIGEIKNC	33	4		C.MW.2003.CE0626_E6.FJ444284	0.0003	-3.523	CSNVTTSNANTTNNGSVTNNITATDHNTMKEEMTNC	36	5			C.ZA.2008.CT977_69_12.JN681239	0.003	-2.523	CTSVENATSTVNNVTDGSNSTASPSIKEEMFNC	33	4
B.PE..H086_8.EF210732	0.024789	-1.606	CTNVNSTTSTNSSEEGIGEMKNC	23	3		C.ZA.2007.704010069_C6.KC894114	0.0003	-3.523	CINANKTRLNGTMEGEIKNC	20	3			C.MW.2007.703010217_B6.KC894109	0.0031037	-2.508	CGNAIVNESTIEGMKNC	17	2
A1C.TZ.2003.3589_V1_C4.HM215304	0.02587	-1.587	CTDVIHNGTQDPNNITDTDMRNC	23	3		C.ZA.2010.CAP382_2_00_D7_19.KC154028	0.0003	-3.523	CTNANGTDTDNNSKYGEIKNC	21	3			A1.TZ.2005.0330_V4_C3.HM215257	0.0031113	-2.507	CGKVKNDTRDELRNC	15	2
CD.TZ.2005.3326_V4_C3.HM215296	0.025883	-1.587	CTNINATISNATMGEMKNC	19	3		C.ZM.2003.ZM247_V1.FJ496204	0.0003	-3.523	CTNVTVNTTSTTTNYTKEMRNC	22	4			C.TZ.2004.0921_V2_C14.HM215262	0.0031569	-2.501	CTITNSSSIMTNC	13	2
A1.UG.2007.191084_B7_19.HM215266	0.025931	-1.586	CTAITNDTRGNETGINRTVETTEMTNC	27	4		C.ZM.2003.ZM246F.FJ496194	0.0003	-3.523	CSDVINSTGTMKNC	14	2			01_AE.CN.2006.CNE3.HM215410	0.0033145	-2.48	CTNANLTKVINTTDPRISNETRKEIEKNNIADEVRNC	37	4
01_AE.TH.2000.C4118_9.JQ352782	0.025933	-1.586	CTTAKVINATIPANVSNIMGNITDEVRNC	29	4		C.ZA.2009.CT565_C7_48.KF114890	0.0003	-3.523	CANVNITKNVTYSYSNSTHNITEEMKNC	28	5			C.TZ.2003.3873_V1_C24.HM215311	0.0033659	-2.473	CSDIAKNNSSNGTNNNNITSDMKEEMKNC	29	4
C.CN.2006.CNE58.HM215421	0.025968	-1.586	CKNVTLNCGNDTSGNDTLECEKGTNNETYDESVKELRNC	39	5		C.ZA.2007.706010164_1A7_REV.FJ444076	0.0003	-3.523	CTTAIAHNASNQNITDMKSC	20	2			C.IN.2000.0013095_2_11.EF117267	0.0033726	-2.472	CSKAKNITEEVIKNNTYKEDIRNC	24	3
C.IN.1999.25925_2_22.EF117273	0.026066	-1.584	CENVDGNDTYNGTNEMKNC	19	3		C.MW.2003.CE0682_E4.FJ444325	0.0003	-3.523	CSNVNVAKCNYTTEGNDTINTMDKEMKNC	29	3			A1.TZ.2004.3718_3_11.HM215306	0.0035495	-2.45	CNDVTNNGTNVANISIDMKGEIKNC	25	3
01_AE.TH.1993.TH966_8.U08456	0.026333	-1.579	CINANLTNVNNIIHGPNIIGNITDEVRNC	29	3		C.ZA.2008.CAP323_2_00_B6_45.KC154023	0.0003	-3.523	CTNATVTNATVNNTGWDEMKNC	22	4			A1D.KE..BS208_B1.KX364401	0.0035652	-2.448	CSNHKSIMGEEVKNC	15	1
C.TZ.2004.6644_V2_C33.HM215336	0.027235	-1.565	CSNVNSNVNVTSNGTASQGNATYTNRMEEEIKNC	34	4		C.ZA.2008.CAP307_2_00_24_1.JN681255	0.0003	-3.523	CKNVTVTNNSTENNSTVNNSTVEMKNC	27	5			C.ZA.1999.DU156_12.DQ411852	0.0036025	-2.443	CVTYNNSMNSSATYNNSMNGEIKNC	25	4
C.MW.2007.703010054_2A2.FJ443808	0.027644	-1.558	CTNVINDTYDMNDMKNC	17	2		C.ZA.2009.21399975_E2_B3.HQ615957	0.0003	-3.523	CTNATATSSNSTDGGNGEIKNC	22	3			C.IN.2000.001428_2_42.EF117266	0.0036832	-2.434	CTQVNATQGNTTQVNVTQVNGDEMKNC	27	4
D.UG.1993.93UG082.AY669750	0.028	-1.553	CIKWGNTNATNATSANNATGENIEMKNC	28	4		A1.UG.2007.191084_B7_19.HM215266	0.0003	-3.523	CTAITNDTRGNETGINRTVETTEMTNC	27	4			A1C.TZ.2004.6540_V4_C1.HM215330	0.0037832	-2.422	CKNVNDTRNGNVTYNNTMNEEIKNC	25	4
C.BR.1992.92BR025_9.U15121	0.028654	-1.543	CSNRTIDYNNRTDNMGGEIKNC	22	3		C.MW.2006.703010010_C4.KC894105	0.0003	-3.523	CVNVKVTSNHTLDHTNNDMKNC	22	2			01_AE.CN.2006.CNE59.HM215422	0.0038467	-2.415	CSNANLTKANLTTVSNIGNITDEIRNC	27	4
01_AE.TH.1999.C2101_C1.JN944661	0.029445	-1.531	CTSANLTNVNNITYAPGIEKITDEVRNC	28	3		C.ZA.2006.CAP224_1_18_C7_3.JN967793	0.0003	-3.523	CTNVNVTAKNVTDNDTNVNTSITAYANATDMRNC	34	6			A1C.TZ.2005.6545_V4_C1.HM215332	0.0038959	-2.409	CRNVSDTRNGNVTYNNTMNEEIKNC	25	4
C.MW.2008.5807_BM_E7.HQ596182	0.03	-1.523	CTIYNTTISNNAYNC	15	2		C.ZA.2009.CAP347_2_00_B1_1.JN681258	0.0003	-3.523	CTNVTTNNTISTSTTNVTTEQDTQEMKNC	29	4			07_BC.CN.2007.CNE20.HM215406	0.0039303	-2.406	CGNITTRKESMTEMKNC	17	2
C.ZA.2008.ME178_G6_16.KF114893	0.03	-1.523	CTNANVTNSSNNVTNSSNDTNGQWVNMKEEVKNC	34	6		C.TZ.2005.6040_V4_C15.HM215320	0.0003	-3.523	CNHDILNITIDNPRVFENTTLINRTNEMKNC	31	4			B.US.2000.WITO4160_33.AY835451	0.0039549	-2.403	CTNVTISSTNGSTANVTMREEMKNC	25	4
C.ZA.2007.704010069_C6.KC894114	0.03	-1.523	CINANKTRLNGTMEGEIKNC	20	3		C.MW.2002.BF1266_431A.HM215360	0.0003	-3.523	CSDVPYNQSTKYNDNSTLYNREMKNC	26	3			A1.TZ.2004.3365_V2_C20.HM215298	0.0039585	-2.402	CSDVTSNGTNSNVTNREEMKNC	22	3
C.ZM.2007.235080_3G7_REV.JN977604	0.03	-1.523	CTTFNGISNSTIEKKGEEIKNC	22	2		C.ZA.2009.KO243_H6_3.KF114892	0.0003	-3.523	CSNRTVNKTKATVTTSPTSTSASTPVRTTTTPNDDMKNC	39	3			B.US.2015.1HC3_D0_012216_B1_S40.KY324182	0.004	-2.398	CKDWNSNSTRNNNNTTAASNTTGIPKLENGEIKNC	35	4
C.TZ.2005.3426_V5_C17.HM215300	0.03	-1.523	CSNVTRNSTSDHNDTYNGSQELKNC	25	5		C.ZA.2006.CAP37_1_18_D2_19.JN681230	0.0003	-3.523	CTEVAKATGNFTGVEMKNC	19	2			B.US.2015.1HC2_D0_012216_D1_S67.KY324102	0.004	-2.398	CTNVNATNMSNKSNTTGLIEEGEIKNC	27	5
C.ZA.2007.20198102_E9_G1.HQ615944	0.03	-1.523	CSNVTHNASVEGDYNDSMKKEMKNC	25	4		C.ZA.2008.CT977_69_12.JN681239	0.0003	-3.523	CTSVENATSTVNNVTDGSNSTASPSIKEEMFNC	33	4			C.ZA.2006.CAP260_2_00_TA1_1B.JN681228	0.004	-2.398	CTDVERNVTYKNDMKNC	17	2
01_AE.TH.2009.40061_V03_08.KY580548	0.03	-1.523	CTNANATNVNIPENLNLKNIGNITDDLRNC	30	3		C.ZA.2008.KO870_C2_10.JN681244	0.0003	-3.523	CIDVNVTGIDVNVTSTEEMTNC	22	3			A1.RW.2007.R880F_ENV.JX236678	0.004	-2.398	CSKVNGNKTEANTEGSGEEMKNC	23	2
C.MW.2002.BF1266_431A.HM215360	0.030166	-1.52	CSDVPYNQSTKYNDNSTLYNREMKNC	26	3		C.ZA.2006.19707346_E8_C6.HQ615951	0.0003	-3.523	CTEPKFNQINQTIDNQTKEELRNC	24	3			B.US.2015.1HC2_D0_012016_A5_S39.KY324082	0.004	-2.398	CTNVNATNMSNKSNTTNATTNWGLIEEGEIKNC	33	6
C.ZM.2002.ZM215_8.DQ422948	0.030668	-1.513	CTNATYNGSTIEDVRNC	17	3		C.BW.2005.3312_D6_2.KC154014	0.0003	-3.523	CSNVTVTHTNASKENVSYSKVVDDMKNC	28	4			C.TZ.2003.0077_V1_C16.HM215254	0.0040622	-2.391	CTDAKFNSTQSDNGTSTVNVSTSNEMKNC	29	4
08_BC.CN.2007.CNE52.HM215416	0.032807	-1.484	CTNANVSINGTYNMYNESMSGVKNC	25	4		C.ZA.2008.ME067_A10_15.JN681245	0.0003	-3.523	CTNVTEATNGTNTTSTPPTAGYDEMKNC	28	4			C.ZM.2003.249M_B10.EU166862	0.0043621	-2.36	CNNVNVTHNSTYNNTEGEQIKNC	23	4
A1.UG.2007.191955_A11.HM215272	0.033394	-1.476	CIDIANDTSRNVTVEMKREIQNC	23	3		A1.KE..BI369_9A.DQ187019	0.000342	-3.466	CTNFNPNSTRNGSNDTDRGEGGNNTVTNREEIKNC	35	5			C.ZM.2002.ZM215_8.DQ422948	0.0044014	-2.356	CTNATYNGSTIEDVRNC	17	3
02A1.CM.2004.242_14.EU513188	0.033408	-1.476	CIEIRNNTDNITVDSNMKGEITNC	24	3		D.TZ.2005.3016_V5_C45.HM215283	0.00035566	-3.449	CQEMNSSTKTNSSISNEDKRMNC	23	3			A1.KE.1996.Q769_D22.AF407158	0.0044563	-2.351	CSNSNNIPSVSNITDDMKEEIKNC	24	2
B.US.1985.BAL_26.DQ318211	0.033445	-1.476	CTDLKNATNGNNTNTTSSSGGMMGGGEMKNC	31	4		C.MW.2004.CE1086_B2.FJ444395	0.0004	-3.398	CTNVKGNESDTSEVMKNC	18	2			B.US.1986.JRCSF.AY669726	0.0045042	-2.346	CKDVNATNTTSSSEGMMERGEIKNC	25	3
C.ZA.1999.DU156_12.DQ411852	0.033462	-1.475	CVTYNNSMNSSATYNNSMNGEIKNC	25	4		A1.RW.2007.R880F_ENV.JX236678	0.0004	-3.398	CSKVNGNKTEANTEGSGEEMKNC	23	2			C.ZM..ZM176_66.	0.0045471	-2.342	CSNVNSSNVYTPMNSTLKNITEEMKNC	27	4
C.IN.1999.25710_2_43.EF117271	0.035253	-1.453	CSNVTYNESMKEVKNC	16	3		D.CG.2007.P940_2_C3.HM068555	0.0004	-3.398	CTDVKPKNESTEVTISPSLKEEIKNC	26	2			C.TZ.2005.6322_V4_C1.HM215326	0.0045675	-2.34	CRNVNLTNNNSISGNDSMSGEMRNC	25	4
A1.KE.1993.BG505_W6M_C2.DQ208458	0.037357	-1.428	CTNVTNNITDDMRGELKNC	19	3		C.ZA.2005.CAP206_1_B5_Y681D.KJ700457	0.0004	-3.398	CTNANISVTSVSNDSRNMNEEIKNC	25	3			C.IN.2000.00836_2_5.EF117265	0.0045731	-2.34	CTNVNIINGTIHNETYESMKNC	22	3
C.MW..S018_18.	0.038191	-1.418	CTNASVNATYNGEMKNC	17	3		A1.KE.1993.BG505_W6M_C2_T332N.	0.0004	-3.398	CTNVTNNITDDMRGELKNC	19	3			C.TZ.2003.6838_V1_C35.HM215341	0.0045952	-2.338	CTNVNATDNVTYKEKMEGEIKNC	23	3
01_AE.TH.1999.C3347_C11.JX512902	0.038712	-1.412	CTKANLTSDTTNRTTGNRIDEVGNMTDEVKNC	32	4		A1.RW.2007.R18553.HM215434	0.0004	-3.398	CKAPNITADMREEIKNC	17	2			A1.KE.2000.KER2018_11.AY736810	0.0046677	-2.331	CINANVTNSSMTNSSMMEGEIKNC	24	4
C.ZA.2009.CAP340_2_00_B3_16.KC154026	0.04	-1.398	CINATKSSNRTSESTGNYSNSMYEEIKNC	29	4		D.UG.1999.A08483M1_VRC9.HM215358	0.0004	-3.398	CAEWKETNVTNTTTANTTATKTNTTGWNVGMKNC	34	5			01_AE.TH.1999.C3347_C11.JX512902	0.0047537	-2.323	CTKANLTSDTTNRTTGNRIDEVGNMTDEVKNC	32	4
C.ZA.2007.20104663_E11_D2.HQ615945	0.04	-1.398	CSNVTGYHNVPDNDDARGELKNC	23	2		A1.TZ.2002.783_V0_C51.HM215347	0.0004	-3.398	CSNVNGTNSANGTDNVNVTGSEEMKNC	27	4			B.US.2001.REJO4541_67.AY835449	0.0047636	-2.322	CTDLNVTNSNSTDHSTNSSLEAKGEIKNC	29	4
C.ZA.2009.21369737_G11_F2.HQ615941	0.04	-1.398	CSDNVSNNSTGNVTMDEKMKGEIKNC	26	4		D.UG.2000.E08364M4_EC3.AY736832	0.0004	-3.398	CTENATNATDPDTGMRNC	18	3			C.IN.2000.26191_2_48.EF117274	0.0048164	-2.317	CANVTSNITNGEEIKNC	17	3
C.ZA.2006.CAP129_1_15_B2_13.JN681223	0.04	-1.398	CGNGTNINVTTVAEMKNC	18	3		02A1.CM.2004.T257_31.EU513185	0.00043089	-3.366	CSNYNGSSTSNSTSPPPATSFNDTSMIGEIKNC	33	4			A1.KE.1994.Q842_D12.AF407160	0.0048335	-2.316	CNNVTNNGTSDMREEIKNC	19	3
C.ZA.2008.CAP307_2_00_24_1.JN681255	0.04	-1.398	CKNVTVTNNSTENNSTVNNSTVEMKNC	27	5		01_AE.CN.2007.CNE55.HM215418	0.00043089	-3.366	CTTANTNETKNNTTDDNIKDEMKNC	25	3			B.US.2015.1HC3_D0_012016_G2_S34.KY324179	0.005	-2.301	CKDWNSNSTRNDNNTTAASNTTGIPKLENGEIKNC	35	4
C.MW.2008.1209_BM_H5.HM070570	0.04	-1.398	CSNVNITDISEAMKEEIRNC	20	2		C.ZA.2005.CAP210_E8.DQ435683	0.00043089	-3.366	CSDATYNNGTNSTDTMKIC	19	2			C.ZA.2007.19715820_A10_H2.HQ615950	0.005	-2.301	CKDVNSTVGNTTTHAYNDTYNSMKNC	26	4
C.ZA.2007.CT184_D3_15.KF114889	0.04	-1.398	CTDAKVNMSGSMDGEIKNC	19	2		C.ZA.2005.CAP256_SU.KF241776	0.00043089	-3.366	CSDAKVNINATYNGTREEIKNC	22	3			C.ZA.2008.CAP301_2_00_C3_20.KC154017	0.005	-2.301	CTEIRTSEEKMKGEIQNC	18	1
01_AE.TH.2005.816769_AA107A_WG8.JX448026	0.04	-1.398	CTNAMFNNTNANSTASVTTDDGTNRIGNLTDEVKNC	36	4		A1.KE.1994.Q259_17.AF407152	0.00043559	-3.361	CYNVTKSDKITKDMQEEIKNC	21	2			C.ZA.2007.706010164_1A7_REV.FJ444076	0.005	-2.301	CTTAIAHNASNQNITDMKSC	20	2
C.MW.2009.0404_BM_F3.HQ595842	0.04	-1.398	CTNVNASSTNMQEEIKNC	18	2		C.ZA.1998.DU151_02.DQ411851	0.00043843	-3.358	CTNAPAYNNSMHGEMKNC	18	2			C.ZA.2007.CT072_56_7.JN681232	0.005	-2.301	CTNVTNDTNANIVKREGIEMKNC	23	3
A1D.KE.1995.Q168_B23.AF407149	0.04	-1.398	CTNVNNNTTNVNNNTGWDEERKNC	24	3		07_BC.CN.2007.BJOX002000_03_2.HM215364	0.00044721	-3.349	CKNVNSSSSDTKNGTDPEMKNC	22	3			B.US.2019.4236_BL_C1_1.MZ397095	0.005	-2.301	CTDYLENTDYLGNSTNSSRNSTNSSRIEERVMKNC	35	5
C.ZA.2008.CAP306_2_00_F9_1.KC154019	0.04	-1.398	CTNVNITNNDTYNITSNGTNNSTGVKNNDSEMKNC	35	7		C.TZ.2005.6785_V5_C14.HM215338	0.00047547	-3.323	CSSVNVTSQDNATYTNSMKGEIKNC	25	3			C.ZA.2007.2869751_A4_D3.HQ615954	0.005	-2.301	CTFKNSANCSDSKVCNNTIWTEARNC	26	3
A1C.TZ.2004.6540_V4_C1.HM215330	0.043133	-1.365	CKNVNDTRNGNVTYNNTMNEEIKNC	25	4		01_AE.CN.2006.CNE5.HM215415	0.00056462	-3.248	CTTLNITNTTRNVTTPGPNLGNITDEVRNC	30	5			B.US.2015.1HC2_D0_012216_H10_S82.KY324110	0.005	-2.301	CTNVNATNMSNKSNTTTNGLIEEGEIKNC	29	5
A1.TZ.2004.3718_3_11.HM215306	0.044259	-1.354	CNDVTNNGTNVANISIDMKGEIKNC	25	3		C.IN.1999.16055_2_3.EF117268	0.00062996	-3.201	CRQVNTTNATSSVNVTNGEEIKNC	24	4			C.ZA.2007.706010164_1A7.FJ444076	0.005	-2.301	CTTAIAHNASNQNITDMKSC	20	2
A1.KE.1993.BG505_W6M_C2_T332N.	0.045	-1.347	CTNVTNNITDDMRGELKNC	19	3		A1D.TZ.2003.6095_V1_C10.HM215323	0.00064633	-3.19	CSNNGTTANITDSGIEIKNC	20	3			C.BR.1992.92BR025_9.U15121	0.0051017	-2.292	CSNRTIDYNNRTDNMGGEIKNC	22	3
A1.KE..MB201_A1.DQ187026	0.045673	-1.34	CRNITGVNITEGKEEIKNC	19	3		C.TZ.2003.6838_V1_C35.HM215341	0.00066729	-3.176	CTNVNATDNVTYKEKMEGEIKNC	23	3			A1D.KE..MS208_A1.DQ187010	0.0052054	-2.284	CINHRIINNTNGTIDMGDEIKNC	23	3
C.MW.1993.93MW959.AY669739	0.046476	-1.333	CSNANNTATNNVTATNNVTSDMKNC	25	4		A1.KE.1993.BG505_W6M_C2.DQ208458	0.00068399	-3.165	CTNVTNNITDDMRGELKNC	19	3			02A1.CM.2004.T257_31.EU513185	0.0052384	-2.281	CSNYNGSSTSNSTSPPPATSFNDTSMIGEIKNC	33	4
C.ZA.2007.704809221_1B3.FJ444103	0.046883	-1.329	CTNANITNTNANSTNSTSTNANKTSINNDMQEIKNC	36	5		C.TZ.2005.6322_V4_C1.HM215326	0.00074558	-3.128	CRNVNLTNNNSISGNDSMSGEMRNC	25	4			C.IN.1999.25925_2_22.EF117273	0.0052442	-2.28	CENVDGNDTYNGTNEMKNC	19	3
01_AE.CH..ZENV92_1008_8.KU600817	0.0473	-1.325	CTMANLTKVNYTSRNISTVPEIGNITDEVRNC	32	5		C.ZM.2003.ZM249_1.DQ388514	0.00077961	-3.108	CNNVNVTHNSTYNNTEGEQIKNC	23	4			CD.TZ.2005.3326_V4_C3.HM215296	0.0053783	-2.269	CTNINATISNATMGEMKNC	19	3
C.ZM.2003.ZM249_1.DQ388514	0.047731	-1.321	CNNVNVTHNSTYNNTEGEQIKNC	23	4		G.ES.2004.X1632_S2_B10.FJ817370	0.00078297	-3.106	CTNVTNVTDSVGTNSRLKGYKEELKNC	27	3			BC.CN.2007.CNE15.HM215401	0.005578	-2.254	CKDANATRNHTIANETQGEIKNC	23	4
01_AE.TH.1992.92TH021.AY669775	0.0498	-1.303	CTNANLANVNNRTNDSNIIGNITDEIRNC	29	4		C.ET..286_36.JQ362420	0.00089628	-3.048	CTEVTRSSNGTINNNSTEMKNC	22	3			A1D.KE.1995.Q168_A2.AF407148	0.005578	-2.254	CTNVNNNTTNVNNNTGWDEERKNC	24	3
C.TZ.2000.541_F1_A7_2.HQ698049	0.05	-1.301	CSHNVIANATTNVTYTIYDRNITEEMKNC	29	4		C.ZA.2006.CAP266_2_00_E9_H6.JN681229	0.001	-3	CTNARNNTINSNITVNNSMNEEVKNC	26	4			C.MW.2002.BF1266_431A.HM215360	0.0056566	-2.247	CSDVPYNQSTKYNDNSTLYNREMKNC	26	3
A1.KE.1996.Q769_B9_PNS79D.AF407157	0.05	-1.301	CSNINNIPNVNASSIPKDVKEEIKNC	26	2		D.UG.2005.190049.JX236668	0.001	-3	CIEWKNNNSKSNVTNEEIGMKNC	23	3			01_AE.TH.1999.C2101_C1.JN944661	0.0058603	-2.232	CTSANLTNVNNITYAPGIEKITDEVRNC	28	3
C.MW.2003.CE0626_E6.FJ444284	0.05	-1.301	CSNVTTSNANTTNNGSVTNNITATDHNTMKEEMTNC	36	5		C.ZA.2010.CAP378_2_00_D2_5.KF114888	0.001	-3	CVKYNGTGTNATEIRTNVTADNKEEISNC	29	4			C.ZA.2009.KO243_H6_3.KF114892	0.006	-2.222	CSNRTVNKTKATVTTSPTSTSASTPVRTTTTPNDDMKNC	39	3
C.MW.2006.CE2052_G10.KC894084	0.05	-1.301	CSNITINGGATNNAIAGNATINSNITEEMKNC	32	4		D.UG.2007.191727_F6.HM215269	0.001	-3	CIDIDWNSNANANATVYPTVAATTTAEEKMEVKNC	35	2			C.ZA.2008.1245045.HQ595742	0.006	-2.222	CSNAKLNNASNATLNNNSTASNATPTITSIKEIQNC	36	5
C.ZA.2007.722_G4_16.JN967798	0.05	-1.301	CTNVNVTTNATVTGNETADNMEGEIKNC	28	4		C.ZA.2007.20417927_07.JQ352785	0.001	-3	CSNYNNSSDGVIKNC	15	2			C.BW.2005.3312_D6_2.KC154014	0.006	-2.222	CSNVTVTHTNASKENVSYSKVVDDMKNC	28	4
A1.KE..MI369_A5.DQ187018	0.050744	-1.295	CTNFNPNSTRNEGNGTAGGEGSNDTVTNREEIKNC	35	4		C.ZA.1999.DU156_12.DQ411852	0.0010757	-2.968	CVTYNNSMNSSATYNNSMNGEIKNC	25	4			C.ZA.2008.20927783.HQ595750	0.006	-2.222	CTNIKTNASTTTSTTTRATVTNATVSPTGEMTNC	34	3
A1.UG.2007.9004SS_A3_4.HM215350	0.051327	-1.29	CSQYVSSHVNNHNNSSHNVSSHSGNITSDMKIC	33	3		07_BC.CN.2007.CNE20.HM215406	0.0010772	-2.968	CGNITTRKESMTEMKNC	17	2			A1.KE..BB539_2B13.DQ187240	0.006	-2.222	CSNANVNITGNITGVGEDIKNC	22	3
C.ZM.2003.249M_B10.EU166862	0.052446	-1.28	CNNVNVTHNSTYNNTEGEQIKNC	23	4		B.FR..BX08_16.GQ855765	0.0012164	-2.915	CTELKNSTDTNLGTQEIKNC	20	2			C.ZA.2008.CT966_E1_7.JN681238	0.006	-2.222	CSNVTINSNITINDSMSGEMKNC	23	4
A1.KE.1993.BG505_W6M_A5_T332N.DQ208456	0.0535	-1.272	CTNVTNNITDDMGGELKNC	19	3		G.ES.2002.P0402_C2_11.EU885759	0.0012599	-2.9	CTNVNNSSATNNSMVDDREGLKNC	24	3			C.ZA.2006.CAP129_1_15_B2_13.JN681223	0.006	-2.222	CGNGTNINVTTVAEMKNC	18	3
C.MW.2005.CE2060_G9.FJ444607	0.053592	-1.271	CSDVDASKVKMTNNSADTLINTTLSNRTEEMKNC	34	4		C.MW.2007.703010217_B6.KC894109	0.001292	-2.889	CGNAIVNESTIEGMKNC	17	2			01_AE.TH.1993.TH966_8.U08456	0.006	-2.222	CINANLTNVNNIIHGPNIIGNITDEVRNC	29	3
B.US.2006.CH077_C.JN944941	0.054	-1.268	CTDSNGDSSIANSSSSEAVKEMKNC	25	2		A1D.KE.1995.Q168_A2.AF407148	0.0013444	-2.871	CTNVNNNTTNVNNNTGWDEERKNC	24	3			C.MW.2007.703010131_1E2.KC894107	0.006	-2.222	CTTVNITQENNPLNDSDSNYMKNC	24	3
A1D.KE..MS208_A1.DQ187010	0.054175	-1.266	CINHRIINNTNGTIDMGDEIKNC	23	3		C.ZM.2000.ZM109_4.AY424138	0.0013719	-2.863	CTSPAAHNESETRVKHC	17	1			C.ZA.2007.CT184_D3_15.KF114889	0.006	-2.222	CTDAKVNMSGSMDGEIKNC	19	2
07_BC.CN.2007.CNE20.HM215406	0.055129	-1.259	CGNITTRKESMTEMKNC	17	2		07_BC.CN.2004.CH038_12.EF042692	0.0014422	-2.841	CNDVNSTSNGTSNGTDHKNMNEMKNC	26	4			C.TZ.2005.6785_V5_C14.HM215338	0.0063641	-2.196	CSSVNVTSQDNATYTNSMKGEIKNC	25	3
02_AG...MGRM_AG_002.MF510462	0.055136	-1.259	CSNVTSGSNVTSGSNVTSGNSNISNEMAGEIKNC	34	5		A1.KE.1994.Q23_17.AF004885	0.0014565	-2.837	CTNVTSVNTTGDREGLKNC	19	3			B.FR..BX08_16.GQ855765	0.0064074	-2.193	CTELKNSTDTNLGTQEIKNC	20	2
D.UG.2001.231966_C2.JX512899	0.057126	-1.243	CTEWKNATTGNATTGNATAENATIGDIGLKNC	32	5		C.TZ.2003.3873_V1_C24.HM215311	0.0015924	-2.798	CSDIAKNNSSNGTNNNNITSDMKEEMKNC	29	4			02_AG.FR.1991.DJ263_8.EU855130	0.0064282	-2.192	CHNVNSSNSSTSNSSNSSTPINRTIDSDMQEEIKNC	36	6
B.US.1998.AC10_29.AY835446	0.058723	-1.231	CTDNVGNDTSTNNSRWDKMEKGEIKNC	27	3		C.TZ.2003.0077_V1_C16.HM215254	0.0017454	-2.758	CTDAKFNSTQSDNGTSTVNVSTSNEMKNC	29	4			02_AG.CM.2004.T253_11.EU513191	0.0065416	-2.184	CSNFSGDNSTNTSVSDDMQGEIKNC	25	4
02_AG.CI.1999.928_28.EU513199	0.059559	-1.225	CADAQNVTDTNTTISNEMQGEIKNC	25	3		C.ZM.2002.ZM197_7.DQ388515	0.0017826	-2.749	CSDATSNTTKNATNTNTTSTDNRNATSNDTEMKGEIKDC	39	5			C.IN.1999.25710_2_43.EF117271	0.0067317	-2.172	CSNVTYNESMKEVKNC	16	3
C.ZA.2005.CAP256_SU.KF241776	0.06	-1.222	CSDAKVNINATYNGTREEIKNC	22	3		02_AG.FR.1991.DJ263_8.EU855130	0.0018171	-2.741	CHNVNSSNSSTSNSSNSSTPINRTIDSDMQEEIKNC	36	6			02A1.CM.2004.242_14.EU513188	0.007	-2.155	CIEIRNNTDNITVDSNMKGEITNC	24	3
21_A2D.KE.2004.QG393_60M_B7.FJ866129	0.06	-1.222	CTDRNNGTIEEGEKIKNC	18	2		C.ZA.2007.CT072_56_7.JN681232	0.002	-2.699	CTNVTNDTNANIVKREGIEMKNC	23	3			B.US.2019.2305_V7_E5_2.MZ397078	0.007	-2.155	CSNVTPSNVTPSNRTVSSNMTDTDMKNC	28	5
C.TZ.2003.6980_V0_C31.HM215344	0.06	-1.222	CTDVTAHNGNTVYDNNATVVNSTNEIKNC	29	3		C.ZA.2009.21369737_G11_F2.HQ615941	0.002	-2.699	CSDNVSNNSTGNVTMDEKMKGEIKNC	26	4			BC.CN.2006.CNE7.HM215426	0.007	-2.155	CTNVTTNGTSTNVTDVQEMKNC	22	4
C.MW..BF942_218D.HM215362	0.06	-1.222	CGNITTTTDPKSADVNYTNSIMQNC	25	3		C.TZ.2004.377_V4_C09.HM215308	0.002	-2.699	CSNNVTVRNETIINEASKYLNNTVKEEMRNC	31	4			C.ZA.2008.CAP323_2_00_B6_45.KC154023	0.007	-2.155	CTNATVTNATVNNTGWDEMKNC	22	4
C.ZA.2006.2768732_C5_16.HQ615952	0.06	-1.222	CIEANDTNCNGTNYNTTTCKDSMGGEMKNC	30	4		C.ZA.2005.CAP200_B8A.KC894135	0.002	-2.699	CTNANITKTKASKGNLTTIMNEEVKNC	27	3			A1.KE.1996.Q769_H5.AF407159	0.0070648	-2.151	CSNINNIPNVNASSIPKDVKEEIKNC	26	2
C.ZA.2008.CAP301_2_00_C3_20.KC154017	0.06	-1.222	CTEIRTSEEKMKGEIQNC	18	1		C.ZA.2007.CT184_D3_15.KF114889	0.002	-2.699	CTDAKVNMSGSMDGEIKNC	19	2			C.ZA.2005.CAP256_SU.KF241776	0.0071131	-2.148	CSDAKVNINATYNGTREEIKNC	22	3
A1.TZ.2004.3365_V2_C20.HM215298	0.06	-1.222	CSDVTSNGTNSNVTNREEMKNC	22	3		C.ZA..CAP256_SU_K169R.	0.002	-2.699	CSDAKVNINATYNGTREEIKNC	22	3			C.ZM.1998.ZM106_9.AY424163	0.0073536	-2.133	CVNVNATSKSNASATNDGSGEMKNC	25	3
C.ZM.2003.ZM247_V1.FJ496204	0.061024	-1.214	CTNVTVNTTSTTTNYTKEMRNC	22	4		C.ZA.2009.CAP331_2_00_D7_39.KF114886	0.002	-2.699	CSDANVTYRDSSMNGEIKNC	20	2			DU.CM..247_23.EU683891	0.0073841	-2.132	CTNVTSSNNGTVGNTEDMKNC	21	3
A1.KE..MB539_2B7.DQ187082	0.063293	-1.199	CSNANVTSENSTIMGDREEIKNC	23	3		A1D.KE..MS208_A1.DQ187010	0.0022134	-2.655	CINHRIINNTNGTIDMGDEIKNC	23	3			01_AE.TH.1999.R3265_C6.JX512903	0.0074639	-2.127	CTYANLTNVTNTAKGSDIIGNITDEVRNC	29	4
07_BC.CN.2007.CNE21.HM215407	0.06553	-1.184	CKNVSSNSNGTNNKTYHDSKEEMKNC	26	4		C.IN.1999.16936_2_21.EF117270	0.0022894	-2.64	CRNATSKMVNDTRNVEEMKNC	21	3			C.ZA.2005.CAP210_E8.DQ435683	0.0075098	-2.124	CSDATYNNGTNSTDTMKIC	19	2
C.ZM.2000.ZM53_12.AY423984	0.066622	-1.176	CSKLNNATDGEMKNC	15	2		G.ES.2008.P1981_C5_3.FJ817369	0.0022894	-2.64	CTNVTNVINSSNGYDTGLKNC	21	3			D.UG.2001.231965_C1.JQ361079	0.0075596	-2.122	CSDLDNSNKGNATNTTVASEAGMNTTVAPEAGMKNC	36	4
C.ZA.1998.DU123_06.DQ411850	0.066976	-1.174	CTDVKVNATSNGTTTYNNSIDSMNGEIKNC	30	4		C.TZ.2003.3301_V1_C24.HM215294	0.0025198	-2.599	CTDVTVNGTIVKVNSTGMKNC	21	3			CD.TZ..89_F1_2_25.HM215349	0.0075965	-2.119	CSDVIYNETKEEMKNC	16	2
A1C.TZ.2005.6545_V4_C1.HM215332	0.067339	-1.172	CRNVSDTRNGNVTYNNTMNEEIKNC	25	4		D.UG.1999.A07412M1_VRC12.HM215357	0.0027356	-2.563	CTTYWNETLQGNETKGKNRSDIMTC	25	3			G.ES.2004.X1632_S2_B10.FJ817370	0.0076525	-2.116	CTNVTNVTDSVGTNSRLKGYKEELKNC	27	3
A1.KE.1994.Q259_17.AF407152	0.068778	-1.163	CYNVTKSDKITKDMQEEIKNC	21	2		02_AG.CI.1999.928_28.EU513199	0.0028845	-2.54	CADAQNVTDTNTTISNEMQGEIKNC	25	3			B.US.2019.4236_V11_D8_4.MZ397091	0.008	-2.097	CTDYLGNSTNSSRNSTNSSRIEERVMKNC	29	5
C.ZA.2005.CAP244_D3.DQ435684	0.069782	-1.156	CTNVNHSSTNVSHSSTNVSQSSNSSQDNTTIDESMREEIKNC	42	6		C.TZ.2001.TZA125_17.JQ362423	0.0028845	-2.54	CTNANINNDTVANSGTFKVDNSSNVVKNC	29	3			C.ZA.2007.3514597.HQ595759	0.008	-2.097	CSNVNITNNGTTNGTSDMKEEMKNC	25	4
C.ZA.2010.CAP382_2_00_D7_19.KC154028	0.07	-1.155	CTNANGTDTDNNSKYGEIKNC	21	3		C.ZA.2009.CAP340_2_00_B3_16.KC154026	0.003	-2.523	CINATKSSNRTSESTGNYSNSMYEEIKNC	29	4			C.ZA.2006.19707346_E8_C6.HQ615951	0.008	-2.097	CTEPKFNQINQTIDNQTKEELRNC	24	3
C.ZA.2007.19715820_A10_H2.HQ615950	0.07	-1.155	CKDVNSTVGNTTTHAYNDTYNSMKNC	26	4		C.MW.2008.CH0694.KJ700458	0.003	-2.523	CTKANFNNGTSSNNSTSSNNTMYEEMKNC	29	4			C.CN.2007.CNE17.HM215403	0.0080039	-2.097	CTDVNVTNVNVTMSNGTMSNDTMSNSTQVNVTMNNGSWITDGMQNC	46	8
01_AE.CN.2006.CNE3.HM215410	0.071746	-1.144	CTNANLTKVINTTDPRISNETRKEIEKNNIADEVRNC	37	4		A1.KE.1994.Q842_D12.AF407160	0.0032532	-2.488	CNNVTNNGTSDMREEIKNC	19	3			C.TZ.2001.TZBD_02.JQ362424	0.0081746	-2.088	CTNVNVTRGNNTQGYNTNSNNTDGGMRNC	29	4
02_AG.CM.2004.211_9.EU513187	0.074192	-1.13	CTDVRNRTLNYTYNNSTSNISLVSSDMEGEIKNC	34	5		A1.KE..MI369_A5.DQ187018	0.0032711	-2.485	CTNFNPNSTRNEGNGTAGGEGSNDTVTNREEIKNC	35	4			D.UG.1998.57128_VRC15.AY736829	0.0083355	-2.079	CTNATATNATATSQNSTDGSNKTVNTDTGMKNC	33	5
C.MW.2004.CE1172_H1.FJ444434	0.076922	-1.114	CSNISRNDTATFNDTNTMNGEIKNC	25	4		BC.CN.2006.CNE7.HM215426	0.0035569	-2.449	CTNVTTNGTSTNVTDVQEMKNC	22	4			C.MW.2003.CE0393_C3.FJ444215	0.0084722	-2.072	CSNANITRNSTDGNTTRNSTATPSDTINGEIKNC	34	5
C.TZ.1998.98TZ017.AF286235	0.077	-1.114	CSNANNATSTVNNSISEDMRNC	22	3		B.ES.2007.X2278_C2_B6.FJ817366	0.003873	-2.412	CTNINSTNSTNNTSSNSKMEETIGVIKNC	29	4			B.US.1995.5768_4.AY835435	0.0084941	-2.071	CIDYYGNTTNSNNSSETMMEKGEIKNC	27	3
B.CN.2007.BJOX020000_03_3.HM215382	0.079	-1.102	CTDLKSNTTSNSTNNANHTNNTNATQSSWENMKGEIKNC	39	6		C.ZA.2007.3545883_G1_E1.HQ615942	0.004	-2.398	CTNIENCTTSNNCTNGTNYINITHSMGEEIKNC	33	5			A1.KE.2005.851891_4_15.KT022376	0.009	-2.046	CGDPSANITGDGKEEIKNC	19	2
C.ZA.2007.CT431_G6_6.JN681234	0.08	-1.097	CSNVTRNNSITYNINMTQEMKNC	23	4		C.MW.2003.CE0393_C3.FJ444215	0.004	-2.398	CSNANITRNSTDGNTTRNSTATPSDTINGEIKNC	34	5			C.ZA.2005.CAP206_1_B5_Y681D.KJ700457	0.009	-2.046	CTNANISVTSVSNDSRNMNEEIKNC	25	3
BC.CN.2010.CNXJ0651_1.KC807932	0.08	-1.097	CGEVKVNGSVSNNSSMEMKNC	21	3		C.ZM.1998.ZM106_9.AY424163	0.0041123	-2.386	CVNVNATSKSNASATNDGSGEMKNC	25	3			C.ZM.2000.ZM53_12.AY423984	0.0095559	-2.02	CSKLNNATDGEMKNC	15	2
07_BC.CN..SC19_15.HQ326129	0.08	-1.097	CVNVTVSNGTQEMKNC	16	3		C.TZ.2001.TZBD_02.JQ362424	0.0043267	-2.364	CTNVNVTRGNNTQGYNTNSNNTDGGMRNC	29	4			A1.TZ.2005.0260_V5_C36.HM215256	0.0096535	-2.015	CTDYKGNYTNYNYTKNNGTGHNITSDMEGEIKDC	34	4
C.MW.2009.0404_BM_B9.HQ595836	0.08	-1.097	CTNANNASTNMQEEIKNC	18	2		A1.KE..BB539_2B13.DQ187240	0.0044721	-2.349	CSNANVNITGNITGVGEDIKNC	22	3			C.ZA.2007.704010069_C6.KC894114	0.01	-2	CINANKTRLNGTMEGEIKNC	20	3
A1.KE..BB539_2B13.DQ187240	0.08023	-1.096	CSNANVNITGNITGVGEDIKNC	22	3		D.UG.2006.191821_E6_1.HM215270	0.0044814	-2.349	CTEEKNKNLTKVAMTNC	17	2			C.TZ.2003.6980_V0_C31.HM215344	0.01	-2	CTDVTAHNGNTVYDNNATVVNSTNEIKNC	29	3
A1D.KE.1995.Q168_A2.AF407148	0.081675	-1.088	CTNVNNNTTNVNNNTGWDEERKNC	24	3		01_AE.TH.1999.C1080_C3.JN944660	0.0047622	-2.322	CTNVTLTNVNYTNNFPNIGNITDEVRNC	28	4			C.MW.2003.CE0682_E4.FJ444325	0.01	-2	CSNVNVAKCNYTTEGNDTINTMDKEMKNC	29	3
C.ZA.1997.97ZA009.AY118166	0.085	-1.071	CRNVTSNGNTTHNNTMYEEMRNC	23	4		C.ZA.2005.19157834_V1.HQ595743	0.005	-2.301	CGNVTKNNTVTTNDTLNGEIKNC	23	4			C.MW.2008.CH505_W4_3.KC247557	0.01	-2	CTNATASNSSIIEGMKNC	18	3
C.ZA.2005.CAP206_1_B5_Y681D.KJ700457	0.086535	-1.063	CTNANISVTSVSNDSRNMNEEIKNC	25	3		C.ZA.2008.20927783.HQ595750	0.005	-2.301	CTNIKTNASTTTSTTTRATVTNATVSPTGEMTNC	34	3			C.ZA.2008.KO870_C2_10.JN681244	0.01	-2	CIDVNVTGIDVNVTSTEEMTNC	22	3
01_AE.CN.2006.CNE59.HM215422	0.087939	-1.056	CSNANLTKANLTTVSNIGNITDEIRNC	27	4		C.MW.2007.703010131_1E2.KC894107	0.005	-2.301	CTTVNITQENNPLNDSDSNYMKNC	24	3			B.US.2019.4236_BL_C5_3.MZ397093	0.01	-2	CTDYLGNSTNSSKNSTNSSRIEERVMKNC	29	5
C.ZA.2007.CT810_G4_7.KF114891	0.09	-1.046	CENVTINNTTASNNSMGETRREEMRNC	27	4		C.ZM.1998.ZM55_28A.AY423971	0.0052063	-2.283	CTFITNTTEIKNC	13	2			01_AE.CN.2007.CNE55.HM215418	0.010203	-1.991	CTTANTNETKNNTTDDNIKDEMKNC	25	3
B.FR.1983.LAI.K02013	0.091	-1.041	CTDLGNATNTNSSNTNSSSGEMMMEKGEIKNC	32	4		A1C.TZ.2004.6540_V4_C1.HM215330	0.0054514	-2.263	CKNVNDTRNGNVTYNNTMNEEIKNC	25	4			01_AE.CN.2006.CNE8.HM215427	0.010264	-1.989	CTNANLNATVNASTTIGNITDEVRNC	26	4
C.TZ.2003.0077_V1_C16.HM215254	0.091092	-1.041	CTDAKFNSTQSDNGTSTVNVSTSNEMKNC	29	4		G.ES.2005.X2131_C1_B5.FJ817368	0.0055934	-2.252	CTDVTNSSTNSTNGVTNNSTVNYRERLKNC	30	4			C.ET..286_36.JQ362420	0.010447	-1.981	CTEVTRSSNGTINNNSTEMKNC	22	3
G.ES.2003.X1254_C3.EU885762	0.095049	-1.022	CTNVTNNNNATNSSTVESNREELRNC	26	4		A1.KE.1995.Q461_E2.AF407156	0.0057642	-2.239	CTDWTNNATSTNQTTPATSEETGVKNC	27	3			A1D.TZ.2003.6095_V1_C10.HM215323	0.010447	-1.981	CSNNGTTANITDSGIEIKNC	20	3
B.US.1995.5768_4.AY835435	0.097876	-1.009	CIDYYGNTTNSNNSSETMMEKGEIKNC	27	3		C.ZA..CAP256_SU_K169I.	0.006	-2.222	CSDAKVNINATYNGTREEIKNC	22	3			C.ZA.2007.20198102_E9_G1.HQ615944	0.011	-1.959	CSNVTHNASVEGDYNDSMKKEMKNC	25	4
C.ZA.2006.CAP177_1A3.KC894133	0.1	-1	CTNTTYYNVSSKEEIKNC	18	3		01_AE.CN.2006.CNE8.HM215427	0.0061091	-2.214	CTNANLNATVNASTTIGNITDEVRNC	26	4			02_AG.CM.2004.263_8.EU513182	0.011876	-1.925	CSSVSNSSSSNSTYNITVSQSMEGEIKNC	29	4
C.ZA.2009.21561324_D3_B5.HQ615961	0.1	-1	CSETVNNVTDMRNC	14	2		C.ZA.1998.DU422_1.DQ411854	0.0062504	-2.204	CKNVNISANANATATLNSSMNGEIKNC	27	4			D.UG.1999.A07412M1_VRC12.HM215357	0.011969	-1.922	CTTYWNETLQGNETKGKNRSDIMTC	25	3
C.ZA.2006.2833264.HQ595757	0.1	-1	CTNAKVNVTTVNNSTLTSTDEVKNC	25	3		C.ZM.2003.ZM214_15.DQ388516	0.0064616	-2.19	CSNVNINETSIDFNVTSNISMKEEMKNC	28	4			C.MW.2005.CE2103_E8.KC894086	0.012	-1.921	CSDANLNTTGNTTVMDSTTDLGNDTIAEEIKNC	33	4
C.ET..286_36.JQ362420	0.10048	-0.998	CTEVTRSSNGTINNNSTEMKNC	22	3		01_AE.TH.1993.TH966_8.U08456	0.0066039	-2.18	CINANLTNVNNIIHGPNIIGNITDEVRNC	29	3			C.MW.2004.CE0985_H7.FJ444391	0.012	-1.921	CSDVKNNVTTNGTSDSSNITSNIKDEMKNC	30	4
G.ES.2005.X2131_C1_B5.FJ817368	0.10354	-0.985	CTDVTNSSTNSTNGVTNNSTVNYRERLKNC	30	4		01_AE.TH.2005.620345_C1.JX512900	0.0068753	-2.163	CTEAKFNETFNKIDNITKVSNLTDEMRNC	29	4			C.MW.2007.703010054_2A2.FJ443808	0.013658	-1.865	CTNVINDTYDMNDMKNC	17	2
01_AE.CN.2007.BJOX005000_09_2.HM215367	0.1056	-0.976	CINANLTQNSTNDKNITDEVNIGNITDEVKNC	32	5		C.ZA..CAP256_SU_R166K.	0.007	-2.155	CSDAKVNINATYNGTREEIKNC	22	3			02_AG.CI.1999.928_28.EU513199	0.013799	-1.86	CADAQNVTDTNTTISNEMQGEIKNC	25	3
C.TZ.2005.3168_V4_C10.HM215289	0.1065	-0.973	CVDATIYNGTIKDSSTNYTLNSTEELKNC	29	4		C.ZA.2008.CAP290_2_00_23_6.JN681253	0.007	-2.155	CTEASLTGNNTDSLNGTLMEKEMKNC	26	3			01_AE.TH.2005.620345_C1.JX512900	0.014327	-1.844	CTEAKFNETFNKIDNITKVSNLTDEMRNC	29	4
B.US.1985.BAL_01.DQ318210	0.10702	-0.971	CTDLRNATSRNVTNTTSSSRGMVGGGEMKNC	31	4		A1.TZ.2005.0330_V4_C3.HM215257	0.0070533	-2.152	CGKVKNDTRDELRNC	15	2			A1.KE.1993.BG505_W6M_A5_T332N.DQ208456	0.0145	-1.839	CTNVTNNITDDMGGELKNC	19	3
02_AG.FR.1991.DJ263_8.EU855130	0.10854	-0.964	CHNVNSSNSSTSNSSNSSTPINRTIDSDMQEEIKNC	36	6		C.TZ.2004.0041_V3_C18.HM215253	0.008	-2.097	CENVNVTSNSSVTTSTSNTTATSINNMNGEIKNC	34	4			B.US.2019.2305_V7_G5_4.MZ397082	0.015	-1.824	CSNVTPSNVTPSNRTVSSNMTDTDMKNC	28	5
07_BC.CN.2007.BJOX019000_02_1.HM215380	0.1088	-0.963	CTNVNSNSSSNSSNSSGNSNSTFENMQEMKNC	32	5		07_BC.CN.2004.CH070_1.EF117255	0.0080415	-2.095	CKDVSINNGNVSSSNGSTSHNNSSIDNETLNEGMKEMKNC	40	5			B.US.2019.2990_V7_F7_2.MZ397053	0.015	-1.824	CTNATHTNTLGRIEKGEIKNC	21	2
C.ZA.2005.CAP200_B8A.KC894135	0.11	-0.959	CTNANITKTKASKGNLTTIMNEEVKNC	27	3		A1.KE.2000.KER2008_12.AY736809	0.0082426	-2.084	CSDVTTNNTKVNTTSAPTTTATVNNDNDMKNC	32	3			C.ZA.2009.21261106_C12_H2.HQ615956	0.015	-1.824	CSNNVTSINNGTRNITTESGMRNC	24	4
D.UG.1998.57128_VRC15.AY736829	0.11294	-0.947	CTNATATNATATSQNSTDGSNKTVNTDTGMKNC	33	5		A1C.TZ.2005.6545_V4_C1.HM215332	0.0086535	-2.063	CRNVSDTRNGNVTYNNTMNEEIKNC	25	4			B.US.2019.2305_V7_G2_2.MZ397080	0.015	-1.824	CSNVTPSNVTPSNRTVSSNMTDTDMKNC	28	5
C.ZA.2005.CAP210_E8.DQ435683	0.11303	-0.947	CSDATYNNGTNSTDTMKIC	19	2		C.ZA..CAP256_SU_K169Q.	0.009	-2.046	CSDAKVNINATYNGTREEIKNC	22	3			B.US.2019.2305_V7_F1_4.MZ397079	0.015	-1.824	CSNVTPSNVTPSNRTVSSNMTDTDMKNC	28	5
A1.RW.1992.92RW020_2.EU855131	0.11418	-0.942	CNATASNVTNEMRNC	15	3		01_AE.TH.2001.R2184_C4.JN944665	0.0095828	-2.019	CTNAKLTKVSNTTDDVPSIVGNVTDEIKNC	30	3			C.MW.2007.703010228_1C4.FJ444031	0.015	-1.824	CTNATSTNANSTVNGESTNTSISNEMKNC	29	4
02_AG.FR..KON.AF321079	0.12	-0.921	CNNNINILNRTNITSDMQNMNNITDDMKNC	30	4		02A1.CM.2004.269_12.EU513194	0.0098305	-2.007	CTKATHTGDNSTSVNLTEIVEMQNC	25	3			01_AE.CH..ZENV92_1008_8.KU600817	0.0157	-1.804	CTMANLTKVNYTSRNISTVPEIGNITDEVRNC	32	5
C.ZA.2009.CT565_C7_48.KF114890	0.12	-0.921	CANVNITKNVTYSYSNSTHNITEEMKNC	28	5		G.ES.2002.X1193_C1.EU885761	0.010183	-1.992	CTNVTSNSTNSTNGVTNNSTVDYREQLKNC	30	5			B.ES.2007.X2278_C2_B6.FJ817366	0.016	-1.796	CTNINSTNSTNNTSSNSKMEETIGVIKNC	29	4
C.ZA.2005.CAP206_1_B5.FJ443358	0.12	-0.921	CTNANISVTSVSNDSRNMNEEIKNC	25	3		02_AG.CM.2004.T253_11.EU513191	0.010183	-1.992	CSNFSGDNSTNTSVSDDMQGEIKNC	25	4			C.ZA.2008.20358510_01.JQ352790	0.016	-1.796	CTNVTNNASQTGYNSYNDTLGGRDKIKEEIRNC	33	4
C.ZA.2008.1170887_08.JQ352801	0.12	-0.921	CTDAELELNTTTNATLNFNETIKGEVKNC	29	4		B.US.2001.45_01DG5.JQ609687	0.010285	-1.988	CTDYLGNATNTTSSSGGAMEGGEIKNC	27	3			C.TZ.2000.541_F1_A7_2.HQ698049	0.016	-1.796	CSHNVIANATTNVTYTIYDRNITEEMKNC	29	4
A1.TZ.2003.3415_V1_C1.HM215299	0.12256	-0.912	CNHNVTTNNNTNITSEMREEIRNC	24	4		A1.TZ.2004.3365_V2_C20.HM215298	0.011225	-1.95	CSDVTSNGTNSNVTNREEMKNC	22	3			08_BC.CN.2007.CNE53.HM215417	0.01609	-1.793	CRNVSSNGTYNETYNEIKNC	20	4
B.US.2001.45_01DG5.JQ609687	0.128	-0.893	CTDYLGNATNTTSSSGGAMEGGEIKNC	27	3		C.ZA.2007.CT140_140_B6.JN681233	0.012	-1.921	CVDVIRNASAVRNASNAANASAAGEMKNC	29	4			C.MW.2004.CE1172_H1.FJ444434	0.016122	-1.793	CSNISRNDTATFNDTNTMNGEIKNC	25	4
21_A2D.KE.2004.QG393_60M_B8.FJ866130	0.13	-0.886	CTDRNNGTIEEGEKIKNC	18	2		02_AG.CM.2004.263_8.EU513182	0.012039	-1.919	CSSVSNSSSSNSTYNITVSQSMEGEIKNC	29	4			C.ZM.2003.ZM247_V1.FJ496204	0.016263	-1.789	CTNVTVNTTSTTTNYTKEMRNC	22	4
C.ZA.2006.2759058_F10_B6.HQ615959	0.13	-0.886	CTDTNRTVNETAIEMKNC	18	3		C.ZA.2009.21561324_D3_B5.HQ615961	0.013	-1.886	CSETVNNVTDMRNC	14	2			B.US.2015.1HC3_W4_012016_H5_S21.KY324241	0.017	-1.77	CKDLNSTRNNANTTAASNTTGIPKLENGEIKNC	33	4
C.TZ.2004.3728_V2_C6.HM215307	0.13	-0.886	CNKVNNNRSIDNNSTEEEMKNC	22	3		01_AE.TH.1993.TH976_17.U08458	0.013299	-1.876	CTNATLNCTNLTNGNKTTNVSNIIGNLTDEVRNC	34	7			B.US.2015.1HC3_W4_012616_F1_S85.KY324252	0.017	-1.77	CKDWNSNSTRNDNNTTAASNTTGIPKLENGEIKNC	35	4
C.MW.2003.CE0682_E4.FJ444325	0.13243	-0.878	CSNVNVAKCNYTTEGNDTINTMDKEMKNC	29	3		02A1.CM.2005.T280_5.EU513183	0.013374	-1.874	CTNATTNGTIEDGAKNC	17	3			A1.RW.1992.92RW020_2.EU855131	0.01756	-1.755	CNATASNVTNEMRNC	15	3
08_BC.CN.2007.CNE53.HM215417	0.13244	-0.878	CRNVSSNGTYNETYNEIKNC	20	4		B.US.1995.3988_25.AY835436	0.015258	-1.817	CTDNINTTQTNSSIMEKGEIKNC	23	3			B.US.2019.1536_BL_G9_4.MZ397073	0.018	-1.745	CTDVKCNKTQTNNTNNRNCTSGEMAMEEGEMKNC	34	4
02_AG.CM.2004.T253_11.EU513191	0.13346	-0.875	CSNFSGDNSTNTSVSDDMQGEIKNC	25	4		A1C.TZ..246_F3_C10_2.HM215279	0.0155	-1.81	CKDYNYSITNNSTGMEGEIKNC	22	3			C.ZA.2009.CT565_C7_48.KF114890	0.019	-1.721	CANVNITKNVTYSYSNSTHNITEEMKNC	28	5
C.IN.2000.26191_2_48.EF117274	0.13747	-0.862	CANVTSNITNGEEIKNC	17	3		C.ZA.1998.DU123_06.DQ411850	0.015528	-1.809	CTDVKVNATSNGTTTYNNSIDSMNGEIKNC	30	4			B.US.2015.1HC3_W4_012016_G1_S19.KY324239	0.019	-1.721	CKDWNSNSTRNDNNTTAASNTTGIPKLENGEIKNC	35	4
G.ES.2002.X1193_C1.EU885761	0.13794	-0.86	CTNVTSNSTNSTNGVTNNSTVDYREQLKNC	30	5		C.ZA.2007.704010083_B8.FJ443671	0.016	-1.796	CSNVNITTNGTVVREGQGNNVANVTYNNSMNGEIKNC	37	5			01_AE.TH.1992.TH023_6.KU562843	0.019	-1.721	CTNANVTNVKNITNVPNIIGNITDEVRNC	29	4
DU.CM..247_23.EU683891	0.13965	-0.855	CTNVTSSNNGTVGNTEDMKNC	21	3		D.UG.1999.A03349M1_VRC4A.HM215356	0.016586	-1.78	CTEWRKNNTINATGIEMKNC	20	3			C.ZM.2003.ZM249_1.DQ388514	0.019138	-1.718	CNNVNVTHNSTYNNTEGEQIKNC	23	4
C.ZA.2007.706010164_1A7_REV.FJ444076	0.14	-0.854	CTTAIAHNASNQNITDMKSC	20	2		C.ZA.2008.1170887_08.JQ352801	0.017	-1.77	CTDAELELNTTTNATLNFNETIKGEVKNC	29	4			B.US.2019.2305_V7_G7_1.MZ397083	0.02	-1.699	CSNVTPSNVTPSNRTVSSNMTDTDMKNC	28	5
C.BW.2005.3312_D6_2.KC154014	0.14	-0.854	CSNVTVTHTNASKENVSYSKVVDDMKNC	28	4		07_BC.CN.2004.CH119_10.EF117261	0.017436	-1.759	CSKVSNNETDKYNGTEEMKNC	21	3			C.ZA.2008.ME178_G6_16.KF114893	0.02	-1.699	CTNANVTNSSNNVTNSSNDTNGQWVNMKEEVKNC	34	6
C.ZA.2008.20358510_01.JQ352790	0.14	-0.854	CTNVTNNASQTGYNSYNDTLGGRDKIKEEIRNC	33	4		B.IT.1996.PVO_4.AY835444	0.01841	-1.735	CSDLRNATNTTNPTVSSRVIKKEMMGEVKNC	31	3			B.US.2001.45_01DG5.JQ609687	0.02	-1.699	CTDYLGNATNTTSSSGGAMEGGEIKNC	27	3
C.ZA.2005.19314479_A2_5.HQ615958	0.14	-0.854	CSTATYNKSIIREGEIKNC	19	2		C.ZA..CAP256_SU_K169T.	0.02	-1.699	CSDAKVNINATYNGTREEIKNC	22	3			B.US.2019.2305_V7_G9_2.MZ397084	0.02	-1.699	CSNVTPSNVTPSNRTVSSNMTDTDMKNC	28	5
C.ZA.2009.KO243_H6_3.KF114892	0.14	-0.854	CSNRTVNKTKATVTTSPTSTSASTPVRTTTTPNDDMKNC	39	3		C.ZA.2006.2768732_C5_16.HQ615952	0.02	-1.699	CIEANDTNCNGTNYNTTTCKDSMGGEMKNC	30	4			B.US.2019.2305_V7_G6_1.MZ397081	0.02	-1.699	CSNVTPSNVTPSNRTVSSNMTDTDMKNC	28	5
C.IN.2016.330_16_E6.MK076720	0.14	-0.854	CANVNSNSSTTLNETHDGSELKNC	24	3		C.ZA.2008.CAP310_2_00_20_2.JN681256	0.02	-1.699	CTNVINVTNSGTYNNSMSEDIKNC	24	3			C.IN.2016.330_16_E6.MK076720	0.02	-1.699	CANVNSNSSTTLNETHDGSELKNC	24	3
C.ZA.2007.706010164_1A7.FJ444076	0.14	-0.854	CTTAIAHNASNQNITDMKSC	20	2		C.IN.2016.330_16_E6.MK076720	0.02	-1.699	CANVNSNSSTTLNETHDGSELKNC	24	3			B.US.2019.4236_V9_G10_3.MZ397092	0.02	-1.699	CTDYLENSTNKNSTNSSIIEERVMKNC	27	4
07_BC.CN.2007.BJOX002000_03_2.HM215364	0.14116	-0.85	CKNVNSSSSDTKNGTDPEMKNC	22	3		C.TZ.2005.3426_V5_C17.HM215300	0.02	-1.699	CSNVTRNSTSDHNDTYNGSQELKNC	25	5			B.US.2019.7190_V7_B11_4.MZ397112	0.021	-1.678	CTDVGNNNDVGNNTKVGNSTIMEKGEIKNC	30	3
G.ES.2004.X1632_S2_B10.FJ817370	0.14239	-0.847	CTNVTNVTDSVGTNSRLKGYKEELKNC	27	3		C.ZA.2008.KO224_T87_2_4.JN681240	0.023	-1.638	CSKITNSSGNVINSTEAKNFKAEARNC	27	3			B.US.2019.7190_V7_G1_8.MZ397110	0.021	-1.678	CTDVGTNTDVGNNTKVGNSTIMEKGEIKNC	30	3
B.US.2003.APV_6.DQ869030	0.14738	-0.832	CTDLKNTTNTNSNATNTTSSPINGEMKNC	29	4		A1.TZ.2004.3718_3_11.HM215306	0.024692	-1.607	CNDVTNNGTNVANISIDMKGEIKNC	25	3			C.ZA.2010.CAP382_2_00_D7_19.KC154028	0.021	-1.678	CTNANGTDTDNNSKYGEIKNC	21	3
C.ZA.2007.3545883_G1_E1.HQ615942	0.15	-0.824	CTNIENCTTSNNCTNGTNYINITHSMGEEIKNC	33	5		BC.CN.2007.CNE40.HM215414	0.028455	-1.546	CTNVKINSTSNETCIDSGNNSTCNETYKEMRNC	33	5			B.US.1995.3988_25.AY835436	0.021567	-1.666	CTDNINTTQTNSSIMEKGEIKNC	23	3
08_BC.CN..SC12_10.MN617366	0.15	-0.824	CQSINGTGNETHNGSGEELKNC	22	4		B.US.1998.AC10_29.AY835446	0.030985	-1.509	CTDNVGNDTSTNNSRWDKMEKGEIKNC	27	3			C.ZA.2006.CAP69_1_12_TA7_1.JX131327	0.022	-1.658	CNNNVTFNSTRNSTVATLNSTMEGEGEMKNC	31	5
C.MW.2008.CH505_W4_3.KC247557	0.15196	-0.818	CTNATASNSSIIEGMKNC	18	3		C.MW.2007.703010054_2A2.FJ443808	0.033	-1.481	CTNVINDTYDMNDMKNC	17	2			B.US.2015.1HC2_D0_012016_F5_S52.KY324092	0.022	-1.658	CTNVNATNMSNKSNTTGLIEEGEIKNC	27	5
C.CN.2007.CNE17.HM215403	0.1525	-0.817	CTDVNVTNVNVTMSNGTMSNDTMSNSTQVNVTMNNGSWITDGMQNC	46	8		C.ZM.2002.ZM215_8.DQ422948	0.033	-1.481	CTNATYNGSTIEDVRNC	17	3			B.US.2015.1HC3_D0_012216_G3_S52.KY324191	0.022	-1.658	CKDWNSNSTRNDNNTTAASNTTGIPKLENGEIKNC	35	4
01_AE.TH.1996.M02138.AY713424	0.1532	-0.815	CTNDISTNGTYNSSDIIGNITDEVRNC	27	4		C.MW.1993.MW965_26.U08455	0.0411	-1.386	CTNANGTNNNGTVNVNDTMYGEIKNC	26	4			C.ZA.2006.2833264.HQ595757	0.022	-1.658	CTNAKVNVTTVNNSTLTSTDEVKNC	25	3
01_AE.TH.1992.TH023_6.KU562843	0.1568	-0.805	CTNANVTNVKNITNVPNIIGNITDEVRNC	29	4		01_AE.TH.1990.CM244_EC1.JQ715397	0.044175	-1.355	CTNANLTKANLTNVNNRTNVSNIIGNITDEVRNC	34	6			C.ZA.2006.CAP224_1_18_C7_3.JN967793	0.022	-1.658	CTNVNVTAKNVTDNDTNVNTSITAYANATDMRNC	34	6
D.UG.1994.94UG118.AY669751	0.158	-0.801	CIEWNVTRNATDGNKTNTTSVNTGDIGMTNC	31	5		C.TZ.2001.346_F4_D2_12.HM215302	0.052	-1.284	CTDVNATRSTNATGGTNTTSSSNGTNDMDGEIKNC	35	5			B.US.2019.2305_BL_G2_1.MZ397089	0.024	-1.62	CSNVTPSNKTVSSNMTDTDMKNC	23	4
C.ZA.2007.704810053_2B7.KC894119	0.16	-0.796	CTNVNVSSTSTTVAANATVNTNDTIKEEMRNC	32	4		C.ZA.2009.CA146_H3_3.JN681219	0.053	-1.276	CSDAKTNSTGGTSNFTLSNNSTDMKNC	27	4			B.US.2019.2305_V7_H11_2.MZ397086	0.024	-1.62	CSNVTPSNVTPSNRTVSSNMTDTDMKNC	28	5
21_A2D.KE.2004.QG393_60M_A1.FJ866128	0.16	-0.796	CTDKGRNNDTIEEGEKIKNC	20	2		C.ZA.2009.CAP332_2_00_C10_1.KF114887	0.062	-1.208	CVTANGTNDNRTNSEANKAVSDIDREEIKNC	31	3			B.PE..H086_8.EF210732	0.026011	-1.585	CTNVNSTTSTNSSEEGIGEMKNC	23	3
07_BC.CN..SC24_40.HM991498	0.16	-0.796	CRNVSIHNVSNHNVSIHNETYNGVKNC	27	5		C.IN.2000.0013095_2_11.EF117267	0.062789	-1.202	CSKAKNITEEVIKNNTYKEDIRNC	24	3			C.ZM.1998.ZM55_28A.AY423971	0.026228	-1.581	CTFITNTTEIKNC	13	2
C.BW.2005.2865_A11_12.KC154013	0.16	-0.796	CTNATFTNTNFTTTNYNSTGSMNEEMKNC	29	4		C.MW.2004.CE1176_A3.FJ444437	0.063271	-1.199	CTNTTVSNGSSNSNANFEEMKNC	23	3			C.ZM.2000.ZM109_4.AY424138	0.026666	-1.574	CTSPAAHNESETRVKHC	17	1
A1.KE..MG505_W0M_A2.DQ208449	0.167	-0.777	CTNVTNNITDDMRGELKNC	19	3		C.ZA.2007.CT810_G4_7.KF114891	0.066	-1.18	CENVTINNTTASNNSMGETRREEMRNC	27	4			C.ZA.2009.21369737_G11_F2.HQ615941	0.027	-1.569	CSDNVSNNSTGNVTMDEKMKGEIKNC	26	4
C.TZ.2001.TZA125_17.JQ362423	0.16812	-0.774	CTNANINNDTVANSGTFKVDNSSNVVKNC	29	3		D.UG.1998.57128_VRC15.AY736829	0.067631	-1.17	CTNATATNATATSQNSTDGSNKTVNTDTGMKNC	33	5			B.US.2019.2305_V7_H5_1.MZ397085	0.028	-1.553	CSNVTPSNVTPSNRTVSSNMTDTDMKNC	28	5
C.MW.2002.BF591.JN983804	0.17	-0.77	CSNVKNETMNEMKNC	15	2		02_AG.CM.2004.235_47.EU513195	0.083355	-1.079	CRNTNASSNTSGDMQGEEMKNC	22	3			B.US.2019.7190_V7_F3_5.MZ397109	0.032	-1.495	CTDVGDNTDVGNNTKVGNSTIMEKGEIKNC	30	3
07_BC.CN..XJ50_6.HQ326135	0.17	-0.77	CRNVNSTSNGTGNGTYYENMTEMKNC	26	5		C.ZA.2005.CAP258_2_00_X_23.JN681227	0.084	-1.076	CSNVTVKGDATFSTSNSNITEGMKNC	26	3			C.MW.1993.MW965_26.U08455	0.032536	-1.488	CTNANGTNNNGTVNVNDTMYGEIKNC	26	4
C.ZA.2006.CAP266_2_00_E9_H6.JN681229	0.17	-0.77	CTNARNNTINSNITVNNSMNEEVKNC	26	4		A1.KE.2000.KNH1209_18.AY736813	0.096418	-1.016	CSNANVRYSNATVNNTIKDEIKNC	24	3			B.US.2019.2305_BL_H1_3.MZ397090	0.033	-1.481	CSNVTPSNMTVSNMTDTDMKNC	22	4
01_AE.CN.2007.CNE55.HM215418	0.17139	-0.766	CTTANTNETKNNTTDDNIKDEMKNC	25	3		C.ZA.2008.SO706_T10B_3.JN681249	0.108	-0.967	CEKVKVNASSNCSTSSNSCTFSNSSKAYENAGMMNC	36	4			C.ZA.2008.1170887_08.JQ352801	0.034	-1.469	CTDAELELNTTTNATLNFNETIKGEVKNC	29	4
01_AE.TH.2006.731027_AA104A_RH5.JX447986	0.18	-0.745	CAIANLTNANANLTNINLNITGNITDEVRNC	31	5		C.ZA.2007.CA392_H2_6.JN681221	0.112	-0.951	CTNATVPANMTANTTPAGTNASVKTTDEMKNC	32	5			B.US.2019.2305_BL_H4_3.MZ397087	0.034	-1.469	CSNVTPSNMTVSNMTDTDMKNC	22	4
C.MW.2008.0702_BM_D1.HM070518	0.18	-0.745	CTSANLNYSIPGKKNQTEIRNC	22	3		C.MW.2004.CE0985_H7.FJ444391	0.119	-0.924	CSDVKNNVTTNGTSDSSNITSNIKDEMKNC	30	4			C.ZA.2005.CAP210_TA5.KC894136	0.034	-1.469	CSDATYNNGTNSTDTMKIC	19	2
C.MW.2008.4707_BM_F8.HM070818	0.18	-0.745	CTKAIATNNTATNNSSNGNHTNYNGSQIIEGMKNC	35	5		C.BW.2005.2865_A11_12.KC154013	0.123	-0.91	CTNATFTNTNFTTTNYNSTGSMNEEMKNC	29	4			B.CH..ZENV16_1202_7.KU600818	0.0343	-1.465	CTNWGNSTKSNNNATGSSKVGKMNEEVKNC	30	3
07_BC.CN..BJ24_3.HQ326126	0.18	-0.745	CRNVTISNNGNSTCNETCQKSMKEMKNC	28	4		D.UG.1992.UG024_2.U43386	0.13076	-0.884	CIEWKNENETKGNKTVDPDKDIGMKNC	27	3			C.ZA.2008.CAP317_2_00_D4_10.KC154022	0.035	-1.456	CINANGTSENTTGTNTTVDMQGEVKNC	27	4
B.CH..ZENV16_1202_7.KU600818	0.183	-0.738	CTNWGNSTKSNNNATGSSKVGKMNEEVKNC	30	3		D.UG.2007.9009SA_A4_2.HM215351	0.136	-0.866	CTTNSTNFANSTGKDIEMQDC	21	2			D.UG.2000.E08364M4_EC3.AY736832	0.035	-1.456	CTENATNATDPDTGMRNC	18	3
B.US.1997.SS1196_1.AY835442	0.18579	-0.731	CTDYFGNTTNNSSREAMMKKC	21	2		C.ZA.2008.1107356_07.JQ352794	0.163	-0.788	CSDAKITTNSYNITELNEATQGKIKNC	27	2			D.UG.1999.A03349M1_VRC4A.HM215356	0.035113	-1.455	CTEWRKNNTINATGIEMKNC	20	3
C.TZ.2006.6146_V7_C23.HM215324	0.19	-0.721	CSDANVSYTNKMEGEIKNC	19	2		C.ZA.2007.705010185_TF.KC156129	0.211	-0.676	CSNVNATSRNINGNATFNYSMEEEMRNC	28	4			A1C.TZ.2004.6041_V3_C23.HM215321	0.03541	-1.451	CHNVNATNATITNNASITNDMEGEIKNC	28	4
A1D.TZ.2003.6095_V1_C10.HM215323	0.19623	-0.707	CSNNGTTANITDSGIEIKNC	20	3		A1.KE.2007.21020_13.HM215275	0.257	-0.59	CSTITLNNTDTHSTNNTDIDAMRNC	25	3			B.US.2019.6113_BL_D6_4.MZ397037	0.036	-1.444	CNNITNANGTVSNTTSDMKNC	21	4
A1.KE.2004.QG984_21M_A3.FJ866117	0.2	-0.699	CTNAKGTTLKDTNNVTINTTEEIKNC	26	3		C.ZA.2006.CAP221_B14.KC894137	0.328	-0.484	CSNNITIRDRNITRNITSTTGELKNITEEVRNC	33	5			B.US.2019.2936_BL_C1_3.MZ397049	0.036	-1.444	CNNITNANGTVSNTTNDMKNC	21	4
B.CN..BJYA109_9.MN617384	0.2	-0.699	CANANITSNDNSTYSNKWEVKNC	23	3		A1.KE..MB539_2B7.DQ187082	0.36955	-0.432	CSNANVTSENSTIMGDREEIKNC	23	3			A1.TZ.2003.3415_V1_C1.HM215299	0.036123	-1.442	CNHNVTTNNNTNITSEMREEIRNC	24	4
C.KE.1997.QC406_70M_F3.FJ866133	0.2	-0.699	CRDADFTSIHNNTMDMNGEIKNC	23	2		C.IN.2000.001428_2_42.EF117266	0.39835	-0.4	CTQVNATQGNTTQVNVTQVNGDEMKNC	27	4			B.US.2019.7190_V7_A9_8.MZ397108	0.037	-1.432	CTDVGNNTDVGNNTKVGNSTIMEKGEIKNC	30	4
01_AE.CN.2007.BJOX025000_01_1.HM215386	0.20043	-0.698	CTKANLTNINETTASNGIGNITDEVRNC	28	4		C.TZ.2005.3168_V4_C10.HM215289	0.40944	-0.388	CVDATIYNGTIKDSSTNYTLNSTEELKNC	29	4			A1.KE.2000.KNH1144.AF457066	0.037	-1.432	CTDVTNVTDVSGTRGNITIMKEMEGEIKNC	30	3
A1G.CM.2004.T252_7.EU513190	0.206	-0.686	CATVNSTKTNNTSGNITGSEQMRNC	25	4		C.ZA.1998.TV1_29.EU855132	0.46251	-0.335	CTDTNVTGNRTVTGNSTNNKKGTGTNGTGIYNIEEMKNC	39	5			B.US.1998.AC10_29.AY835446	0.037092	-1.431	CTDNVGNDTSTNNSRWDKMEKGEIKNC	27	3
B.CN..B06.EU363830	0.21	-0.678	CTTLKNINNTSGNISNVKEEGEIKNC	26	3		C.ZA.2009.20965238.HQ595751	0.517	-0.287	CVNATTTTTGETNATRWGEMKNC	23	3			01_AE.CN.2007.BJOX028000_10_3.HM215389	0.038079	-1.419	CSNAELTNLTNFNKTNVFKGIGNVTDEVRNC	31	4
A1D.KE.1996.QA790_204I_C1.FJ866125	0.21	-0.678	CTNWNSTEGRNCTEGRNCTGQNYTIQGNDDLGMKNC	36	5		C.ZA.2007.704809221_1B3.FJ444103	0.541	-0.267	CTNANITNTNANSTNSTSTNANKTSINNDMQEIKNC	36	5			C.ZM.2002.ZM197_7.DQ388515	0.038677	-1.413	CSDATSNTTKNATNTNTTSTDNRNATSNDTEMKGEIKDC	39	5
B.CN..BJ175_4.MN617380	0.21	-0.678	CTNVNTTDTSDNTSSTTSSTIEGGEIKNC	29	3		C.ZM.1996.96ZM651_02.AF286224	0.58939	-0.23	CTEVNVTRNVNNSVVNNTTNVNNSMNGDMKNC	32	5			02_AG.CM.2004.T255_34.EU513184	0.038953	-1.409	CVNSNFTNNSSNSSNNSNIDMQEEIKNC	28	5
A1C.RW.1992.92RW026.AY669702	0.21043	-0.677	CRNANATNATVYNNTMEGEIKNC	23	4		C.ZA.2008.ME178_G6_16.KF114893	0.643	-0.192	CTNANVTNSSNNVTNSSNDTNGQWVNMKEEVKNC	34	6			C.TZ.2001.304_F2_1_11.HM215286	0.039	-1.409	CGNNITMTANATINETMKGEIKNC	24	4
01_AE.TH.1999.R3265_C6.JX512903	0.2136	-0.67	CTYANLTNVTNTAKGSDIIGNITDEVRNC	29	4		C.IN.1999.25711_2_4.EF117272	0.802	-0.096	CTDVNKNVSSSDTDNYKETMKERKNC	26	2			C.ZA.2007.CT431_G6_6.JN681234	0.039	-1.409	CSNVTRNNSITYNINMTQEMKNC	23	4
A1CD.RW.1992.92RW024.AY669699	0.2155	-0.667	CSHKVTVKNNTTANNSVTANITDDREDLKNC	31	4		A1.KE.2005.851891_4_15.KT022376	0.888	-0.052	CGDPSANITGDGKEEIKNC	19	2			B.US.2019.7190_BL_C12_2.MZ397113	0.04	-1.398	CTDVGNNTDVGNNTKVGNSTIMEKGEIKNC	30	4
C.ZM.2000.ZM109_4.AY424138	0.21573	-0.666	CTSPAAHNESETRVKHC	17	1		C.IN.2014.330_14_A12.MK076674	0.98	-0.009	CTNVKSNITVKETHNGSELRNC	22	3			C.ZA.2007.CAP237_1_22_B2_2_39.JN681226	0.041	-1.387	CINATILNDTQTNATILNGTQKIEIEEMKNC	31	5
C.ZA.2005.CAP210_TA5.KC894136	0.22	-0.658	CSDATYNNGTNSTDTMKIC	19	2		C.IN.2014.329_14_B1.MK076593	1.01	0.004	CTNVSSNSSRTLNENQDGSELKNC	24	3			B.US.1985.BAL_26.DQ318211	0.041148	-1.386	CTDLKNATNGNNTNTTSSSGGMMGGGEMKNC	31	4
B.CN.2006.B05.EU363829	0.22	-0.658	CTNVTISDKNSTIEGGGEVRNC	22	3		C.IN.2014.330_14_A20.MK076682	1.12	0.049	CTNVKSNITVKETHNGSELRNC	22	3			B.US.2019.2936_V9_A3_3.MZ397042	0.042	-1.377	CNNITNANGTVSNTTNDMKNC	21	4
C.TZ.2001.TZBD_02.JQ362424	0.22048	-0.657	CTNVNVTRGNNTQGYNTNSNNTDGGMRNC	29	4		D.UG.2001.231965_C1.JQ361079	1.15464	0.062	CSDLDNSNKGNATNTTVASEAGMNTTVAPEAGMKNC	36	4			C.TZ.2003.3301_V1_C24.HM215294	0.042713	-1.369	CTDVTVNGTIVKVNSTGMKNC	21	3
O.FR.1994.BCF02.AJ236391	0.23	-0.638	CTDLPRNSTANSKSTTPSSGSLENPVKQC	29	1		C.ZA.2009.CAP363_2_00_10_3.KJ598853	1.228	0.089	CTNATNAANATNATNATNATVDSGNEIKNC	30	6			A1.KE.2005.QH209_14M_A2.FJ866118	0.042767	-1.369	CSHNINHNETTFSNDTNLPNITEEMRNC	28	4
C.ZA.2009.CAP341_2_00_C10_18.KC154027	0.23	-0.638	CSNNITNYNNTEMRNC	16	3		BC.CN.2007.CNE15.HM215401	1.24268	0.094	CKDANATRNHTIANETQGEIKNC	23	4			C.ZA.2008.CAP304_2_00_F6_6.KC154018	0.043	-1.367	CTNVSDTSEMKNC	13	2
B.US.1986.ADA.AY426119	0.23262	-0.633	CTDLRNVTNINNSSEGMRGEIKNC	24	3		C.BR.1992.92BR025_9.U15121	1.31145	0.118	CSNRTIDYNNRTDNMGGEIKNC	22	3			B.US.2019.9372_V7_G2_2.MZ397010	0.043	-1.367	CAEFNVTNTNSSTGATSSPSKGIENSNLTKWDQGEMKNC	39	4
B.CN.2004.CNE10.HM215397	0.23343	-0.632	CSNLNTTNTSSTIEGGEIKNC	21	3		A1.TZ.2003.3415_V1_C1.HM215299	2.0091	0.303	CNHNVTTNNNTNITSEMREEIRNC	24	4			B.US.2019.7190_V7_A3_5.MZ397111	0.044	-1.357	CTDVGDNTDVGNNTKVGNSTIMEKGEIKNC	30	3
B.US.1997.1012_11_TC21_3257.EU289184	0.23731	-0.625	CTDVTNATNINATNINNSSGGVESGEIKNC	30	4		C.IN.2014.329_14_B4.MK076596	2.06	0.314	CTNVSSNSSRTLNENQDGSELKNC	24	3			B.US.1991.DH12.AF069140	0.044	-1.357	CTDLKNGTNLKNGTKIIGKSMRGEIKNC	28	3
C.MW.2008.4403_BM_G1.HM070737	0.24	-0.62	CKNSTENITDSRNVTDNGERKNC	23	4		C.ZA.1997.ZA012_29.EU855133	2.25	0.352	CTNATFKNNVTNDMNKEIRNC	21	3			B.US.1986.ADA.AY426119	0.045081	-1.346	CTDLRNVTNINNSSEGMRGEIKNC	24	3
C.ZA.2007.2869751_A4_D3.HQ615954	0.24	-0.62	CTFKNSANCSDSKVCNNTIWTEARNC	26	3		C.MW.2004.CE1172_H1.FJ444434	3.188	0.504	CSNISRNDTATFNDTNTMNGEIKNC	25	4			B.US.2019.6113_BL_A5_4.MZ397034	0.046	-1.337	CNNITNANGTVSNTTNDMKNC	21	4
02_AG.CM.2004.235_47.EU513195	0.24595	-0.609	CRNTNASSNTSGDMQGEEMKNC	22	3		A1.TZ.2005.0260_V5_C36.HM215256	3.28	0.516	CTDYKGNYTNYNYTKNNGTGHNITSDMEGEIKDC	34	4			B.US.2019.2936_V9_D3_3.MZ397044	0.047	-1.328	CNNITNANGTVSNTTNDMKNC	21	4
A1.KE.2000.KNH1209_18.AY736813	0.25383	-0.595	CSNANVRYSNATVNNTIKDEIKNC	24	3		C.IN.2015.330_15_E36.MK076706	4.49	0.652	CTNTTTLNRTLDGSERELRNC	21	3			B.US.2019.2936_V9_C3_2.MZ397040	0.047	-1.328	CNNITNANGTVSNTTNDMKNC	21	4
B.US.1995.6535_3.AY835438	0.25715	-0.59	CTDLNNTTNTNNTTNTNSSKIEGGEMKNC	29	4		02_AG.CM.2005.T278_50.EU513198	5.44213	0.736	CHNFTSSSNSSNSTVSPQMRGEIQNC	26	4			B.US.2019.2936_BL_B10_3.MZ397048	0.048	-1.319	CNNITNANGTVSNTTNDMKNC	21	4
C.ZA.1998.DU172_17.DQ411853	0.25884	-0.587	CSDVKIKGTNATYNNATYNNNNTISDMKNC	30	4		C.IN.2015.330_15_D36.MK076705	5.69	0.755	CTNTTTLNRTLDGSERELRNC	21	3			B.US.2019.6113_BL_C10_4.MZ397035	0.048	-1.319	CNNITNANGTVSNTTNDMKNC	21	4
C.ZA.2008.20915593.HQ595749	0.26	-0.585	CTANITLANVTLSGSSGNITGEMRNC	26	4		C.IN.2015.329_15_B1.MK076614	5.98	0.777	CTNVTTNATSSPLPTVPTNVTDLKNC	26	4			G.ES.2002.P0402_C2_11.EU885759	0.048183	-1.317	CTNVNNSSATNNSMVDDREGLKNC	24	3
C.BW.2006.3603_C11_13.KC154015	0.26	-0.585	CTSINKTTTTSNNTTNNTILSNTTLSDTMNGEIQNC	36	5		C.IN.2015.329_15_A1.MK076610	6.23	0.794	CTNVTTNATSSPLPTVPTNVTDLKNC	26	4			A1.KE..MG505_W0M_A2.DQ208449	0.0495	-1.305	CTNVTNNITDDMRGELKNC	19	3
07_BC.CN..XJ179_47.MN617368	0.26	-0.585	CKNVNNTYNGTHHGTKEEMKNC	22	3		C.IN.2015.330_15_C36.MK076700	6.66	0.823	CTNTTTLNRTLDGSERDELRNC	22	3			B.US.2019.6113_BL_A3_4.MZ397036	0.05	-1.301	CNNITNANGTVSNTTNDMKNC	21	4
B.CN..HEB46_6.MN617382	0.27	-0.569	CTNLNISSMTEGGEMKNC	18	2		C.IN.2016.330_16_H2.MK076724	6.78	0.831	CTNVKRNDTGNDKNNTTTLNRTLDGSERELRNC	33	4			C.TZ.2001.TZA125_17.JQ362423	0.050304	-1.298	CTNANINNDTVANSGTFKVDNSSNVVKNC	29	3
01_AE.TH.2001.R2184_C4.JN944665	0.27677	-0.558	CTNAKLTKVSNTTDDVPSIVGNVTDEIKNC	30	3		C.ZA.2008.20355851_20.JQ352789	6.84	0.835	CTNANVTYLNNTDSVIENMKGEMQNC	26	3			B.US.2019.2936_V9_C5_2.MZ397043	0.051	-1.292	CNNITNANGTVSNTTNDMKNC	21	4
01_AE.CN.2007.BJOX010000_06_2.HM215373	0.27866	-0.555	CTNANWTHNSTNDKNSTENIIRNIGNITDEVKNC	34	5		C.IN.2016.329_16_D5.MK076655	7.24	0.86	CTNVTVSNCSSTPNASSNPTTPPTPGASKAPCSEVKNC	38	4			A1.KE.1994.Q259_17.AF407152	0.052087	-1.283	CYNVTKSDKITKDMQEEIKNC	21	2
B.CN.2003.B03.EU363827	0.28	-0.553	CINLNITNTSSDTNSMIKGGEMKNC	25	3		C.IN.2016.329_16_C1.MK076647	8.42	0.925	CTNVTVSNCSSTPNASSNPTTPPTPGASKAPCSEVKNC	38	4			B.US.2019.2936_V9_B4_3.MZ397041	0.053	-1.276	CNNITNANGTVSNTTNDMKNC	21	4
C.ZA.2006.CAP221_B14.KC894137	0.28	-0.553	CSNNITIRDRNITRNITSTTGELKNITEEVRNC	33	5		01_AE.CN.2007.BJOX009000_02_4.HM215372	10.5853	1.025	CTTANLIHNITTNNSSIGNITDEVKNC	27	4			01_AE.CN.2007.BJOX025000_01_1.HM215386	0.05345	-1.272	CTKANLTNINETTASNGIGNITDEVRNC	28	4
B.CN..BJ176_1.MN617381	0.28	-0.553	CTNLTSSNTNRTTEGGEIKNC	21	3		CD.TZ.2004.3817_V2_C59.HM215310	17.5	1.243	CRNANITDITTVDKPIVGDIQNC	23	2			B.US.2019.1536_BL_E11_4.MZ397072	0.057	-1.244	CTDVKCNKTQTNNTNNRNCTSGEMAMEEGEMKNC	34	4
C.ZA.2006.19707346_E8_C6.HQ615951	0.28	-0.553	CTEPKFNQINQTIDNQTKEELRNC	24	3		B.US.2000.THRO4156.AY835448	17.7	1.248	CTDYNNTATNTTSSATTTASSANKTAKEEAVMKNC	35	4			C.ZA.2008.CAP290_2_00_23_6.JN681253	0.059	-1.229	CTEASLTGNNTDSLNGTLMEKEMKNC	26	3
B.FR.1985.NL43.AY669735	0.28057	-0.552	CTDLKNDTNTNSSSGRMIMEKGEIKNC	27	3		01_AE.TH.1996.M02138.AY713424	24.7	1.393	CTNDISTNGTYNSSDIIGNITDEVRNC	27	4			B.US.2019.7190_BL_B1_1.MZ397114	0.059	-1.229	CTDVGNNTDVGNNTKVGNSTIMEKGEIKNC	30	4
B.HT.1992.HT593_1.U08444	0.28238	-0.549	CHDVNVNGTANNGTTNVTESGVNSSDVTSNNVTNSNWGTMEKGEIKNC	48	6		B.US..SF162.EU123924	32.5	1.512	CTNLKNATNTKSSNWKEMDRGEIKNC	26	2			07_BC.CN.2004.CH119_10.EF117261	0.06	-1.222	CSKVSNNETDKYNGTEEMKNC	21	3
02_AG.CM.2004.263_8.EU513182	0.28249	-0.549	CSSVSNSSSSNSTYNITVSQSMEGEIKNC	29	4		B.US.1989.89_6.U39362	49.9	1.698	CTNLNITKNTTNPTSSSWGMMEKGEIKNC	29	3			B.US.2019.6113_BL_B4_3.MZ397038	0.06	-1.222	CNNITNANGTVSNTTNDMKNC	21	4
N.CM.1995.YBF30.AJ006022	0.28983	-0.538	CNDSYGEERNNTNMTTREPDIGYKQMKNC	29	4										A1.KE.1995.Q461_E2.AF407156	0.061126	-1.214	CTDWTNNATSTNQTTPATSEETGVKNC	27	3
07_BC.CN..GZ36_5.MN617393	0.29	-0.538	CTNVNSNSSSNSRNSSGNSNSTLENMQGMKNC	32	4										02_AG.CM.2004.211_9.EU513187	0.061664	-1.21	CTDVRNRTLNYTYNNSTSNISLVSSDMEGEIKNC	34	5
07_BC.CN.2007.BJOX029000_03_1.HM215392	0.2911	-0.536	CTNVNSNSSSSSSNSNSTLENMQEMKNC	28	3										C.ZA.2006.2759058_F10_B6.HQ615959	0.062	-1.208	CTDTNRTVNETAIEMKNC	18	3
A1.KE.1996.QB726_70M_B3.FJ866111	0.3	-0.523	CSSYNVTTTNFTNEMPGEIQNC	22	3										C.TZ.2005.3168_V4_C10.HM215289	0.062592	-1.203	CVDATIYNGTIKDSSTNYTLNSTEELKNC	29	4
C.ZA.2008.ME067_A10_15.JN681245	0.3	-0.523	CTNVTEATNGTNTTSTPPTAGYDEMKNC	28	4										B.US.2019.2936_V9_F2_3.MZ397046	0.065	-1.187	CNNITNANGTVSNTTNDMKNC	21	4
B.US.1997.1006_11_C3_1601.EU289183	0.30091	-0.522	CTDDLGNNSTNNSSWDKGEMKKC	23	2										B.US.2019.2936_BL_E10_2.MZ397047	0.065	-1.187	CNNITNANGTVSNTTNDMKNC	21	4
C.ZA.2007.704010083_B8.FJ443671	0.31	-0.509	CSNVNITTNGTVVREGQGNNVANVTYNNSMNGEIKNC	37	5										B.US.2019.1536_V15_A12_4.MZ397066	0.068	-1.167	CTDVKCNKTQTNNTNNRNCTSGEMAMEEGEMKNC	34	4
C.ZA.2007.SO225_H11_12.JN681252	0.32	-0.495	CTNVNSTVSTNDVEVKNC	18	2										B.US.2019.1536_V16_B1_3.MZ397075	0.069	-1.161	CTDVKCNKTQTNNTNNRNCTSGEMAMEEGEMKNC	34	4
C.TZ.2003.3301_V1_C24.HM215294	0.32535	-0.488	CTDVTVNGTIVKVNSTGMKNC	21	3										B.US.2019.6113_V14_G11_1.MZ397033	0.069	-1.161	CNNITNANGTVSNTTNDMKNC	21	4
C.ZA.2007.SO431_C1_1.JN681246	0.34	-0.469	CSKINVTATGNATHDNKTINEIRNC	25	4										A1.UG.1992.UG037_8.U09127	0.069363	-1.159	CSYNITNNITNSITNSSVNMREEIKNC	27	4
C.ZA.2009.21399975_E2_B3.HQ615957	0.34	-0.469	CTNATATSSNSTDGGNGEIKNC	22	3										B.US.2019.6113_V14_E1_2.MZ397032	0.07	-1.155	CNNITNANGTVSNTTNDMKNC	21	4
G.ES.2008.P1981_C5_3.FJ817369	0.34343	-0.464	CTNVTNVINSSNGYDTGLKNC	21	3										B.US.1990.WEAU_D15_410.EU289202	0.070613	-1.151	CTNVNVTNLKNETNTNSSSGGEKMEEGEMKNC	32	4
B.US.1991.DH12.AF069140	0.35	-0.456	CTDLKNGTNLKNGTKIIGKSMRGEIKNC	28	3										B.US.2019.6113_V14_A11_1.MZ397028	0.071	-1.149	CNNITNANGTVSNTTNDMKNC	21	4
C.IN.2014.329_14_B4.MK076596	0.35	-0.456	CTNVSSNSSRTLNENQDGSELKNC	24	3										C.TZ.2006.6146_V7_C23.HM215324	0.071	-1.149	CSDANVSYTNKMEGEIKNC	19	2
01_AE.TH.2006.427299_C12.JN944655	0.36	-0.444	CTANITITNATTRTENTTKENLIGNITDELRNC	33	5										B.US.2019.6113_V14_C7_3.MZ397029	0.072	-1.143	CNNITNANGTVSNTTNDMKNC	21	4
C.ZA.2009.CAP363_2_00_10_3.KJ598853	0.36	-0.444	CTNATNAANATNATNATNATVDSGNEIKNC	30	6										B.US.2019.7190_BL_D10_4.MZ397117	0.073	-1.137	CTDVGNNTDVGNNTKVGNSTIMEKGEIKNC	30	4
02A1.CM.2005.T280_5.EU513183	0.36347	-0.44	CTNATTNGTIEDGAKNC	17	3										B.US.2019.2936_V9_B3_2.MZ397039	0.073	-1.137	CNNITNANGTVSNTTNDMKNC	21	4
C.ZA.2008.CT977_69_12.JN681239	0.37	-0.432	CTSVENATSTVNNVTDGSNSTASPSIKEEMFNC	33	4										B.US.2019.1536_BL_E6_1.MZ397071	0.074	-1.131	CTDVKCNKTQTNNTNNRNCTSGEMAMEEGEMKNC	34	4
07_BC.CN..XJ180_29.HQ326136	0.37	-0.432	CKNVNNTYNGTHHETKEEMKNC	22	3										B.US.2019.1536_V15_C11_2.MZ397067	0.075	-1.125	CTDVKCNKTQTNNTNNRNCTSGEMAMEEGEMKNC	34	4
C.MW.2008.0702_BM_H12.HM070525	0.37	-0.432	CTIANLNYSIPGEKNQTEIRNC	22	3										B.US.2000.THRO4156.AY835448	0.075704	-1.121	CTDYNNTATNTTSSATTTASSANKTAKEEAVMKNC	35	4
C.MW.2008.0702_BM_B9.HM070517	0.38	-0.42	CTIANLNYSIPGEKDQTEIRNC	22	2										C.ZA.2007.705010067_TF.KC156125	0.077	-1.114	CENARVKPDYNDSTNGEVQNC	21	2
07_BC.CN.2004.CH119_10.EF117261	0.3872	-0.412	CSKVSNNETDKYNGTEEMKNC	21	3										B.US.2019.1536_V16_A9_2.MZ397076	0.082	-1.086	CTDVTCNKTQTNNTNNRNCTSGEMAMEEGEMKNC	34	4
01_AE.CN.2008.SHX346_60.GU475034	0.39	-0.409	CTNAIWPNGTNTTNDSRIGNITDEVKNC	28	5										B.US.2019.2990_V7_D4_4.MZ397058	0.085	-1.071	CTNATHKNTLGEIEKGEIKNC	21	2
A1C.TZ.2004.6041_V3_C23.HM215321	0.40011	-0.398	CHNVNATNATITNNASITNDMEGEIKNC	28	4										02_AG.CM.2005.T278_50.EU513198	0.088799	-1.052	CHNFTSSSNSSNSTVSPQMRGEIQNC	26	4
C.ZA.1998.DU422_1.DQ411854	0.4071	-0.39	CKNVNISANANATATLNSSMNGEIKNC	27	4										A1.TZ.2006.6592_V7_C25.HM215334	0.089	-1.051	CSNNVTTANVTTGMQGEIKNC	21	3
B.US.2001.TRJO4551_58.AY835450	0.41616	-0.381	CTDWTNGTDWNTTNSNNTTISKEETIEGGEMKNC	34	4										B.US.2019.6113_V14_A10_1.MZ397027	0.089	-1.051	CNNITNANGTVSNTTNDMKNC	21	4
01_AE.CH..ZENV32_0111_5.KU600816	0.419	-0.378	CTNLDNSTSTNYTNMTDELRNC	22	4										G.ES.2005.X2131_C1_B5.FJ817368	0.089651	-1.047	CTDVTNSSTNSTNGVTNNSTVNYRERLKNC	30	4
C.MW.2008.4403_BM_B10.HM070717	0.42	-0.377	CKNSTENITDSRNITDNGERKNC	23	4										B.US.1985.BAL_01.DQ318210	0.092563	-1.034	CTDLRNATSRNVTNTTSSSRGMVGGGEMKNC	31	4
C.MW.2002.BF703.JN983805	0.43	-0.367	CSNVTSTSNGNTTTSSIGNATNKDDIKGEMKNC	33	4										B.US.2019.6113_V14_B5_2.MZ397030	0.095	-1.022	CNNITNANGTVSNTTNDMKNC	21	4
G.ES.2002.P0402_C2_11.EU885759	0.43575	-0.361	CTNVNNSSATNNSMVDDREGLKNC	24	3										C.ZA.2007.CA392_H2_6.JN681221	0.095	-1.022	CTNATVPANMTANTTPAGTNASVKTTDEMKNC	32	5
07_BC.CN..SC17_32.HQ326128	0.44	-0.357	CTNVTHNETYNVVTNKVMRNC	21	3										B.US.2019.2936_V9_E3_3.MZ397045	0.096	-1.018	CNNITNANGTVSNTTNDMKNC	21	4
C.MW.2007.703010131_1E2.KC894107	0.44	-0.357	CTTVNITQENNPLNDSDSNYMKNC	24	3										C.ZA.2009.CAP340_2_00_B3_16.KC154026	0.102	-0.991	CINATKSSNRTSESTGNYSNSMYEEIKNC	29	4
C.KE.1995.QB099_391M_B1.FJ866131	0.44	-0.357	CSHNVTRGGNATYNNRMKDEMKNC	24	3										B.US.2019.1536_V16_B6_1.MZ397077	0.103	-0.987	CTDVKCNKTQTNNTNNRNCTSGEMAMEEGEMKNC	34	4
D.UG.1992.92UG046.AY623599	0.44098	-0.356	CTEYKAPNATINATDRDIGMKNC	23	3										B.US.2019.1536_BL_E5_3.MZ397070	0.105	-0.979	CTDVKCNKTQTNNTNNRNCTSGEMAMEEGEMKNC	34	4
C.IN.1993.93IN905.AY669742	0.44145	-0.355	CKNVTYNESMQEIKNC	16	3										B.US.2019.2990_V7_F2_3.MZ397059	0.108	-0.967	CTNATHKNTLGEIEKGEIKNC	21	2
C.ZM.2002.ZM197_7.DQ388515	0.44278	-0.354	CSDATSNTTKNATNTNTTSTDNRNATSNDTEMKGEIKDC	39	5										B.DE.2016.1HD6K_W4_070516_G5_S26.KY324724	0.108	-0.967	CTDYNTTTTNNTSLLMEKGEMKNC	24	3
C.BW.2006.B005018_8_F6_3.KF114881	0.45	-0.347	CTDVVNSTSANCTGKGNRTITEGMKREIKNC	31	4										B.US.2019.1536_V16_B7_3.MZ397074	0.111	-0.955	CTDVTCNKTQTNNTNNRNCTSGEMAMEEGEMKNC	34	4
D.TZ.2005.3016_V5_C45.HM215283	0.45385	-0.343	CQEMNSSTKTNSSISNEDKRMNC	23	3										B.US.2019.1536_V15_D12_1.MZ397065	0.111	-0.955	CTDVKCNKTQTNNTNNRNCTSGEMAMEEGEMKNC	34	4
A1.KE.1994.Q842_D16.AF407162	0.46	-0.337	CNNVTNNGTSDMREEIKNC	19	3										B.US.2019.6113_V14_D8_2.MZ397031	0.113	-0.947	CNNITNANGTVSNTTNDMKNC	21	4
01_AE.CN.2007.BJOX015000_11_5.HM215377	0.46182	-0.336	CTNANLNHNLTHNITYGNNNIGNITDEVKNC	31	4										B.US.2015.1HD1_D0_012016_D6_S73.KY324402	0.114	-0.943	CSEYNKNGTVNNSTVGNGTLGEIKNC	26	4
08_BC.CN..YN6_23.MN617367	0.47	-0.328	CRNVTYNDTEGIKNC	15	3										C.ZM.1996.96ZM651_02.AF286224	0.11425	-0.942	CTEVNVTRNVNNSVVNNTTNVNNSMNGDMKNC	32	5
A1.KE.2000.KNH1144.AF457066	0.48	-0.319	CTDVTNVTDVSGTRGNITIMKEMEGEIKNC	30	3										C.ZA.2007.704010083_B8.FJ443671	0.115	-0.939	CSNVNITTNGTVVREGQGNNVANVTYNNSMNGEIKNC	37	5
C.ZA.2007.20417927_07.JQ352785	0.48	-0.319	CSNYNNSSDGVIKNC	15	2										C.ZA.2008.SO706_T10B_3.JN681249	0.118	-0.928	CEKVKVNASSNCSTSSNSCTFSNSSKAYENAGMMNC	36	4
B.US.2001.REJO_C.JN944943	0.48	-0.319	CTDLNVTNSNSTDHSTNSSLETKGEIKNC	29	4										C.MW.2004.CE1176_A3.FJ444437	0.11892	-0.925	CTNTTVSNGSSNSNANFEEMKNC	23	3
01_AE.CN.2007.GX11_13.GU475042	0.51	-0.292	CTSAILRNATWPGGNVTYDSRIENITEEVRNC	32	4										B.DE.2016.1HD9K_D0_070816_C3_S35.KY324810	0.12	-0.921	CSDANITRSNTTINNVTWGMGKEEVKNC	28	4
BC.CN.2010.CNXJ0651_9.KC807940	0.51	-0.292	CGEVKVNGSVSNNSSMEMKNC	21	3										B.US.2019.2305_BL_G1_1.MZ397088	0.12	-0.921	CSNVTPSNMTVRVSSNMTDTDMKNC	25	4
07_BC.CN..FE_N289D.	0.519	-0.285	CNNVTKNETYHERMKEMKNC	20	3										B.US.2019.7190_BL_A9_3.MZ397115	0.12	-0.921	CTDVGNNTDVGNNTKVGNSTIMEKGEIKNC	30	4
C.ZA.2007.CT349_39_16.JQ061131	0.53	-0.276	CTNVSSTNVSANSNEMTNC	19	3										B.US.2019.7190_BL_A3_2.MZ397116	0.12	-0.921	CTDVGNNTDVGNNTKVGNSTIMEKGEIKNC	30	4
C.ZA.2008.CAP290_2_00_23_6.JN681253	0.54	-0.268	CTEASLTGNNTDSLNGTLMEKEMKNC	26	3										B.US.1997.1012_11_TC21_3257.EU289184	0.12993	-0.886	CTDVTNATNINATNINNSSGGVESGEIKNC	30	4
C.ZA.2008.CA327_D2_2.JN681220	0.57	-0.244	CQNVNATQNTNDTISTMKNC	20	3										B.DE.2016.1HD6K_D0_061616_C10_S24.KY324663	0.13	-0.886	CTDYNTTTTNNTSLLMEKGEMKNC	24	3
C.ZM.1998.ZM106_9.AY424163	0.57355	-0.241	CVNVNATSKSNASATNDGSGEMKNC	25	3										G.ES.2002.X1193_C1.EU885761	0.13226	-0.879	CTNVTSNSTNSTNGVTNNSTVDYREQLKNC	30	5
C.MW.2009.0404_BM_G3.HQ595847	0.58	-0.237	CTNVNASSTNMQEEIKNC	18	2										B.DE.2016.1HD6K_W8_072616_D6_S65.KY324727	0.133	-0.876	CTDYNTTTTNSTSKLLMEKGEMKNC	25	3
C.MW.2008.4403_BM_C5.HM070724	0.58	-0.237	CKNSTENITDSRNITDNGERKNC	23	4										C.ZA.2006.CAP221_B14.KC894137	0.135	-0.87	CSNNITIRDRNITRNITSTTGELKNITEEVRNC	33	5
BC.CN..BC13.EU363843	0.59	-0.229	CGNVSSNGNVTYPEGGKEIKNC	22	3										41_CD.TZ.2003.6952_V1_C20.HM215343	0.15135	-0.82	CTAISNSTVTNNTNDRNSTIMGNDETRMNC	30	4
D.UG.1999.A07412M1_VRC12.HM215357	0.59796	-0.223	CTTYWNETLQGNETKGKNRSDIMTC	25	3										B.DE.2016.1HD9K_D0_070816_B3_S30.KY324807	0.153	-0.815	CSDANITRSNTTINNGTWNMEKGEVKNC	28	4
08_BC.CN.2006.BC17.EU363847	0.6	-0.222	CGNVSSTRNDSSTSETYGSSMQEIKNC	27	3										B.DE.2016.1HD6K_W8_072616_G10_S70.KY324731	0.153	-0.815	CTDYNTTTTNSTSKLLMEKGEMKNC	25	3
C.MW.2008.4403_BM_B6.HM070721	0.6	-0.222	CKNSTENITDSRNVTDNGDRKNC	23	4										B.US.2019.2990_V7_C2_3.MZ397050	0.155	-0.81	CTNATHTNTLGEIEKGEIKNC	21	2
B.TT.1995.SC422_8.AY835441	0.62618	-0.203	CTDELRNGTYANVTVTEKGEIKNC	24	3										B.DE.2016.1HD6K_D0_061016_B3_S9.KY324642	0.159	-0.799	CTDYNTTTTNSTSKLLMEKGEMKNC	25	3
C.KE.1995.QB099_391M_C8.FJ866132	0.63	-0.201	CSHNVTRGDNATYNNRMKDEMKNC	24	3										B.DE.2016.1HD9K_D0_071116PL6_A10_S86.KY324822	0.159	-0.799	CSDANITRSNTTINNGTWNMEKGEVKNC	28	4
08_BC.CN..YN189_52.MN617363	0.65	-0.187	CKNVSSNDNSTHNSSTHNDNESEREIKNC	29	5										C.CN.2007.CNE31.HM215412	0.15911	-0.798	CGNTTKSTTKHSFLNETYKGEIKNC	25	3
01_AE.CN.2008.GX73_29.GU475038	0.65	-0.187	CTNATLNATSFNTTEGLGNMTDEVKNC	27	5										B.US.2019.1536_V15_C7_1.MZ397064	0.162	-0.79	CTDVKCNKTQTNNTNNRNCTSGEMAMEEGEMKNC	34	4
C.MW.2008.0301_BM_A12.HM070481	0.66	-0.18	CTDVKVSSNSNDTASGRNSTDNVVMKNC	28	3										B.US.2019.2990_V7_C9_1.MZ397056	0.163	-0.788	CTNATHKNTLGEIEKGEIKNC	21	2
C.ZA.2008.1245045.HQ595742	0.67	-0.174	CSNAKLNNASNATLNNNSTASNATPTITSIKEIQNC	36	5										D.CG.2007.P940_2_C3.HM068555	0.168	-0.775	CTDVKPKNESTEVTISPSLKEEIKNC	26	2
BC.CN.2007.BC05.EU363835	0.68	-0.167	CRNVTSNGTHNETDKERVNEMKNC	24	4										B.US.2015.1HC2_D0_012216_C11_S66.KY324098	0.169	-0.772	CTNVNATNMSNKSNTTGLIEEGEIKNC	27	5
A1D.KE.1996.QA790_204I_C8.FJ866126	0.68	-0.167	CTNWNSTEGRNCTEGRNCTGQNYTIQGNDDLGMKNC	36	5										A1.KE..MB201_A1.DQ187026	0.17456	-0.758	CRNITGVNITEGKEEIKNC	19	3
C.MW.2008.CH505_TF.KC247556	0.69	-0.161	CTNATASNSSIIEGMKNC	18	3										A1CD.TZ.2004.3103_V3_C10.HM215288	0.18463	-0.734	CTNVNSTTNNTENSNINNNSEMKNC	25	4
07_BC.CN..YN148R_9.HQ326139	0.7	-0.155	CKNVECRNVSHNETGSLSNGTSRGITNCSFRNETYNEMKNC	41	6										B.DE.2016.1HD6K_W8_072616_F2_S69.KY324730	0.185	-0.733	CTDYNTTTTNDTSKLLMEKGEMKNC	25	3
01_AE.TH.1990.CM244_90TH.AY713425	0.7	-0.155	CTNANLTKANLTNVNNRTNVSNIIGNITDEVRNC	34	6										C.ZA.2007.704809221_1B3.FJ444103	0.1889	-0.724	CTNANITNTNANSTNSTSTNANKTSINNDMQEIKNC	36	5
08_BC.CN.2006.BC01.EU363831	0.7	-0.155	CRNANRSVSENVIGNDTYDKVKNC	24	3										G.ES.2008.P1981_C5_3.FJ817369	0.19271	-0.715	CTNVTNVINSSNGYDTGLKNC	21	3
C.ZA.2008.CAP291_2_00_H2_15.KF114884	0.72	-0.143	CTDAPINGSASSKNNTSFNDSTVYDERMKGEVKNC	35	4										01_AE.CN.2007.BJOX015000_11_5.HM215377	0.19287	-0.715	CTNANLNHNLTHNITYGNNNIGNITDEVKNC	31	4
C.ZA.2008.KO224_T87_2_4.JN681240	0.74	-0.131	CSKITNSSGNVINSTEAKNFKAEARNC	27	3										B.US.2019.6292_BL_D4_1.MZ396986	0.193	-0.714	CTNLNTTTSDQNSNETSLNMEQGEIKNC	28	3
A1.KE.1995.Q461_D1_PNS0D.AF407155	0.74	-0.131	CTDWTNNATSTNQTTPATSEETGVKNC	27	3										B.US.1997.SS1196_1.AY835442	0.19533	-0.709	CTDYFGNTTNNSSREAMMKKC	21	2
B.CN..HEB5_10.MN617374	0.75	-0.125	CTNLKNTTDTSSNTSSVTEGGEIKNC	26	3										B.US.2015.1HD1_D0_012016_H4_S83.KY324412	0.2	-0.699	CSEYNKNGTVSNSTVGNGTLGEIKNC	26	4
B.CN..BJ33_11.MN642094	0.76	-0.119	CTNLKNTTNISNNTSSNTSNIIEGGEMTNC	30	5										C.ZA.2005.CAP200_B8A.KC894135	0.2	-0.699	CTNANITKTKASKGNLTTIMNEEVKNC	27	3
C.MW.2008.1209_BM_G5.HM070569	0.77	-0.114	CTNANITGNANGTGDPGNNSSSRANETMKGEMRSC	35	4										B.US.2019.1536_V15_D11_4.MZ397069	0.201	-0.697	CTDVKCNKTQTNNTNNRNCTSGEMAMEEGEMKNC	34	4
07_BC.CN..BJ22_5.HQ326125	0.78	-0.108	CTNVNSNSSSNSSNSSGNSNSTLENMQEMKNC	32	5										B.US.2019.6292_BL_G4_3.MZ396987	0.204	-0.69	CTNLNTTTSDQNSNGTSLNMEQGEIKNC	28	3
07_BC.CN..YN108R_4.HQ326138	0.78	-0.108	CRNFSGNGNYTHKNC	15	3										B.US.2019.2319_BL_B2_4.MZ397139	0.208	-0.682	CTDKVGNATNDTVDNNNSSSWEKVDVGEIKNC	32	4
02_AG.CM.2005.T278_50.EU513198	0.78642	-0.104	CHNFTSSSNSSNSTVSPQMRGEIQNC	26	4										C.BW.2005.2865_A11_12.KC154013	0.213	-0.672	CTNATFTNTNFTTTNYNSTGSMNEEMKNC	29	4
01_AE.CN.2007.BJOX028000_10_3.HM215389	0.7926	-0.101	CSNAELTNLTNFNKTNVFKGIGNVTDEVRNC	31	4										B.US.2019.2990_V7_C1_4.MZ397055	0.22	-0.658	CTNATHKNTLGEIEKGEIKNC	21	2
B.FR.1983.HXB2.K03455	0.79382	-0.1	CTDLKNDTNTNSSSGRMIMEKGEIKNC	27	3										C.IN.1999.16936_2_21.EF117270	0.23068	-0.637	CRNATSKMVNDTRNVEEMKNC	21	3
07_BC.CN..GZ30_6.MN617392	0.8	-0.097	CTNVNSNSSSNSTLENMQEMKNC	23	3										B.US.2019.2990_BL_F4_2.MZ397060	0.231	-0.636	CTNATHNKTLGGIEIGEIKNC	21	3
07_BC.CN..FE_N355Q.	0.8	-0.097	CNNVTKNETYHERMKEMKNC	20	3										B.US.2019.2990_V7_C10_3.MZ397057	0.235	-0.629	CTNATHTNTLGEIEKGEIKNC	21	2
G.CH..NAB13PRE_CL_9.EU023937	0.802	-0.096	CTNFNSTYFNSTNANGTVKSNEEMKNC	27	4										A1G.CM.2004.T252_7.EU513190	0.239	-0.622	CATVNSTKTNNTSGNITGSEQMRNC	25	4
07_BC.CN..GX33M_25.HQ326141	0.81	-0.092	CTNVNSNSSSNSTLENMQEMKNC	23	3										B.US.2019.6292_V7_C12_1.MZ396999	0.241	-0.618	CTNLNTTTSDQNSNETSLNMEQGEIKNC	28	3
C.MW.2008.0702_BM_B4.HM070516	0.83	-0.081	CTIANLNYSIPGEKNQTEIRNC	22	3										B.US.2015.1HB3_W4_110215_G3_S63.KY323992	0.245	-0.611	CTKPNFNDTKDNTTSSSNGTIMEEVEMKNC	30	4
01_AE.CN.2006.CNE8.HM215427	0.85337	-0.069	CTNANLNATVNASTTIGNITDEVRNC	26	4										B.US.2019.6292_BL_H4_2.MZ396985	0.258	-0.588	CTNLNTTTSDQNSNETSLNMEQGEIKNC	28	3
BC.CN.2005.BC11.EU363841	0.86	-0.066	CKNVENNGSYTEIKNC	16	2										08_BC.CN.2007.CNE52.HM215416	0.2596	-0.586	CTNANVSINGTYNMYNESMSGVKNC	25	4
BC.CN.2003.BC15.EU363845	0.86	-0.066	CSNVNSSGDHNEAHQESMKEMKNC	24	2										B.US.2019.1536_V15_D6_1.MZ397068	0.261	-0.583	CTDVKCNKTQTNNTNNRNCTSGEMAMEEGEMKNC	34	4
07_BC.CN..FE_N301Q.	0.875	-0.058	CNNVTKNETYHERMKEMKNC	20	3										B.US.2019.6292_BL_F2_2.MZ396984	0.262	-0.582	CTNLNTTTSDQNSNETSLNMEQGEIKNC	28	3
07_BC.CN..FE_N448Q.	0.878	-0.057	CNNVTKNETYHERMKEMKNC	20	3										B.US.2019.9372_V7_F1_2.MZ397012	0.266	-0.575	CADFNVTSTNTNSSTGTSKGTENSNLTKWEQGEMKNC	37	4
07_BC.CN..FE_N411Q.	0.9	-0.046	CNNVTKNETYHERMKEMKNC	20	3										C.ZA.2008.KO224_T87_2_4.JN681240	0.27	-0.569	CSKITNSSGNVINSTEAKNFKAEARNC	27	3
07_BC.CN..GX93_8.MN617364	0.9	-0.046	CNDVNSTGTKNKTYHESMQEIKNC	24	3										B.US.2015.1HB3_D0_102915_B6_S51.KY323901	0.273	-0.564	CTKPNFNDTKDNTTSSSNGTIMEEVEMKNC	30	4
A1.RW.1993.93RW029.AY669697	0.90615	-0.043	CNNINDSKIIDKEMKGQIKNC	21	2										01_AE.CN.2007.BJOX009000_02_4.HM215372	0.27331	-0.563	CTTANLIHNITTNNSSIGNITDEVKNC	27	4
C.MW.2008.0301_BM_A6.HM070484	0.91	-0.041	CTDVKVSSNSNDTASGSNSTDNVVMKNC	28	3										B.DE.2016.1HD6K_D0_061616_C6_S21.KY324664	0.274	-0.562	CTDYNTTTTNNTNKLLMEKGEMKNC	25	3
C.MW.2008.0301_BM_A2.HM070482	0.91	-0.041	CRDVNVTRNNDTTSGSNSTDDVGMKNC	27	4										B.US.2019.6292_BL_G2_1.MZ396983	0.276	-0.559	CTDLNTTTSNQNSNGTSLNMEQGEIKNC	28	3
01_AE.CN.2008.GX91_2.GU475013	0.93	-0.032	CTNAKLTNGDNSTNVSNVSNTLGNITDEVRNC	32	5										B.US.2015.1HB3_W4_110215_H3_S67.KY323995	0.285	-0.545	CTKPNFNDTKDNTTSSSNGTIMEEVEMKNC	30	4
C.MW.2008.1209_BM_B21.HM070564	0.94	-0.027	CTDANITVSTNITGSTNISEAMKGEMKDC	29	3										B.US.2019.2990_BL_G1_2.MZ397062	0.288	-0.541	CTNATLGGIEKGEIKNC	17	2
01_AE.TH.2005.620345_C1.JX512900	0.94081	-0.026	CTEAKFNETFNKIDNITKVSNLTDEMRNC	29	4										C.IN.1993.93IN905.AY669742	0.29	-0.538	CKNVTYNESMQEIKNC	16	3
07_BC.CN..GX79_7.HQ326145	0.97	-0.013	CNNNITETNNVTVNVTRENMKNC	23	4										B.US..SF162.EU123924	0.29	-0.538	CTNLKNATNTKSSNWKEMDRGEIKNC	26	2
B.CN..HN15A_27.MN642096	0.98	-0.009	CSNVNTTSNVNETTSNVNTTDSVEKMKEGELKNC	34	4										C.ZA.2006.CAP266_2_00_E9_H6.JN681229	0.292	-0.535	CTNARNNTINSNITVNNSMNEEVKNC	26	4
07_BC.CN..FE_N88D.	0.988	-0.005	CNNVTKNETYHERMKEMKNC	20	3										C.ZA.2008.CAP310_2_00_20_2.JN681256	0.293	-0.533	CTNVINVTNSGTYNNSMSEDIKNC	24	3
BC.CN.2010.CNXJ0651_8.KC807939	1.02	0.009	CGEVKVNRSVSNNSSMEMKNC	21	3										C.ZA.2009.21561324_D3_B5.HQ615961	0.299	-0.524	CSETVNNVTDMRNC	14	2
C.MW.2004.CE0985_H7.FJ444391	1.03	0.013	CSDVKNNVTTNGTSDSSNITSNIKDEMKNC	30	4										D.UG.2006.191821_E6_1.HM215270	0.30927	-0.51	CTEEKNKNLTKVAMTNC	17	2
D.UG.2001.231965_C1.JQ361079	1.03795	0.016	CSDLDNSNKGNATNTTVASEAGMNTTVAPEAGMKNC	36	4										B.DE.2016.1HD5K_W4_061416_A6_S32E.KY324621	0.31	-0.509	CTDVNATNTNNSSDTNAQINSTGIKLIEKGEIKNC	35	4
07_BC.CN.2005.BC07.EU363837	1.05	0.021	CKNVTHNEIHNTYNESMKEMKNC	23	3										B.US.2015.1HD1_W4_012616_D9_S6.KY324497	0.31	-0.509	CSEYNKNGTVNNSTEGNSTVNNGTLGEIKNC	31	5
C.MW..BF1677F2_613A.HM215361	1.06	0.025	CSNANTTSSGSNETCVNNTSSCRNKTYEDIGMKNC	35	5										C.ZA.1998.DU422_1.DQ411854	0.31325	-0.504	CKNVNISANANATATLNSSMNGEIKNC	27	4
07_BC.CN..FE_N625Q.	1.069	0.029	CNNVTKNETYHERMKEMKNC	20	3										B.US.1986.YU2.M93258	0.31677	-0.499	CTDLRNATNTTSSSWETMEKGEIKNC	26	3
07_BC.CN..HB5_3.HQ326124	1.07	0.029	CRNVENVSSNSNSTRNGNDHESMQEMKNC	29	3										B.US.2019.2990_V7_B5_2.MZ397054	0.317	-0.499	CTNATHYNTLGEIEKGEIKNC	21	2
BC.CN.2007.CNE40.HM215414	1.07513	0.031	CTNVKINSTSNETCIDSGNNSTCNETYKEMRNC	33	5										B.US.2015.1HD1_W4_012016_C12_S94.KY324482	0.327	-0.485	CSEYNKNGTVNNSTEGNSTVGNGTLGEIKNC	31	5
01_AE.CN.2006.HUB199_1.GU475025	1.08	0.033	CTNPTKVENSTQVSNDSTIIGNITDEVRNC	30	4										B.DE.2016.1HD5K_W4_062316_D10_S59.KY324633	0.328	-0.484	CTDVNATNTNNSSDTNAKSNSTGVKLIEKGEIKNC	35	4
07_BC.CN..FE_N392Q.	1.091	0.038	CNNVTKNETYHERMKEMKNC	20	3										B.US.2019.9372_V7_G4_2.MZ397013	0.33	-0.481	CADFNVTSTNTNSSTGTSKGTENSNLTKWEQGEMKNC	37	4
C.IN.2014.330_14_A20.MK076682	1.11	0.045	CTNVKSNITVKETHNGSELRNC	22	3										B.DE.2016.1HD5K_D0_061416PL1_F1_S17.KY324599	0.335	-0.475	CTDVNATNTNNSSDTNAKSNSTGVKLIEKGEIKNC	35	4
01_AE.TH.2006.434239_AA058_A04R.JX447346	1.11	0.045	CTEAKLSQTANNQTGNITDGGDIGKITEEVKNC	33	3										B.DE.2016.1HD5K_W4_062916_A6_S61.KY324635	0.34	-0.469	CTDVNATNTNNSSNTDAKTNDTGVKLIEKGEIKNC	35	4
CD.TZ..89_F1_2_25.HM215349	1.115	0.047	CSDVIYNETKEEMKNC	16	2										B.US.2019.6292_V7_C8_1.MZ396994	0.343	-0.465	CTNLNTTTSDQNSNETSLNMEQGEIKNC	28	3
C.ZA.2008.1107356_07.JQ352794	1.16	0.064	CSDAKITTNSYNITELNEATQGKIKNC	27	2										B.DE.2016.1HD5K_W4_061616_A12_S44.KY324625	0.348	-0.458	CTDVNATNTNNSSDTNAQINSTGIKLIEKGEIKNC	35	4
01_AE.TH.1998.R1166_C1.JQ352783	1.16706	0.067	CTKANFTKANSTNTSTNVSSTTGNITEEVRIENRTEEVRNC	41	7										B.US.2015.1HD1_W4_012616_F9_S11.KY324500	0.367	-0.435	CSEYNKNGTVNNSTEGNSTVSNGTLGEIKNC	31	5
A1.KE.1994.Q259_W6.AF407151	1.17	0.068	CYDVTNFTNDMQEGIKNC	18	2										C.ZA.2007.722_G4_16.JN967798	0.369	-0.433	CTNVNVTTNATVTGNETADNMEGEIKNC	28	4
A1D.UG.1992.92UG035.AY669755	1.18	0.072	CTDIDSKSKNATNATIEDIGMKNC	24	3										C.IN.2014.329_14_B1.MK076593	0.37	-0.432	CTNVSSNSSRTLNENQDGSELKNC	24	3
01_AE.CN.2008.SHX335_24.GU475033	1.2	0.079	CTNANLTNSNNTTNSPGNIGNITDEVNIGNITDEVKNC	38	5										C.ZA.2006.2768732_C5_16.HQ615952	0.376	-0.425	CIEANDTNCNGTNYNTTTCKDSMGGEMKNC	30	4
BC.CN.2003.BC03.EU363833	1.21	0.083	CRNVTYNESMKEMKNC	16	3										B.US.2015.1HB3_W4_110215_C10_S52E.KY323984	0.382	-0.418	CTKPNFNDTKDNTTSSSNGTIMEEVEMKNC	30	4
C.IN.1999.25711_2_4.EF117272	1.21405	0.084	CTDVNKNVSSSDTDNYKETMKERKNC	26	2										B.HT.1992.HT593_1.U08444	0.38572	-0.414	CHDVNVNGTANNGTTNVTESGVNSSDVTSNNVTNSNWGTMEKGEIKNC	48	6
01_AE.CN.2007.GX24_8.GU475015	1.22	0.086	CTDAKVKVNETNPTNGPDKIGNITDEIKNC	30	3										B.US.2015.1HD1_D0_012016_A4_S67.KY324398	0.387	-0.412	CSEYNKNGTVNNSTEGNSTVGNGTLGEIKNC	31	5
07_BC.CN..GX45_57.HQ326143	1.22	0.086	CTNVTSNSSSNSNNSSGNSNSSLENMQEMKNC	32	5										B.DE.2016.1HD5K_D0_061416PL2_D12_S28.KY324604	0.392	-0.407	CTDVNATNTNNSSDTNAKSNSTGVKLIEKGEIKNC	35	4
07_BC.CN..SC21_28.HQ326131	1.25	0.097	CRNVNSTYNGTDNNGMKNC	19	3										B.US.2015.1HD1_D0_012716_B1_S14.KY324415	0.396	-0.402	CSEYNKNGTVNNSTEGNSTVGNGTLGEIKNC	31	5
BC.CN.2003.BC09.EU363839	1.29	0.111	CSNVSRNSSGTNNETYYENMNSSGTNNETYYENMKNC	37	6										C.ZA.2008.1107356_07.JQ352794	0.396	-0.402	CSDAKITTNSYNITELNEATQGKIKNC	27	2
B.US.1992.92US715.U08451	1.3	0.114	CTNLRNDTNTTRNATNTTSSETMMEEGEIKNC	32	5										B.US.2015.1HB3_D0_102915_B2_S49.KY323899	0.399	-0.399	CTKPNFNGTKDNATSNNGTIGEEVEMKNC	29	4
BC.CN.2006.CNE7.HM215426	1.33692	0.126	CTNVTTNGTSTNVTDVQEMKNC	22	4										B.US.2000.RHPA4259_7.AY835447	0.40287	-0.395	CTDLVNSNITRVDNTTEKEMKNC	23	3
07_BC.CN..FE_N637Q.	1.342	0.128	CNNVTKNETYHERMKEMKNC	20	3										B.US.2015.1HD1_W4_012016_C11_S93.KY324481	0.404	-0.394	CSEYNKNGTVTEGNSTVGNGTLGEIKNC	28	4
C.ZA.2006.CAP37_1_18_D2_19.JN681230	1.35	0.13	CTEVAKATGNFTGVEMKNC	19	2										B.US.2019.6775_BL_E5_2.MZ397025	0.407	-0.39	CTDILTNAIRNNTDNVTMNKTEEEIKNC	28	4
C.MW.1993.MW965_26.U08455	1.36794	0.136	CTNANGTNNNGTVNVNDTMYGEIKNC	26	4										02A1.CM.2005.T280_5.EU513183	0.408	-0.389	CTNATTNGTIEDGAKNC	17	3
07_BC.CN..FE.	1.415	0.151	CNNVTKNETYHERMKEMKNC	20	3										B.DE.2016.1HD5K_D0_061016_C5_S3.KY324594	0.409	-0.388	CTDVNATNTNNSSNTNAKINSTGVRLIEKGEIKNC	35	4
08_BC.CN..YN177_1.HQ326140	1.45	0.161	CKNVSRNESSNGTYNGTYQEGMKEIKNC	28	5										B.DE.2016.1HD5K_W4_061616_C12_S50.KY324629	0.42	-0.377	CTDVNATNTNNSSDTNAQINSTGIKLIEKGEIKNC	35	4
07_BC.CN.2004.CH038_12.EF042692	1.45499	0.163	CNDVNSTSNGTSNGTDHKNMNEMKNC	26	4										B.US.2019.2990_V7_B6_2.MZ397052	0.424	-0.373	CTNATHINTLGEIEKGEIKNC	21	2
B.TT.1993.SC05_8C11_2344.EU289200	1.46976	0.167	CTDVNGTSANVTSIEKGEIKNC	22	3										B.DE.2016.1HD5K_W4_061616_C11_S49.KY324628	0.429	-0.368	CTDVNATNTNNSSDTGAKSNSTGVKLIEKGEIKNC	35	4
02A1.CM.2004.269_12.EU513194	1.47471	0.169	CTKATHTGDNSTSVNLTEIVEMQNC	25	3										B.US.2019.6292_BL_D2_3.MZ396982	0.43	-0.367	CTDLNTTTSNQNSNGTSLNMEQGEIKNC	28	3
01_AE.CN.2007.GX13_7.GU475037	1.52	0.182	CTNAKLKNVTNVNNVSITEVRNC	23	3										B.DE.2016.1HD5K_D0_061616_F6_S42.KY324615	0.44	-0.357	CTDVNATNTNNSSNTDAKTNDTGVKLIEKGEIKNC	35	4
07_BC.CN..XJ180_16.MN617369	1.59	0.201	CKNVSSNSNNTYNGTHQETKEEMKNC	26	4										B.US.2015.1HB3_D0_102315_G10_S34.KY323891	0.443	-0.354	CTKPNFNDTKDNTTSSSNGTIMEEVEMKNC	30	4
O.CM.1996.YBF32.AJ236417	1.6	0.204	CTDPNNTTNTTVHPTSSTGNHMKRC	25	2										B.US.2015.1HD1_W4_012616_A6_S94.KY324491	0.452	-0.345	CSEYNKNGTVNNSTEGNSTVSNGTLGEIKNC	31	5
08_BC.CN..GX43_2.HQ326142	1.63	0.212	CKNVSSNDNSTHNSSTHNDNESEREIKNC	29	5										B.US.2019.6292_BL_C4_1.MZ396980	0.456	-0.341	CTNLNTTTSNQNSNGTSLNMEQGEIKNC	28	3
C.ZM.1998.ZM55_28A.AY423971	1.63371	0.213	CTFITNTTEIKNC	13	2										01_AE.TH.1996.M02138.AY713424	0.457	-0.34	CTNDISTNGTYNSSDIIGNITDEVRNC	27	4
07_BC.CN..FE_N442Q.	1.65	0.217	CNNVTKNETYHERMKEMKNC	20	3										C.ZA.2008.ME067_A10_15.JN681245	0.467	-0.331	CTNVTEATNGTNTTSTPPTAGYDEMKNC	28	4
C.ZA.2008.SO706_T10B_3.JN681249	1.66	0.22	CEKVKVNASSNCSTSSNSCTFSNSSKAYENAGMMNC	36	4										B.DE.2016.1HD5K_D0_061416PL2_D11_S27.KY324603	0.469	-0.329	CTDVNATNTNNSSDTGAQINSTGVKLIEKGEIKNC	35	4
07_BC.CN..FE_N339Q.	1.664	0.221	CNNVTKNETYHERMKEMKNC	20	3										B.US.2015.1HB3_W4_102815_F7_S45.KY323981	0.47	-0.328	CTKPKFNDTKDNTTSSSNGTIMEEVEMKNC	30	4
01_AE.CN.2007.BJOX009000_02_4.HM215372	1.667	0.222	CTTANLIHNITTNNSSIGNITDEVKNC	27	4										C.IN.1999.25711_2_4.EF117272	0.47061	-0.327	CTDVNKNVSSSDTDNYKETMKERKNC	26	2
01_AE.CN.2007.BJ5_11.GU475024	1.67	0.223	CTNANLTHNTTNGNSTIGYITDEVKNC	27	4										B.US.2015.1HB3_D0_102915_C7_S56.KY323904	0.491	-0.309	CTKPNFNDTKDNTTSSSNGTIMEEVEMKNC	30	4
B.CN..BJ39_14.MN617376	1.72	0.236	CTNLRNTTNTSNTTISPTEGGEIKNC	26	4										B.US.2015.1HB3_W4_110215_C7_S50E.KY323986	0.492	-0.308	CTKPNFNDTKDNTTSSSNGTIMEEVEMKNC	30	4
A1.TZ.2005.0260_V5_C36.HM215256	1.72082	0.236	CTDYKGNYTNYNYTKNNGTGHNITSDMEGEIKDC	34	4										D.UG.1992.UG024_2.U43386	0.513	-0.29	CIEWKNENETKGNKTVDPDKDIGMKNC	27	3
B.US.1995.6240_08_TA5_4622.EU289190	1.74453	0.242	CTDLKNSATDTNGTSGTNNRTVEQGMETEIKNC	33	3										B.IT.1995.TRO_11.AY835445	0.52054	-0.284	CTDNITNTNTNSSKNSSTHSYNNSLEGEMKNC	32	5
01_AE.CN.2008.GX74_20.GU475021	1.77	0.248	CTKYNGTNRNDTFNGNHTIGNITDEVKNC	29	5										B.US.2019.2319_BL_H4_4.MZ397134	0.522	-0.282	CTDKVGNTANDNSSSWEKVDVGEIKNC	27	2
07_BC.CN..FE_N408Q.	1.775	0.249	CNNVTKNETYHERMKEMKNC	20	3										B.TT.1995.SC422_8.AY835441	0.53029	-0.275	CTDELRNGTYANVTVTEKGEIKNC	24	3
07_BC.CN..FE_N611Q.	1.797	0.255	CNNVTKNETYHERMKEMKNC	20	3										01_AE.CN.2007.BJOX010000_06_2.HM215373	0.54217	-0.266	CTNANWTHNSTNDKNSTENIIRNIGNITDEVKNC	34	5
A1D.TZ.2003.3468_V1_C12.HM215301	1.86628	0.271	CSDVNVTTNGTANNTVTDNSREEIKNC	27	4										C.ZA.2005.CAP225_1_06_A2_18.JN681225	0.544	-0.264	CSNASPNNASLANLKVLNASYNDTIYQDGGVKSC	34	4
01_AE.CN.2008.GX8C_31.GU475039	1.92	0.283	CTNATVTNFTNPDNDSPKTGNITDEVKNC	29	5										B.US.2019.2319_BL_C1_4.MZ397141	0.563	-0.249	CTDKVGNTANDTVNNNNSSSWEKVDVGEIKNC	32	3
BC.CN.2010.CNXJ0651_6.KC807937	1.93	0.286	CGEVKVNGSVSNNSSMEMKNC	21	3										C.ZA.2007.CT140_140_B6.JN681233	0.59	-0.229	CVDVIRNASAVRNASNAANASAAGEMKNC	29	4
D.CD.1983.ELI.K03454	1.96	0.292	CSDELRNNGTMGNNVTTEEKGMKNC	25	3										B.US.1994.7165_18.AY835437	0.5961	-0.225	CINYNNTNNGSNANNTSIEGREEIKNC	27	4
C.MW.2007.703010228_1C4.FJ444031	1.97	0.294	CTNATSTNANSTVNGESTNTSISNEMKNC	29	4										C.ET.2002.288_38.JQ362421	0.60131	-0.221	CSSNVTSNSNVTSNSTDASKVNKDIIGQMKNC	32	4
07_BC.CN..XJ47_5.HQ326134	1.97	0.294	CGNVSSNSDDTSNKTYHEEMKNC	23	3										B.US.2019.9372_BL_E7_1.MZ397009	0.644	-0.191	CADFNVTSTNTNSSTGTSKGTENSNLTKWEQGEMKNC	37	4
01_AE.CN.2007.BJ3_4.GU475040	2	0.301	CINANLTNVNKTTATNGIGNITDEVRNC	28	4										B.US.2019.6292_V7_F12_4.MZ396997	0.654	-0.184	CTNLNTTTSDQNSNGTSLNMEQGEIKNC	28	3
01_AE.CN.2008.GX72_27.GU475035	2.07	0.316	CTNANWTNSNNTANSNNTTNSPDIGNITDEVKNC	34	5										B.US.2019.2319_BL_A3_2.MZ397137	0.659	-0.181	CTDKVGNTANDTVDNNNSSSWEKVDVGEIKNC	32	3
C.ET.2002.288_38.JQ362421	2.10344	0.323	CSSNVTSNSNVTSNSTDASKVNKDIIGQMKNC	32	4										BC.CN.2007.CNE40.HM215414	0.66934	-0.174	CTNVKINSTSNETCIDSGNNSTCNETYKEMRNC	33	5
BC.CN.2007.BC04.EU363834	2.12	0.326	CSNVTSNVTSNGTSNETEMKNC	22	5										B.US.2015.1HD1_D0_012716_B7_S16.KY324417	0.724	-0.14	CSEYNKNGTVNNSTKGNSTVGNGTLGEIKNC	31	5
A1.KE.1995.Q461_E2.AF407156	2.12504	0.327	CTDWTNNATSTNQTTPATSEETGVKNC	27	3										B.US.2019.2990_BL_F1_1.MZ397061	0.782	-0.107	CTNATLGGIEKGEIKNC	17	2
01_AE.CN.2007.GX155_55.GU475043	2.16	0.334	CENATWTNRNNIITDNGKIGNLTDEVKNC	29	3										C.ZA.2007.SO225_H11_12.JN681252	0.837	-0.077	CTNVNSTVSTNDVEVKNC	18	2
D.UG.1992.UG024_2.U43386	2.18633	0.34	CIEWKNENETKGNKTVDPDKDIGMKNC	27	3										B.US.1995.6535_3.AY835438	0.857	-0.067	CTDLNNTTNTNNTTNTNSSKIEGGEMKNC	29	4
C.ZA.2006.CAP224_1_18_C7_3.JN967793	2.19	0.34	CTNVNVTAKNVTDNDTNVNTSITAYANATDMRNC	34	6										02A1.CM.2004.269_12.EU513194	0.86567	-0.063	CTKATHTGDNSTSVNLTEIVEMQNC	25	3
C.ZA.2008.CAP327_2_00_C6_37.KF114885	2.19	0.34	CTDANLTYTDVTPTIRPEKKEKVQNC	26	2										01_AE.TH.1998.R1166_C1.JQ352783	0.87294	-0.059	CTKANFTKANSTNTSTNVSSTTGNITEEVRIENRTEEVRNC	41	7
01_AE.CN.2007.GX28_31.GU475017	2.23	0.348	CATAKLNSTNVDDSTNIPDTIGNITDEVRNC	31	3										C.ZA.2008.CAP291_2_00_H2_15.KF114884	0.947	-0.024	CTDAPINGSASSKNNTSFNDSTVYDERMKGEVKNC	35	4
01_AE.CN.2007.BJX4_6.GU475020	2.37	0.375	CTKVSNVSNVTYPTNVSNDLGNITDEVRNC	30	5										C.IN.2014.329_14_B4.MK076596	0.96	-0.018	CTNVSSNSSRTLNENQDGSELKNC	24	3
C.ZA.2009.21283649.HQ595756	2.42	0.384	CSNVTNNNSTENKRNISSEMQGQLQNC	27	4										C.ZA.2007.705010185_TF.KC156129	0.988	-0.005	CSNVNATSRNINGNATFNYSMEEEMRNC	28	4
07_BC.CN..FE_N133Q.	2.479	0.394	CNQVTKNETYHERMKEMKNC	20	2										C.ZA.2007.20417927_07.JQ352785	0.994	-0.003	CSNYNNSSDGVIKNC	15	2
B.US..MN_3.HM215430	2.49718	0.397	CTDLRNTTNTNNNTDNNNSKSEGTIKGGEMKNC	33	4										C.MW.2008.CH0694.KJ700458	1.032	0.014	CTKANFNNGTSSNNSTSSNNTMYEEMKNC	29	4
07_BC.CN..FE_N463Q.	2.544	0.406	CNNVTKNETYHERMKEMKNC	20	3										B.US.2019.2319_BL_F1_1.MZ397131	1.034	0.015	CTDKVGNTANDTVNNNNSSSWEKVDVGEIKNC	32	3
C.MW.2005.CE2103_E8.KC894086	2.6	0.415	CSDANLNTTGNTTVMDSTTDLGNDTIAEEIKNC	33	4										B.US.2019.5257_V7_G10_1.MZ397101	1.126	0.052	CFDANVTSTSKNRTMDNTTLEENGEIKNC	29	4
01_AE.CN.2008.GX68_5.GU475044	2.64	0.422	CTKAKFNDTQTNSNNTNKIGNLTDEVRNC	29	4										B.US.2019.6292_V7_B9_2.MZ396993	1.202	0.08	CTNLNTTTSTQNSNGTSLNMEQGEIKNC	28	3
B.US.1986.YU2.M93258	2.65558	0.424	CTDLRNATNTTSSSWETMEKGEIKNC	26	3										B.US.2019.9372_BL_C3_3.MZ397001	1.202	0.08	CAEFNVTNTNSSTGATNSTSTTKSKGTENSNLTKWDQGEMKNC	43	5
C.MW.2008.5807_BM_D1.HQ596177	2.67	0.427	CTMYNTTNNANKTTLSNDTYEC	22	3										B.US.2019.9372_BL_A10_1.MZ397004	1.212	0.084	CAKFNVTNTNSSTGATSPSTTKSKGTENSNLTKWDQGEMKNC	42	4
C.IN.2016.330_16_H2.MK076724	2.79	0.446	CTNVKRNDTGNDKNNTTTLNRTLDGSERELRNC	33	4										B.IT.1996.PVO_4.AY835444	1.23897	0.093	CSDLRNATNTTNPTVSSRVIKKEMMGEVKNC	31	3
01_AE.TH.2005.703357_C2.JN944658	2.92606	0.466	CTDAKFDSNKTYANSTVENITIENITDEVRNC	32	5										B.US.2019.5257_V7_E2_1.MZ397099	1.245	0.095	CVDANVTSTSKNRTMDNTTLEENGEIKNC	29	4
BC.CN.2010.CNXJ0651_5.KC807936	2.97	0.473	CGNVSSHSNDTNNSNITNNDMKEIKNC	27	5										B.US.2019.2319_BL_B3_2.MZ397140	1.251	0.097	CTDKVGNTANDTVDNNNSSSWEKVDVGEIKNC	32	3
C.ZA.2008.CAP323_2_00_B6_45.KC154023	2.98	0.474	CTNATVTNATVNNTGWDEMKNC	22	4										D.ES.2007.P1741_A2.HM068556	1.312	0.118	CTTWVPNNATNNNTIGDEIGVKNC	24	3
07_BC.CN..FE_N142Q.	3.041	0.483	CNNVTKQETYHERMKEMKNC	20	2										C.IN.2014.330_14_A12.MK076674	1.36	0.134	CTNVKSNITVKETHNGSELRNC	22	3
08_BC.CN..GX75_20.HQ326144	3.06	0.486	CRNVNNTGKNNSKNATVTTTPTPTSDYEMKNC	32	4										B.US.2019.2319_BL_H1_1.MZ397132	1.401	0.146	CTDKVGNTANDTVDNNNSSSWEKVDVGEIKNC	32	3
C.ZA.2007.CT140_140_B6.JN681233	3.06	0.486	CVDVIRNASAVRNASNAANASAAGEMKNC	29	4										B.US.2019.6775_V7_D7_3.MZ397018	1.479	0.17	CTDILTKATRNNTDNATMNNTEREIKNC	28	4
07_BC.CN..FE_N466Q.	3.07	0.487	CNNVTKNETYHERMKEMKNC	20	3										B.US.2019.6292_BL_A4_1.MZ396988	1.527	0.184	CTNLNTTTSDQNSNGTSLNMEQGEIKNC	28	3
C.IN.1999.16845_2_22.EF117269	3.17612	0.502	CTDANITCNSTTSSNNCTSYEINKEDMGEIKNC	33	4										B.US.2019.6775_V7_E5_1.MZ397016	1.548	0.19	CTDRLNNDNDTMNNVTMNNVTMNVPKGEIKNC	32	4
01_AE.CN.2008.GX83_47.GU475027	3.19	0.504	CTDAKVNCTNDNCVFNNSIGNITDEVRNC	29	4										D.UG.1993.93UG065.HM215353	1.553	0.191	CTEWRNNATNATAGVEGGNNTATDMEYC	28	3
07_BC.CN..BC16.EU363846	3.19	0.504	CRNASSNGRYSEEMKSC	17	1										C.ZA.2009.20286961_C1_H8.HQ615960	1.591	0.202	CANITTNSTIKGNMAEEIKNC	21	3
01_AE.CN.2008.GX35_33.GU475023	3.21	0.507	CTNATVHNATVHNSTEGSNVYNITDEVRNC	30	5										C.ZA.2008.1143465_14.JQ352799	1.707	0.232	CTDAEGNYSDNIPSFNESMRGEVKNC	26	3
BC.CN.2006.BC08.EU363838	3.26	0.513	CGNVNVTHNVTHDNATHDEMEEIKNC	26	4										B.US.2019.6292_V7_A11_1.MZ396996	1.727	0.237	CTNLNTTTSDQNSNGTSLNMEQGEIKNC	28	3
C.ZA.2007.705010185_TF.KC156129	3.27	0.515	CSNVNATSRNINGNATFNYSMEEEMRNC	28	4										G.CH..NAB13PRE_CL_9.EU023937	1.76	0.246	CTNFNSTYFNSTNANGTVKSNEEMKNC	27	4
A1.UG.1992.92UG031.AY669701	3.33218	0.523	CTTVDNTTNVNISKDMIGEIKNC	23	3										B.US.1998.1056_10_TA11_1826.EU289186	1.89138	0.277	CADWKNNTDTNTNSSVRIMEKGEIKNC	27	3
07_BC.CN..GZ38_2.MN617394	3.52	0.547	CTNVTSNSSSNSNNTLENMQEMKNC	25	4										B.US.2019.6775_V7_D2_4.MZ397015	1.952	0.29	CTDRLNNDNDTMNNVTMNNVTMNVPKGEIKNC	32	4
C.MW.2008.CH0694.KJ700458	3.54	0.549	CTKANFNNGTSSNNSTSSNNTMYEEMKNC	29	4										B.US.2015.1HD2_PREINF_051916_D8_S66.KY324511	1.968	0.294	CTDYTGNVTKVNNSSTDTHNNRTKIMEREEIKNC	34	4
01_AE.CN.2008.SH6_81.GU475032	3.59	0.555	CTTANLTNANQENATNTTSSPIGYITDEVKNC	32	4										B.US.2019.9372_BL_H4_1.MZ397002	2.003	0.302	CAEFNVTNTNSSTGATNSTSTTKSKGTENSNLTKWDQGEMKNC	43	5
B.US.2007.EN3D071.MN516441	3.5967	0.556	CTDWRSNTTSGNTTDSTGKNCNTTSTNSSGTLIGEVKRC	39	4										C.ZA.2005.CAP258_2_00_X_23.JN681227	2.005	0.302	CSNVTVKGDATFSTSNSNITEGMKNC	26	3
B.US.1990.WEAU_D15_410.EU289202	3.65704	0.563	CTNVNVTNLKNETNTNSSSGGEKMEEGEMKNC	32	4										C.IN.2015.329_15_A1.MK076610	2.06	0.314	CTNVTTNATSSPLPTVPTNVTDLKNC	26	4
01_AE.CN.2008.GX81_43.GU475014	3.69	0.567	CTNANLNPTNVSIGNITDEVKNC	23	3										B.CH.2003.NAB5PRE_CL_1.EU023923	2.07	0.316	CTDWKNNNNTNTTSSSLGSMEGEIKNC	27	3
07_BC.CN..SC18_26.MN617371	4.11	0.614	CGNVSSNSSNNTNNQTSEEGEEMKNC	26	5										C.ZA.2006.CAP37_1_18_D2_19.JN681230	2.162	0.335	CTEVAKATGNFTGVEMKNC	19	2
B.TH.1993.93TH305.AY669729	4.11071	0.614	CTDLKNNATNTITNTTVEGEMKNC	24	3										B.US.2019.2990_BL_E2_8.MZ397051	2.169	0.336	CTNATLGGIEKGEIKNC	17	2
C.ZA.2008.20803520.HQ595748	4.19	0.622	CTNANFTSTSNKTVNMTEEIKNC	23	4										A1.KE.2007.21020_13.HM215275	2.262	0.354	CSTITLNNTDTHSTNNTDIDAMRNC	25	3
07_BC.CN..BC12.EU363842	4.22	0.625	CRNVSRINDNVSRTNDSGTSNKTYNEKAEEIKNC	34	5										A1.KE.2000.KNH1209_18.AY736813	2.30275	0.362	CSNANVRYSNATVNNTIKDEIKNC	24	3
01_AE.CN.2008.GX90_1.GU475019	4.5	0.653	CANANFTKSNNTTNATLSANQTKSDIPEQVGNLTDEIKNC	40	6										C.TZ.2004.377_V4_C09.HM215308	2.337	0.369	CSNNVTVRNETIINEASKYLNNTVKEEMRNC	31	4
01_AE.CN.2007.GX25_29.GU475030	4.58	0.661	CTNAILNSTSTNATLTKVDNSTSVNITDTDEVKNC	35	5										B.US.2019.6292_V7_G10_4.MZ396990	2.362	0.373	CTDLNTTTSDQNSNGTSLNMEQGEIKNC	28	3
07_BC.CN..SC22_16.HQ326132	4.89	0.689	CGNVSSTNTSTYNETYNEMKNC	22	4										B.DE.2016.1HD6K_D0_061416_F12_S50.KY324655	2.449	0.389	CTDYNTTTTNDTSKLLMEKGEMKNC	25	3
O.FR.2008.RBF189.GU936016	4.99	0.698	CTDDAITINATNSESNDSSRVATSNVTTVNVTTDLKQC	38	4										B.US.2019.2319_BL_E12_2.MZ397133	2.451	0.389	CTDKVGNTANDTVDNNSWEKVDVGEIKNC	29	3
01_AE.CN.2007.GX2010_36.GU475026	5.09	0.707	CTNAKLVNVTAVNNTIGNITDEIRNC	26	4										B.US.2019.9372_BL_E11_1.MZ397003	2.46	0.391	CAEFNVTNTNSSTGATSTTKSKGTENSNLTKWDQGEMKNC	40	4
01_AE.CN.2008.GX88_47.GU475018	5.25	0.72	CTNANWTNVTRTNDPIGNITDEVKNC	26	4										B.US.2019.2990_BL_E5_2.MZ397063	2.481	0.395	CTNATLGGIEKGEIKNC	17	2
01_AE.CN.2007.GZ187_10.GU475036	5.43	0.735	CTNLNLTNLANISSSVSNTDLKNITDEVKNC	31	4										B.US.2019.9372_BL_E2_1.MZ397000	2.487	0.396	CAEFNVTNTNSSTGATSSTKSKGTENSNLTKWDQGEMKNC	40	4
01_AE.CN.2008.BJ6_17.GU475029	5.48	0.739	CTNAKFINTTNSNDTRGNIGNITDEVRNC	29	4										B.US.2019.9372_V7_E10_3.MZ397011	2.605	0.416	CAEFNVTNTNSSTGATSSPKSKGTENSNLTKWDQGEMKNC	40	4
C.ZA.2005.CAP258_2_00_X_23.JN681227	5.71	0.757	CSNVTVKGDATFSTSNSNITEGMKNC	26	3										C.ZA.2006.CAP177_1A3.KC894133	2.674	0.427	CTNTTYYNVSSKEEIKNC	18	3
B.CN..HN18A_41.MN642097	5.78	0.762	CTDVKSNTTNTNGTNEMEGEIKNC	24	3										C.ZA.2008.CAP326_2_00_D9_2.KC154024	2.716	0.434	CTNANLNITVNATAEPNMKEEIQNC	25	3
07_BC.CN..GX84_59.HQ326146	5.86	0.768	CTDVNRSSNGTYDNETMKEIQNC	23	4										B.TT.1993.SC05_8C11_2344.EU289200	2.79522	0.446	CTDVNGTSANVTSIEKGEIKNC	22	3
01_AE.TH.2010.40100_V01_MN01.MF622080	5.86268	0.768	CTSATVTNSTNVTDHSDIGKITDEIRNC	28	3										C.ZA.1997.ZA012_29.EU855133	2.83651	0.453	CTNATFKNNVTNDMNKEIRNC	21	3
07_BC.CN..SC11_59.HQ326127	5.9	0.771	CRDVNSTGNGTFNEESGKEMKNC	23	3										C.ZA.1998.DU172_17.DQ411853	3.17408	0.502	CSDVKIKGTNATYNNATYNNNNTISDMKNC	30	4
07_BC.CN..BC02.EU363832	6	0.778	CTNGNSNGTNNGTDHESMKEMKNC	24	3										C.IN.2014.330_14_A20.MK076682	3.25	0.512	CTNVKSNITVKETHNGSELRNC	22	3
01_AE.CN.2007.BJ17A_6.GU475028	6	0.778	CTEANLTNNKTNGNITDNNNIGNITDEVKNC	31	5										D.UG.2007.9009SA_A4_2.HM215351	3.269	0.514	CTTNSTNFANSTGKDIEMQDC	21	2
07_BC.CN..BJ28_13.MN617362	6.16	0.79	CKNVSRNESSNGTYNGTYQEGMKEIKNC	28	5										B.US.2019.2319_BL_B1_2.MZ397138	3.329	0.522	CTDKVGNTANDTVNNNNSSSWEKVDVGEIKNC	32	3
D.UG.2006.191821_E6_1.HM215270	6.81777	0.834	CTEEKNKNLTKVAMTNC	17	2										B.US.2019.6292_V7_F5_2.MZ396992	3.344	0.524	CTDLNTTTSDQNSNGTSLNMEQGEIKNC	28	3
B.CN..HN6A_40.MN642095	6.87	0.837	CTDWRPNATKTNATTSTPATTTPTSAPTTSWPMKGEIKDC	40	2										B.US.2019.6775_V7_D3_3.MZ397014	3.35	0.525	CTDRLNNDNDTMNNVTMNNVTMNVPKGEIKNC	32	4
C.MW.2009.0404_BM_D4.HQ595839	6.87	0.837	CTNANSTDNARNISTDTQEEIKNC	24	3										B.US.2015.1HD2_PREINF_051916_A12_S61.KY324505	3.358	0.526	CTDYTGNVTKVNNSSTDTHNNRTKIMEREEIKNC	34	4
01_AE.CN.2008.GX71_18.GU475016	6.96	0.843	CTNANLNSTTVSNVSNLGNITDEVRNC	27	4										B.US.2019.6775_V7_D6_3.MZ397017	3.491	0.543	CTDILTKATRNNTINTIGNNTEREIKNC	28	3
07_BC.CN..SC14_49.MN617370	7.17	0.856	CRDVTNVTHNGTYNYNEMKNC	21	3										B.US.2019.9372_BL_F5_4.MZ397006	3.777	0.577	CADFNVTSTNTNSSTGTSKGTENSNLTKWDQGEMKNC	37	4
07_BC.CN.2005.BC18.EU363848	7.18	0.856	CRNVSSNSNSTNNGTHQESMEEMKNC	26	4										B.US.2019.9372_BL_E6_1.MZ397008	3.876	0.588	CADFNVTSTNTNSSTGTTSSPHTTKSKGTENSNLTKWEQGEMKNC	45	4
C.MW.2008.4403_BM_H22.HM070749	7.5	0.875	CKYNITVNNTIVNKNDTDRKNC	22	4										B.US.1997.1006_11_C3_1601.EU289183	3.97995	0.6	CTDDLGNNSTNNSSWDKGEMKKC	23	2
B.US.1998.1056_10_TA11_1826.EU289186	7.63795	0.883	CADWKNNTDTNTNSSVRIMEKGEIKNC	27	3										B.US.2019.6775_BL_G10_2.MZ397020	4.053	0.608	CTDILTNATGNNTINAIGNNTEREIKNC	28	4
B.IT.1996.PVO_4.AY835444	7.66995	0.885	CSDLRNATNTTNPTVSSRVIKKEMMGEVKNC	31	3										B.US.2019.6292_V7_A6_1.MZ396995	4.211	0.624	CTNLNTTTSDQNSNGTSLNMEQGEIKNC	28	3
01_AE.TH.1993.CMU02.AY669779	7.69	0.886	CTNATLTNVTNIANASNMIGNITDEIRNC	29	5										C.ZA.2007.CT810_G4_7.KF114891	4.213	0.625	CENVTINNTTASNNSMGETRREEMRNC	27	4
C.ZA.1997.ZA012_29.EU855133	7.70087	0.887	CTNATFKNNVTNDMNKEIRNC	21	3										D.UG.2007.191882.JX236673	4.261	0.63	CTDASTKNMTKGMEGEIKNC	20	2
C.ZA.2006.CAP69_1_12_TA7_1.JX131327	7.83	0.894	CNNNVTFNSTRNSTVATLNSTMEGEGEMKNC	31	5										D.UG.2008.191859.JX236672	4.337	0.637	CTDNVNVINATGTEISSNSTGMTNC	25	3
07_BC.CN..XJ16_6.HQ326133	7.85	0.895	CSNVSSNSSGTSNETHQESMKEIKNC	26	4										01_AE.CN.2007.CNE56.HM215419	4.4407	0.647	CTKVKLTNFKETNDSNIGNITNEIANC	27	3
B.CN..BJ23_1.MN617361	7.94	0.9	CTNLKNTTDTSSNTSSVTEGGEIKNC	26	3										C.IN.2015.329_15_B1.MK076614	4.51	0.654	CTNVTTNATSSPLPTVPTNVTDLKNC	26	4
07_BC.CN.2003.BC14.EU363844	8.1	0.908	CRDVNDTRNVNGTSVNSTHGTYNETMKEMKNC	32	5										C.ZA.2008.CAP307_2_00_24_1.JN681255	4.524	0.656	CKNVTVTNNSTENNSTVNNSTVEMKNC	27	5
01_AE.CN.2007.GX54_6.GU475045	8.35	0.922	CVNANLTHENNSTNVSNDSNRIGNITDEVRNC	32	6										B.US.2019.6775_BL_H10_4.MZ397021	4.67	0.669	CTDILTNATGNNTINAIGNNTEREIKNC	28	4
C.ZA..CAP188_1_D1_14_REV.KC894134	8.37	0.923	CVNVTSNGTAYNDTTGGEIRNC	22	4										B.US.2019.6292_BL_B2_1.MZ396981	4.829	0.684	CTNLNTTTSNQNSNGTSLNMEQGEIKNC	28	3
C.ZA.2008.1143465_14.JQ352799	8.38	0.923	CTDAEGNYSDNIPSFNESMRGEVKNC	26	3										C.ZA.2005.CAP244_D3.DQ435684	4.96315	0.696	CTNVNHSSTNVSHSSTNVSQSSNSSQDNTTIDESMREEIKNC	42	6
07_BC.CN..YN112R_8.MN617365	8.41	0.925	CSNVSRNSSGTNNETYYENMNSSGTNNETYYENMKNC	37	6										02_AG.CM.2004.T251_18.EU513196	5.14685	0.712	CKDVNNSTNKTTIYKEMNGEIKNC	24	3
01_AE.CN.2007.GX34_21.GU475022	8.83	0.946	CTEAKWTNVSINVSDVSNQIEVRNC	25	3										B.US.2019.6775_BL_G3_4.MZ397019	5.668	0.753	CTDILTNATGNNTINAIGNNTEREIKNC	28	4
01_AE.CN.2007.GX142_2.GU475031	9.34	0.97	CVNVINVSNLTNVSNDSNIIGNIKDEVRNC	30	5										B.US.2019.6292_V7_G8_4.MZ396991	5.991	0.777	CTDLNTTTSDQNSNGTSLNMEQGEIKNC	28	3
O.FR.1990.BCF03.AJ133055	9.39	0.973	CTNNITTNNITKNVKDMKQC	20	2										B.US.2019.6775_BL_H7_3.MZ397022	6.004	0.778	CTDILTNATGNNTINAIGNNTEREIKNC	28	4
C.ZA.2008.20721190.HQ595747	9.69	0.986	CTDVTNTTGSNNTSNNITVAKSMEGEIKNC	30	4										B.US.2019.6775_BL_F5_2.MZ397023	6.014	0.779	CTDILTNATGNNTINAIGNNTEREIKNC	28	4
B.US.2004.CAAN5342.AY835452	9.86	0.994	CSDVNTTSVNTTASSMEGGEIKNC	24	3										C.BW.2006.3603_C11_13.KC154015	6.223	0.794	CTSINKTTTTSNNTTNNTILSNTTLSDTMNGEIQNC	36	5
01_AE.TH.2010.40100_V01_09.KY580588	10.02	1.001	CTSATVTNYTKVNDTSDIIGNITDDVRNC	29	4										C.IN.2015.330_15_E36.MK076706	6.35	0.803	CTNTTTLNRTLDGSERELRNC	21	3
B.CH..ZENV91_0505_12.KU600815	10.6	1.025	CTNVNITNNATENMNISINNRISEQMMNC	29	4										B.US.2019.9372_BL_C5_2.MZ397005	6.447	0.809	CADFNVTSTNTNSSTGTSKGTENSNLTKWDQGEMKNC	37	4
07_BC.CN..SC20_15.HQ326130	10.93	1.039	CGNVSPHNVSNYNGTDNAHKVSIHNETDNGGMKNC	35	5										B.CH..ZENV07_0504_15.KU600814	6.68	0.825	CTDAKNDTEKVMRNC	15	2
07_BC.CN.2005.BC10.EU363840	11.12	1.046	CRNVSSNSSSNNSSDISSNSSSISNEMKNC	30	5										C.IN.2015.330_15_C36.MK076700	6.98	0.844	CTNTTTLNRTLDGSERDELRNC	22	3
08_BC.CN.2005.BC06.EU363836	11.61	1.065	CKNVNSTGNSTHNVTYEEGVREIKNC	26	4										B.US.2019.6292_V7_H7_4.MZ396989	7.378	0.868	CTDLNTTTSNQNSNGTSLNMEQGEIKNC	28	3
B.US.2000.THRO4156.AY835448	12.3691	1.092	CTDYNNTATNTTSSATTTASSANKTAKEEAVMKNC	35	4										C.IN.2016.330_16_H2.MK076724	7.74	0.889	CTNVKRNDTGNDKNNTTTLNRTLDGSERELRNC	33	4
BC.CN.2010.CNXJ1081_1.KC807943	12.45	1.095	CTTVKNTTNGTDESINEIKNC	21	3										B.US.2019.9372_BL_F7_1.MZ397007	8.175	0.912	CADFNVTSTNTNSSTGTSKGTENSNLTKWDQGEMKNC	37	4
B.US.2000.RHPA4259_7.AY835447	13.4084	1.127	CTDLVNSNITRVDNTTEKEMKNC	23	3										C.IN.2015.330_15_D36.MK076705	8.24	0.916	CTNTTTLNRTLDGSERELRNC	21	3
B.CH..ZENV07_0504_15.KU600814	14	1.146	CTDAKNDTEKVMRNC	15	2										C.IN.2016.329_16_C1.MK076647	8.88	0.948	CTNVTVSNCSSTPNASSNPTTPPTPGASKAPCSEVKNC	38	4
C.CN.2007.CNE31.HM215412	14.4777	1.161	CGNTTKSTTKHSFLNETYKGEIKNC	25	3										C.IN.2016.330_16_A2.MK076707	8.91	0.95	CTNVKNDTGNGKNNTDTLKRTFDGSERELRNC	32	3
07_BC.CN..FE_N197D.	16.123	1.207	CNNVTKNETYHERMKEMKNC	20	3										B.US.2019.6292_V7_F10_2.MZ396998	9.41	0.974	CTDLNTTTSSQNNNMTSLNMEQGEIKNC	28	3
B.IT.1995.TRO_11.AY835445	20.3507	1.309	CTDNITNTNTNSSKNSSTHSYNNSLEGEMKNC	32	5										C.ZA.2010.CAP378_2_00_D2_5.KF114888	9.914	0.996	CVKYNGTGTNATEIRTNVTADNKEEISNC	29	4
C.ZM.1998.ZM135_10A.AY424079	20.559	1.313	CKNATRSNQTTYYDNMDKEIKNC	23	3										B.US.2019.8074_V7_E10_4.MZ397120	10.441	1.019	CTNVNTTNLGNTTRENEMEGEIKNC	25	3
B.US.2002.APV_17.DQ869023	22.5258	1.353	CTEVKNNASDPKQDKEVTNC	20	2										C.ZA.2007.CT349_39_16.JQ061131	10.493	1.021	CTNVSSTNVSANSNEMTNC	19	3
B.TT.1994.QH0692_42.AY835439	23	1.362	CTDEVKTSYANKTSNETYKTSNETFGEIKNC	31	4										A1.TZ.2005.0439_V5_C1.HM215258	12.0123	1.08	CSHNITRLNTSSPNITGNDTNSSPNITENDTENERKNC	38	8
A1CD.TZ.2004.3103_V3_C10.HM215288	28.004	1.447	CTNVNSTTNNTENSNINNNSEMKNC	25	4										C.TZ.2004.0984_V2_C2.HM215263	12.572	1.099	CVTFNCTNVNATNNGTTPSNGNVTCKTEEEIKNC	34	5
D.UG.1994.94UG114.AY494966	40.608	1.609	CTDWVTNTTNTMTNC	15	2										C.ZA.2008.20803520.HQ595748	13.019	1.115	CTNANFTSTSNKTVNMTEEIKNC	23	4
															A1.TZ.2008.CH0219_E4.HM204621	14.35	1.157	CSNPKNPDNSTDNSTGIGREDMKDMKNC	28	3
															B.US.2019.8074_BL_F2_4.MZ397126	18	1.255	CTNVNTTNLGNTTRGNEMEGEIKNC	25	3
															C.ZA.2009.21283649.HQ595756	18.207	1.26	CSNVTNNNSTENKRNISSEMQGQLQNC	27	4
															B.US.2019.6775_BL_B10_3.MZ397024	18.532	1.268	CTDILTNATGNNTINAIGNNTEREIKNC	28	4
															C.ZA.2009.CAP363_2_00_10_3.KJ598853	19.51	1.29	CTNATNAANATNATNATNATVDSGNEIKNC	30	6
															B.US.2019.5257_V7_B12_3.MZ397104	20.853	1.319	CVDANVTSTSKNRTMDNTTLEENGEIKNC	29	4
															B.US.2019.8074_BL_D10_2.MZ397127	21.014	1.323	CTNVNTTNLGNTTRGNEMEGEIKNC	25	3
															B.US.2019.8074_BL_F3_3.MZ397123	21.019	1.323	CTNVNTTNLGNTTRGNEMEGEIKNC	25	3
															B.US.2019.8074_V7_E11_1.MZ397122	21.672	1.336	CTNVNTTNLENTTRGNEMEGEIKNC	25	3
															B.US.2019.8074_V7_E2_2.MZ397118	22.979	1.361	CTNVNTTNLGNTTKGNEMEGEIKNC	25	3
															B.US.2019.8074_BL_F6_2.MZ397129	23.668	1.374	CTNVNTTNLGNTTRGNEMEGEIKNC	25	3
															B.US.2019.8074_BL_E12_4.MZ397124	23.679	1.374	CTNVNTTNLGNTTRGNEMEGEIKNC	25	3
															B.US.2019.8074_BL_F11_2.MZ397128	24.326	1.386	CTNVNTTNLGNTTKGNEMEGEIKNC	25	3
															C.ZA.2007.705010198_TF.KC156130	25.503	1.407	CVNITNSTTSNGDGTVTHINSIKEEIKNC	29	3
															A1C.TZ.2003.3589_V1_C4.HM215304	30.1	1.479	CTDVIHNGTQDPNNITDTDMRNC	23	3
															B.US.2019.8074_V7_E4_4.MZ397119	30.49	1.484	CTNVNTTNLGNTTKGNEMEGEIKNC	25	3
															B.US.2019.8074_V7_G10_1.MZ397121	30.629	1.486	CTNVNTTNLGNTTKGNEMEGEIKNC	25	3
															C.ZA.2008.CA457_H1_1.JN681222	35.636	1.552	CTDKITYYNNSNNNITYTSNSTEMRNC	27	4
															B.US.2019.6775_BL_E3_3.MZ397026	40.403	1.606	CTDILTNATRNNTTNATMNNTEGEIKNC	28	5
															C.ZA.2008.CAP327_2_00_C6_37.KF114885	41.187	1.615	CTDANLTYTDVTPTIRPEKKEKVQNC	26	2
															D.UG.2005.190049.JX236668	42.033	1.624	CIEWKNNNSKSNVTNEEIGMKNC	23	3
															B.US.2019.5257_V7_D2_1.MZ397105	43.949	1.643	CFDANVTSTSKNRTMDNTTLEENGEIKNC	29	4
															C.ZA.2009.21197826_V1.HQ595753	46.913	1.671	CSNANVTTANATYENNTIGEIKNC	24	4
															C.MW.2003.CE0665_F2.KC894076	48.627	1.687	CSNNVTINGTMKEEMRNC	18	3

## Sheet: Figure 2e
Figure 2e. Datasets used to analyze the association between V1 features and bNAb VRC01 neutralization sensitivities.							2e. Datasets used to analyze the association between V1 features and bNAb CH235.12 neutralization sensitivities.
Seq_name	VRC01_IC50_geometric_mean	lg10_IC50	Seqs	Length	PNGs		Seq_name	CH235_12_IC50_geometric_mean	lg10_IC50	Seqs	Length	PNGs
B.US.2015.1HD2_PREINF_051916_B4_S62.KY324507	0.004	-2.398	CTDFTGNVINANSSASSAQEKMEEGEVKNC	30	2		B.US.2001.45_01DG5.JQ609687	0.051243	-1.29	CTDYLGNATNTTSSSGGAMEGGEIKNC	27	3
B.US.2015.1HD2_PREINF_051916_H4_S73.KY324516	0.005	-2.301	CTDFTGNVINANSSASSAQEKMEEGEVKNC	30	2		A1D.TZ.2004.0815_V3_C3.HM215260	0.052255	-1.282	CSDIDNNRNNSTVTNSTVTNSTADMKNC	28	4
B.US.1986.JRCSF_N197D.	0.006	-2.222	CKDVNATNTTSSSEGMMERGEIKNC	25	3		A1.TZ.2004.3365_V2_C20.HM215298	0.062382	-1.205	CSDVTSNGTNSNVTNREEMKNC	22	3
B.US.1986.JRCSF_S199A.	0.01	-2	CKDVNATNTTSSSEGMMERGEIKNC	25	3		A1D.TZ.2003.3468_V1_C12.HM215301	0.0638	-1.195	CSDVNVTTNGTANNTVTDNSREEIKNC	27	4
01_AE.CN.2005.AE03.EU363851	0.01	-2	CTQANLTNSNNITNGPNGIGNIADEVRNC	29	3		01_AE.TH.2000.C4118_9.JQ352782	0.074879	-1.126	CTTAKVINATIPANVSNIMGNITDEVRNC	29	4
B.CN.2006.B05.EU363829	0.01	-2	CTNVTISDKNSTIEGGGEVRNC	22	3		C.IN.2000.001428_2_42.EF117266	0.078332	-1.106	CTQVNATQGNTTQVNVTQVNGDEMKNC	27	4
B.US.1986.JRFL_D197Q.	0.01	-2	CKDVNATNTTNGSEGTMERGEIKNC	25	4		B.US.2000.RHPA4259_7.AY835447	0.078761	-1.104	CTDLVNSNITRVDNTTEKEMKNC	23	3
C.MW.2002.BF329.JN983803	0.01	-2	CSDVNVTSNSNTTFNNTMNGEMKNC	25	4		A1.KE.1994.Q842_D12.AF407160	0.083181	-1.08	CNNVTNNGTSDMREEIKNC	19	3
01_AE.TH.2010.40100_V01_MN01.MF622080	0.011	-1.959	CTSATVTNSTNVTDHSDIGKITDEIRNC	28	3		A1.KE.1994.Q259_17.AF407152	0.091855	-1.037	CYNVTKSDKITKDMQEEIKNC	21	2
B.US.2015.1HC2_W4_012016_H12_S93.KY324144	0.014	-1.854	CTNVNATNMSDKSNTTGLIEEGEIKNC	27	4		02A1.CM.2005.T280_5.EU513183	0.094928	-1.023	CTNATTNGTIEDGAKNC	17	3
B.US.2001.45_01DG5.JQ609687	0.014053	-1.852	CTDYLGNATNTTSSSGGAMEGGEIKNC	27	3		C.MW..S018_18.	0.099127	-1.004	CTNASVNATYNGEMKNC	17	3
B.US.2015.1HC2_W4_012216_G5_S14.KY324163	0.015	-1.824	CTNVNATNMSNKSNTTGLIEEGEIKNC	27	5		A1.KE.1993.BG505_W6M_C2.DQ208458	0.10115	-0.995	CTNVTNNITDDMRGELKNC	19	3
B.US.1986.JRFL_D197N_S199A.	0.015	-1.824	CKDVNATNTTNGSEGTMERGEIKNC	25	4		A1.KE.1996.Q769_D22.AF407158	0.10192	-0.992	CSNSNNIPSVSNITDDMKEEIKNC	24	2
B.US.2015.1HC1_D0_070516_F11_S91.KY324007	0.016	-1.796	CTDLKNDTANNSRRIMEGQEMKNC	24	3		CD.TZ.2005.3326_V4_C3.HM215296	0.10438	-0.981	CTNINATISNATMGEMKNC	19	3
A1D.KE..BS208_B1.KX364401	0.017204	-1.764	CSNHKSIMGEEVKNC	15	1		01_AE.TH.1999.C3347_C11.JX512902	0.10559	-0.976	CTKANLTSDTTNRTTGNRIDEVGNMTDEVKNC	32	4
B.CN.2006.CNE1.HQ699949	0.017407	-1.759	CTDLKNTTNTKITIKEREMTNC	22	2		B.US.1986.JRFL.AY669728	0.11427	-0.942	CKDVNATNTTNGSEGTMERGEIKNC	25	4
B.US.2015.1HC1_D0_061516_B5_S69.KY323998	0.019	-1.721	CTDLKNDTDAANNSRRIMEGQEMKNC	26	3		01_AE.TH.1990.CM244_EC1.JQ715397	0.11596	-0.936	CTNANLTKANLTNVNNRTNVSNIIGNITDEVRNC	34	6
C.IN.2000.001428_2_42.EF117266	0.019006	-1.721	CTQVNATQGNTTQVNVTQVNGDEMKNC	27	4		A1.KE.1994.Q23_17.AF004885	0.11618	-0.935	CTNVTSVNTTGDREGLKNC	19	3
01_AE.CN.2007.GX25_29.GU475030	0.02	-1.699	CTNAILNSTSTNATLTKVDNSTSVNITDTDEVKNC	35	5		07_BC.CN.2007.CNE19.HM215405	0.11843	-0.927	CKNATATSNKTNQESMEEIKNC	22	3
B.CN..HEB46_6.MN617382	0.02	-1.699	CTNLNISSMTEGGEMKNC	18	2		A1.KE.1996.Q769_H5.AF407159	0.12517	-0.902	CSNINNIPNVNASSIPKDVKEEIKNC	26	2
C.ZA.2005.18814602_H8_F3.HQ615948	0.02	-1.699	CEDFSGTRNSTNHSTPSNGTVGHGEEIKNC	30	4		B.US..MN_3.HM215430	0.13189	-0.88	CTDLRNTTNTNNNTDNNNSKSEGTIKGGEMKNC	33	4
A1.KE.1994.Q842_D12.AF407160	0.021904	-1.659	CNNVTNNGTSDMREEIKNC	19	3		01_AE.TH.2010.40100_V01_MN01.MF622080	0.142	-0.848	CTSATVTNSTNVTDHSDIGKITDEIRNC	28	3
A1C.TZ.2004.6041_V3_C23.HM215321	0.023986	-1.62	CHNVNATNATITNNASITNDMEGEIKNC	28	4		B.FR.1983.HXB2.K03455	0.15032	-0.823	CTDLKNDTNTNSSSGRMIMEKGEIKNC	27	3
A1.KE.2005.QH209_14M_A2.FJ866118	0.026833	-1.571	CSHNINHNETTFSNDTNLPNITEEMRNC	28	4		C.IN.1999.16055_2_3.EF117268	0.15075	-0.822	CRQVNTTNATSSVNVTNGEEIKNC	24	4
C.MW.2008.CH505_W4_3.KC247557	0.027144	-1.566	CTNATASNSSIIEGMKNC	18	3		01_AE.CN.2007.BJOX028000_10_3.HM215389	0.15101	-0.821	CSNAELTNLTNFNKTNVFKGIGNVTDEVRNC	31	4
B.US.1986.JRCSF_N461Q.	0.027928	-1.554	CKDVNATNTTSSSEGMMERGEIKNC	25	3		01_AE.TH.1999.R3265_C6.JX512903	0.15708	-0.804	CTYANLTNVTNTAKGSDIIGNITDEVRNC	29	4
CD.TZ.2004.6480_V4_C25.HM215329	0.028189	-1.55	CTDVNNTNSNNDTSYKELTKC	21	2		B.PE..H086_8.EF210732	0.15909	-0.798	CTNVNSTTSTNSSEEGIGEMKNC	23	3
B.US.1986.JRCSF_N197Q.	0.02846	-1.546	CKDVNATNTTSSSEGMMERGEIKNC	25	3		C.ZM..ZM176_66.	0.16875	-0.773	CSNVNSSNVYTPMNSTLKNITEEMKNC	27	4
B.US..MN_3.HM215430	0.028792	-1.541	CTDLRNTTNTNNNTDNNNSKSEGTIKGGEMKNC	33	4		A1.UG.1992.UG037_8.U09127	0.18251	-0.739	CSYNITNNITNSITNSSVNMREEIKNC	27	4
B.US.1987.SG3.L02317	0.028983	-1.538	CTDELKNATNTTSTNTPSGSWKKMERGEIKNC	32	3		BC.CN.2007.CNE40.HM215414	0.18695	-0.728	CTNVKINSTSNETCIDSGNNSTCNETYKEMRNC	33	5
B.US.2015.1HD2_PREINF_051916_D8_S66.KY324511	0.029	-1.538	CTDYTGNVTKVNNSSTDTHNNRTKIMEREEIKNC	34	4		D.UG.1999.A07412M1_VRC12.HM215357	0.18992	-0.721	CTTYWNETLQGNETKGKNRSDIMTC	25	3
A1.KE.1996.Q769_D22.AF407158	0.029322	-1.533	CSNSNNIPSVSNITDDMKEEIKNC	24	2		B.US.1985.BAL_26.DQ318211	0.1901	-0.721	CTDLKNATNGNNTNTTSSSGGMMGGGEMKNC	31	4
21_A2D.KE.2004.QG393_60M_B8.FJ866130	0.03	-1.523	CTDRNNGTIEEGEKIKNC	18	2		C.TZ.2001.TZBD_02.JQ362424	0.19642	-0.707	CTNVNVTRGNNTQGYNTNSNNTDGGMRNC	29	4
B.US.2015.1HB1_W4_020416_B2_S54.KY323805	0.03	-1.523	CTNVNDTSVNNTETIEEEGRIKNC	24	3		A1C.TZ..246_F3_C10_2.HM215279	0.197	-0.706	CKDYNYSITNNSTGMEGEIKNC	22	3
B.CN..HN40_40.MN642098	0.03	-1.523	CTDYNNTTTNSTIDVNMKGEIKNC	24	3		B.US.1985.BAL_01.DQ318210	0.20572	-0.687	CTDLRNATSRNVTNTTSSSRGMVGGGEMKNC	31	4
02_AG.BE.1993.VI1090_N276D.	0.03	-1.523	CRNSTTLGNGTNDMPGEIKNC	21	3		B.US.1986.YU2.M93258	0.21158	-0.675	CTDLRNATNTTSSSWETMEKGEIKNC	26	3
B.CN..HN18A_41.MN642097	0.03	-1.523	CTDVKSNTTNTNGTNEMEGEIKNC	24	3		BC.CN.2007.CNE15.HM215401	0.21796	-0.662	CKDANATRNHTIANETQGEIKNC	23	4
B.US.1986.JRFL.AY669728	0.030871	-1.51	CKDVNATNTTNGSEGTMERGEIKNC	25	4		A1.KE.2000.KNH1209_18.AY736813	0.22404	-0.65	CSNANVRYSNATVNNTIKDEIKNC	24	3
B.US.2015.1HC2_D0_012216_F9_S75.KY324109	0.031	-1.509	CTNVNATNMSNKSNTTGLIEEGEIKNC	27	5		07_BC.CN.2007.CNE20.HM215406	0.2254	-0.647	CGNITTRKESMTEMKNC	17	2
02A1.CM.2005.T280_5.EU513183	0.031014	-1.508	CTNATTNGTIEDGAKNC	17	3		01_AE.TH.1999.C2101_C1.JN944661	0.228	-0.642	CTSANLTNVNNITYAPGIEKITDEVRNC	28	3
C.MW.1993.MW965_26.U08455	0.034361	-1.464	CTNANGTNNNGTVNVNDTMYGEIKNC	26	4		A1D.KE..BS208_B1.KX364401	0.23495	-0.629	CSNHKSIMGEEVKNC	15	1
A1D.TZ.2004.0815_V3_C3.HM215260	0.036065	-1.443	CSDIDNNRNNSTVTNSTVTNSTADMKNC	28	4		A1D.KE.1995.Q168_A2.AF407148	0.235	-0.629	CTNVNNNTTNVNNNTGWDEERKNC	24	3
A1.KE.2005.851891_4_15.KT022376	0.037	-1.432	CGDPSANITGDGKEEIKNC	19	2		08_BC.CN.2007.CNE53.HM215417	0.24421	-0.612	CRNVSSNGTYNETYNEIKNC	20	4
A1.RW.1992.92RW008.AY669703	0.037	-1.432	CSNVTGANSTGTGGEEIKNC	20	3		02_AG.FR.1991.DJ263_8.EU855130	0.24455	-0.612	CHNVNSSNSSTSNSSNSSTPINRTIDSDMQEEIKNC	36	6
B.US.1985.BAL_26.DQ318211	0.037807	-1.422	CTDLKNATNGNNTNTTSSSGGMMGGGEMKNC	31	4		A1.KE..BB539_2B13.DQ187240	0.246	-0.609	CSNANVNITGNITGVGEDIKNC	22	3
B.FR.1983.HXB2.K03455	0.038483	-1.415	CTDLKNDTNTNSSSGRMIMEKGEIKNC	27	3		01_AE.CN.2007.BJOX025000_01_1.HM215386	0.25242	-0.598	CTKANLTNINETTASNGIGNITDEVRNC	28	4
B.US.2015.1HB1_W4_020416_A6_S52.KY323804	0.039	-1.409	CTNVDDTSVNNTETIEEEGRIKNC	24	2		C.ZA.1998.DU151_02.DQ411851	0.25274	-0.597	CTNAPAYNNSMHGEMKNC	18	2
A1.KE.1996.Q769_H5.AF407159	0.039466	-1.404	CSNINNIPNVNASSIPKDVKEEIKNC	26	2		C.ZM.2003.ZM249_1.DQ388514	0.25328	-0.596	CNNVNVTHNSTYNNTEGEQIKNC	23	4
B.DE.2016.1HD6K_W8_072616_F2_S69.KY324730	0.04	-1.398	CTDYNTTTTNDTSKLLMEKGEMKNC	25	3		C.ZA.1999.DU156_12.DQ411852	0.25598	-0.592	CVTYNNSMNSSATYNNSMNGEIKNC	25	4
C.ZA.2008.CAP304_2_00_F6_6.KC154018	0.04	-1.398	CTNVSDTSEMKNC	13	2		01_AE.TH.1993.TH976_17.U08458	0.25965	-0.586	CTNATLNCTNLTNGNKTTNVSNIIGNLTDEVRNC	34	7
21_A2D.KE.2004.QG393_60M_A1.FJ866128	0.04	-1.398	CTDKGRNNDTIEEGEKIKNC	20	2		02_AG.CM.2004.235_47.EU513195	0.26138	-0.583	CRNTNASSNTSGDMQGEEMKNC	22	3
C.ZA.2009.CAP340_2_00_B3_16.KC154026	0.04	-1.398	CINATKSSNRTSESTGNYSNSMYEEIKNC	29	4		A1.KE..BI369_9A.DQ187019	0.26145	-0.583	CTNFNPNSTRNGSNDTDRGEGGNNTVTNREEIKNC	35	5
02_AG.CM.2004.235_47.EU513195	0.044969	-1.347	CRNTNASSNTSGDMQGEEMKNC	22	3		A1.RW.1992.92RW020_2.EU855131	0.2676	-0.573	CNATASNVTNEMRNC	15	3
A1.TZ.2004.3365_V2_C20.HM215298	0.046551	-1.332	CSDVTSNGTNSNVTNREEMKNC	22	3		A1.TZ.2005.0330_V4_C3.HM215257	0.28367	-0.547	CGKVKNDTRDELRNC	15	2
B.US.2000.RHPA4259_7.AY835447	0.046913	-1.329	CTDLVNSNITRVDNTTEKEMKNC	23	3		01_AE.TH.1993.TH966_8.U08456	0.285	-0.545	CINANLTNVNNIIHGPNIIGNITDEVRNC	29	3
41_CD.TZ.2003.6952_V1_C20.HM215343	0.04952	-1.305	CTAISNSTVTNNTNDRNSTIMGNDETRMNC	30	4		C.MW.2007.703010217_B6.KC894109	0.28749	-0.541	CGNAIVNESTIEGMKNC	17	2
41_CD.TZ.2003.6650_V1_C8.HM215337	0.05	-1.301	CTAISNSTATNNTNDRNSTMMGNDETRMNC	30	4		C.ZM.2002.ZM215_8.DQ422948	0.29281	-0.533	CTNATYNGSTIEDVRNC	17	3
C.ZA.2007.CAP220_2_00_A8_5B.JN967792	0.05	-1.301	CTNANVTNTNGTAADKSMQEMKNC	24	3		A1.KE..MB201_A1.DQ187026	0.29835	-0.525	CRNITGVNITEGKEEIKNC	19	3
C.MW.2008.4403_BM_C5.HM070724	0.05	-1.301	CKNSTENITDSRNITDNGERKNC	23	4		A1C.TZ.2003.3589_V1_C4.HM215304	0.29866	-0.525	CTDVIHNGTQDPNNITDTDMRNC	23	3
C.MW.2008.4403_BM_B10.HM070717	0.05	-1.301	CKNSTENITDSRNITDNGERKNC	23	4		07_BC.CN.2004.CH117_4.EF117262	0.30104	-0.521	CRNVSDSRNGNSTYNESEQEMKNC	24	4
B.CN..BJ176_1.MN617381	0.05	-1.301	CTNLTSSNTNRTTEGGEIKNC	21	3		C.TZ.2004.0921_V2_C14.HM215262	0.3179	-0.498	CTITNSSSIMTNC	13	2
C.ZA.2005.CAP174_1_06_F3_1B.JN967791	0.05	-1.301	CANVNKSSTNTTTPTTISSMTEIQNC	26	3		A1.TZ.2004.3718_3_11.HM215306	0.31901	-0.496	CNDVTNNGTNVANISIDMKGEIKNC	25	3
B.US.2015.1HD2_PREINF_051916_A12_S61.KY324505	0.05	-1.301	CTDYTGNVTKVNNSSTDTHNNRTKIMEREEIKNC	34	4		C.ZA.1998.DU172_17.DQ411853	0.32276	-0.491	CSDVKIKGTNATYNNATYNNNNTISDMKNC	30	4
B.CN..BJYA119_6.MN617385	0.05	-1.301	CTNWKSNTTNNSTSPGTTNTNTSQISGENMEGEIKNC	37	4		A1.KE.2005.QH209_14M_A2.FJ866118	0.33237	-0.478	CSHNINHNETTFSNDTNLPNITEEMRNC	28	4
A1D.KE.1996.QA790_204I_C1.FJ866125	0.05	-1.301	CTNWNSTEGRNCTEGRNCTGQNYTIQGNDDLGMKNC	36	5		C.IN.1999.25710_2_43.EF117271	0.33774	-0.471	CSNVTYNESMKEVKNC	16	3
C.ZM..ZM176_66.	0.050321	-1.298	CSNVNSSNVYTPMNSTLKNITEEMKNC	27	4		C.TZ.2005.3168_V4_C10.HM215289	0.34549	-0.462	CVDATIYNGTIKDSSTNYTLNSTEELKNC	29	4
A1D.TZ.2003.3468_V1_C12.HM215301	0.050662	-1.295	CSDVNVTTNGTANNTVTDNSREEIKNC	27	4		01_AE.CN.2007.CNE55.HM215418	0.35453	-0.45	CTTANTNETKNNTTDDNIKDEMKNC	25	3
B.US.2015.1HB2_W4_103015_C9_S80.KY323875	0.051	-1.292	CTDVNTTSQENDKMKMEKGEIQNC	24	2		B.US.2000.WITO4160_33.AY835451	0.37258	-0.429	CTNVTISSTNGSTANVTMREEMKNC	25	4
G.ES.2003.X1254_C3.EU885762	0.052211	-1.282	CTNVTNNNNATNSSTVESNREELRNC	26	4		A1.KE..MI369_A5.DQ187018	0.37367	-0.428	CTNFNPNSTRNEGNGTAGGEGSNDTVTNREEIKNC	35	4
C.MW.1993.93MW959.AY669739	0.053	-1.276	CSNANNTATNNVTATNNVTSDMKNC	25	4		C.ZM.2000.ZM109_4.AY424138	0.3849	-0.415	CTSPAAHNESETRVKHC	17	1
B.US.1986.JRCSF_N276Q.	0.053759	-1.27	CKDVNATNTTSSSEGMMERGEIKNC	25	3		B.ES.2007.X2278_C2_B6.FJ817366	0.38725	-0.412	CTNINSTNSTNNTSSNSKMEETIGVIKNC	29	4
B.US.1986.JRCSF_N392Q.	0.059161	-1.228	CKDVNATNTTSSSEGMMERGEIKNC	25	3		A1.TZ.2005.0439_V5_C1.HM215258	0.38782	-0.411	CSHNITRLNTSSPNITGNDTNSSPNITENDTENERKNC	38	8
A1.TZ.2005.0330_V4_C3.HM215257	0.059273	-1.227	CGKVKNDTRDELRNC	15	2		01_AE.TH.1996.M02138.AY713424	0.3965	-0.402	CTNDISTNGTYNSSDIIGNITDEVRNC	27	4
C.TZ.2004.3728_V2_C6.HM215307	0.06	-1.222	CNKVNNNRSIDNNSTEEEMKNC	22	3		CD.TZ.2004.3337_V2_C6.HM215297	0.39798	-0.4	CTNATNDKVSSELEMKNC	18	2
C.MW.2008.4403_BM_B6.HM070721	0.06	-1.222	CKNSTENITDSRNVTDNGDRKNC	23	4		01_AE.TH.1992.TH023_6.KU562843	0.4105	-0.387	CTNANVTNVKNITNVPNIIGNITDEVRNC	29	4
C.ZA.2007.CT072_56_7.JN681232	0.06	-1.222	CTNVTNDTNANIVKREGIEMKNC	23	3		02_AG.CM.2004.263_8.EU513182	0.4116	-0.386	CSSVSNSSSSNSTYNITVSQSMEGEIKNC	29	4
21_A2D.KE.2004.QG393_60M_B7.FJ866129	0.06	-1.222	CTDRNNGTIEEGEKIKNC	18	2		A1.TZ.2003.3415_V1_C1.HM215299	0.41813	-0.379	CNHNVTTNNNTNITSEMREEIRNC	24	4
C.ZA.2007.CT823_B6_1.JN681236	0.06	-1.222	CGNVTENSTVSNNTMEMKNC	20	4		C.TZ.2003.3301_V1_C24.HM215294	0.42721	-0.369	CTDVTVNGTIVKVNSTGMKNC	21	3
A1D.KE.1996.QA790_204I_A4.FJ866124	0.06	-1.222	CTNWNSTEGRNCTEGRNCTGQNYTIQGNDDLGMKNC	36	5		B.US.1994.6101_1.AY835434	0.4278	-0.369	CTNATYTNSDSKNSTSNSSLEDSGKGDMNC	30	4
B.CN..BJYA109_9.MN617384	0.06	-1.222	CANANITSNDNSTYSNKWEVKNC	23	3		G.ES.2004.X1632_S2_B10.FJ817370	0.43256	-0.364	CTNVTNVTDSVGTNSRLKGYKEELKNC	27	3
A1.KE.1993.BG505_W6M_C2.DQ208458	0.060833	-1.216	CTNVTNNITDDMRGELKNC	19	3		A1D.KE..MS208_A1.DQ187010	0.4352	-0.361	CINHRIINNTNGTIDMGDEIKNC	23	3
B.US.2015.1HB1_W4_020416_D3_S58.KY323809	0.061	-1.215	CTNVNDTSVNNNDTIKVEEEGRIKNC	26	3		D.KE.2001.NKU3006_EC1.JQ715411	0.44507	-0.352	CTDVKNETIAKTFNKNKTMKNETMKNLNDTIKNLNETMTNC	41	6
C.MW..S018_18.	0.062294	-1.206	CTNASVNATYNGEMKNC	17	3		C.IN.1999.16936_2_21.EF117270	0.46397	-0.334	CRNATSKMVNDTRNVEEMKNC	21	3
C.MW.2002.BF1266_431A.HM215360	0.065846	-1.181	CSDVPYNQSTKYNDNSTLYNREMKNC	26	3		B.US.2001.TRJO4551_58.AY835450	0.48848	-0.311	CTDWTNGTDWNTTNSNNTTISKEETIEGGEMKNC	34	4
B.US.1986.JRFL_D197N.	0.066106	-1.18	CKDVNATNTTNGSEGTMERGEIKNC	25	4		B.US..SF162.EU123924	0.49273	-0.307	CTNLKNATNTKSSNWKEMDRGEIKNC	26	2
B.CN.2003.B02.EU363826	0.066494	-1.177	CTNLRNTTNTSSNTSSTTEGGEIKNC	26	4		07_BC.CN.2007.CNE21.HM215407	0.49359	-0.307	CKNVSSNSNGTNNKTYHDSKEEMKNC	26	4
B.US.2001.REJO4541_67.AY835449	0.067863	-1.168	CTDLNVTNSNSTDHSTNSSLEAKGEIKNC	29	4		02_AG.CI.1999.928_28.EU513199	0.50599	-0.296	CADAQNVTDTNTTISNEMQGEIKNC	25	3
CD.TZ.2004.3337_V2_C6.HM215297	0.068318	-1.165	CTNATNDKVSSELEMKNC	18	2		C.ZM.2000.ZM53_12.AY423984	0.51688	-0.287	CSKLNNATDGEMKNC	15	2
B.US.1994.6101_1.AY835434	0.068403	-1.165	CTNATYTNSDSKNSTSNSSLEDSGKGDMNC	30	4		C.IN.2000.26191_2_48.EF117274	0.51761	-0.286	CANVTSNITNGEEIKNC	17	3
C.ZA.2008.SO186_H6_5.JN681247	0.07	-1.155	CVNVTQNSTGITNVSDITNC	20	4		01_AE.TH.2001.R2184_C4.JN944665	0.52537	-0.28	CTNAKLTKVSNTTDDVPSIVGNVTDEIKNC	30	3
C.MW.2009.0404_BM_G3.HQ595847	0.07	-1.155	CTNVNASSTNMQEEIKNC	18	2		A1.KE..BB201_B42.DQ187171	0.52551	-0.279	CRNITGVNITEGKEEIKNC	19	3
C.ZA.2008.KO756_38_TB12.JN681243	0.07	-1.155	CSNVNSNRTVDNATQGEMKNC	21	3		C.ZA.2005.CAP45_G3.DQ435682	0.52597	-0.279	CTNATINGSLTEEVKNC	17	3
01_AE.CN.2008.BJ6_17.GU475029	0.07	-1.155	CTNAKFINTTNSNDTRGNIGNITDEVRNC	29	4		C.MW.1993.MW965_26.U08455	0.53638	-0.271	CTNANGTNNNGTVNVNDTMYGEIKNC	26	4
B.US.2015.1HC2_D0_012216_H10_S82.KY324110	0.07	-1.155	CTNVNATNMSNKSNTTTNGLIEEGEIKNC	29	5		B.CN.2004.CNE14.HM215400	0.5421	-0.266	CANLGNTTNTSSNTSSTTEGGEIKNC	26	4
C.BE..VI829_N276D.	0.07	-1.155	CRNASATNATKIESGMDGEIQNC	23	3		B.US.1986.JRCSF.AY669726	0.54769	-0.261	CKDVNATNTTSSSEGMMERGEIKNC	25	3
C.ZA.2006.CAP260_2_00_TA1_1B.JN681228	0.07	-1.155	CTDVERNVTYKNDMKNC	17	2		02_AG.CM.2004.T255_34.EU513184	0.55058	-0.259	CVNSNFTNNSSNSSNNSNIDMQEEIKNC	28	5
B.US.1986.JRCSF_N386Q.	0.071134	-1.148	CKDVNATNTTSSSEGMMERGEIKNC	25	3		07_BC.CN.2004.CH181_12.EF117259	0.55197	-0.258	CKNVNSTGKNVTSTSNGTYNSTYREEMKNC	30	5
B.US.1986.JRCSF_N301Q.	0.073892	-1.131	CKDVNATNTTSSSEGMMERGEIKNC	25	3		C.ZM.1998.ZM106_9.AY424163	0.57863	-0.238	CVNVNATSKSNASATNDGSGEMKNC	25	3
C.TZ.2001.TZBD_02.JQ362424	0.074232	-1.129	CTNVNVTRGNNTQGYNTNSNNTDGGMRNC	29	4		C.IN.1999.25925_2_22.EF117273	0.58269	-0.235	CENVDGNDTYNGTNEMKNC	19	3
C.ZM.2003.ZM249_1.DQ388514	0.074653	-1.127	CNNVNVTHNSTYNNTEGEQIKNC	23	4		C.ZM.1998.ZM55_28A.AY423971	0.58812	-0.231	CTFITNTTEIKNC	13	2
B.DE.2016.1HD8K_W4_070116PL3_G12_S77.KY324794	0.075	-1.125	CTDLKNITDTDTNTTDPPDISEKGELKNC	29	3		G.ES.2002.P0402_C2_11.EU885759	0.594	-0.226	CTNVNNSSATNNSMVDDREGLKNC	24	3
B.US.2015.1HD1_D0_012716_B1_S14.KY324415	0.076	-1.119	CSEYNKNGTVNNSTEGNSTVGNGTLGEIKNC	31	5		C.ET..286_36.JQ362420	0.6184	-0.209	CTEVTRSSNGTINNNSTEMKNC	22	3
A1.KE.1994.Q259_17.AF407152	0.07657	-1.116	CYNVTKSDKITKDMQEEIKNC	21	2		DU.CM..247_23.EU683891	0.61953	-0.208	CTNVTSSNNGTVGNTEDMKNC	21	3
A1.KE..BB539_2B13.DQ187240	0.077442	-1.111	CSNANVNITGNITGVGEDIKNC	22	3		B.US.1995.5768_4.AY835435	0.64217	-0.192	CIDYYGNTTNSNNSSETMMEKGEIKNC	27	3
CD.TZ.2005.3326_V4_C3.HM215296	0.078735	-1.104	CTNINATISNATMGEMKNC	19	3		B.IT.1995.TRO_11.AY835445	0.66887	-0.175	CTDNITNTNTNSSKNSSTHSYNNSLEGEMKNC	32	5
A1.UG.1992.UG037_8.U09127	0.078792	-1.104	CSYNITNNITNSITNSSVNMREEIKNC	27	4		07_BC.CN.2007.BJOX002000_03_2.HM215364	0.67773	-0.169	CKNVNSSSSDTKNGTDPEMKNC	22	3
C.ZA.2008.1143465_14.JQ352799	0.08	-1.097	CTDAEGNYSDNIPSFNESMRGEVKNC	26	3		B.TT.1995.SC422_8.AY835441	0.71892	-0.143	CTDELRNGTYANVTVTEKGEIKNC	24	3
C.MW.2002.BF591.JN983804	0.08	-1.097	CSNVKNETMNEMKNC	15	2		01_AE.TH.1998.R1166_C1.JQ352783	0.73815	-0.132	CTKANFTKANSTNTSTNVSSTTGNITEEVRIENRTEEVRNC	41	7
07_BC.CN.2004.CH117_4.EF117262	0.08099	-1.092	CRNVSDSRNGNSTYNESEQEMKNC	24	4		B.US.1997.SS1196_1.AY835442	0.76749	-0.115	CTDYFGNTTNNSSREAMMKKC	21	2
B.US.2015.1HB2_D0_102315_C7_S2.KY323820	0.081	-1.092	CTDVNTTSQENDKMKMEKGEIQNC	24	2		B.US.1995.3988_25.AY835436	0.80311	-0.095	CTDNINTTQTNSSIMEKGEIKNC	23	3
01_AE.TH.1990.CM244_EC1.JQ715397	0.081672	-1.088	CTNANLTKANLTNVNNRTNVSNIIGNITDEVRNC	34	6		A1.KE.1995.Q461_E2.AF407156	0.81448	-0.089	CTDWTNNATSTNQTTPATSEETGVKNC	27	3
B.US.1985.BAL_01.DQ318210	0.082592	-1.083	CTDLRNATSRNVTNTTSSSRGMVGGGEMKNC	31	4		C.TZ.2005.6322_V4_C1.HM215326	0.82929	-0.081	CRNVNLTNNNSISGNDSMSGEMRNC	25	4
01_AE.TH.1999.C3347_C11.JX512902	0.08271	-1.082	CTKANLTSDTTNRTTGNRIDEVGNMTDEVKNC	32	4		01_AE.CN.2006.CNE59.HM215422	0.83704	-0.077	CSNANLTKANLTTVSNIGNITDEIRNC	27	4
B.US.2015.1HB1_D0_012216_B2_S21.KY323738	0.083	-1.081	CTNVNDTSVNNTETIEEEGRIKNC	24	3		C.ZA.1998.DU422_1.DQ411854	0.84414	-0.074	CKNVNISANANATATLNSSMNGEIKNC	27	4
G.CH..NAB13PRE_CL_9.EU023937	0.0838	-1.077	CTNFNSTYFNSTNANGTVKSNEEMKNC	27	4		B.HT.1992.HT593_1.U08444	0.87251	-0.059	CHDVNVNGTANNGTTNVTESGVNSSDVTSNNVTNSNWGTMEKGEIKNC	48	6
01_AE.TH.2001.R2184_C4.JN944665	0.084936	-1.071	CTNAKLTKVSNTTDDVPSIVGNVTDEIKNC	30	3		G.ES.2002.X1193_C1.EU885761	0.88028	-0.055	CTNVTSNSTNSTNGVTNNSTVDYREQLKNC	30	5
A1.KE.1993.BG505_W6M_C2_T332N.	0.085247	-1.069	CTNVTNNITDDMRGELKNC	19	3		C.IN.1999.25711_2_4.EF117272	0.89826	-0.047	CTDVNKNVSSSDTDNYKETMKERKNC	26	2
B.US.2015.1HB1_D0_012016_C7_S6.KY323730	0.086	-1.066	CTNVNDTSVNNNDTIKVEEEGRIKNC	26	3		01_AE.CN.2006.CNE5.HM215415	0.90081	-0.045	CTTLNITNTTRNVTTPGPNLGNITDEVRNC	30	5
C.IN.2000.0013095_2_11.EF117267	0.086535	-1.063	CSKAKNITEEVIKNNTYKEDIRNC	24	3		C.ZA.1997.ZA012_29.EU855133	0.91066	-0.041	CTNATFKNNVTNDMNKEIRNC	21	3
A1.KE.1994.Q23_17.AF004885	0.087349	-1.059	CTNVTSVNTTGDREGLKNC	19	3		A1.TZ.2005.0260_V5_C36.HM215256	0.91404	-0.039	CTDYKGNYTNYNYTKNNGTGHNITSDMEGEIKDC	34	4
A1.TZ.2003.3415_V1_C1.HM215299	0.088664	-1.052	CNHNVTTNNNTNITSEMREEIRNC	24	4		B.US.1986.ADA.AY426119	0.93496	-0.029	CTDLRNVTNINNSSEGMRGEIKNC	24	3
08_BC.CN.2007.CNE53.HM215417	0.089959	-1.046	CRNVSSNGTYNETYNEIKNC	20	4		01_AE.CN.2006.CNE8.HM215427	0.9522	-0.021	CTNANLNATVNASTTIGNITDEVRNC	26	4
CD.TZ.2005.6811_V5_C20.HM215339	0.09	-1.046	CTDTNSTEIKNC	12	2		C.IN.2000.00836_2_5.EF117265	0.95713	-0.019	CTNVNIINGTIHNETYESMKNC	22	3
B.US.2015.1HC1_W4_070516PL3_A3_S14.KY324059	0.09	-1.046	CTDLKNGTVENGTTANISTVANMSIEERKGREELRNC	37	5		C.TZ.2003.6838_V1_C35.HM215341	0.95936	-0.018	CTNVNATDNVTYKEKMEGEIKNC	23	3
C.ZA.1999.DU156_12.DQ411852	0.090733	-1.042	CVTYNNSMNSSATYNNSMNGEIKNC	25	4		01_AE.CN.2007.CNE56.HM215419	0.97415	-0.011	CTKVKLTNFKETNDSNIGNITNEIANC	27	3
B.US.1986.YU2.M93258	0.09095	-1.041	CTDLRNATNTTSSSWETMEKGEIKNC	26	3		B.US.2001.REJO4541_67.AY835449	0.97703	-0.01	CTDLNVTNSNSTDHSTNSSLEAKGEIKNC	29	4
B.US.2001.TRJO4551_58.AY835450	0.091824	-1.037	CTDWTNGTDWNTTNSNNTTISKEETIEGGEMKNC	34	4		B.CN.2006.CNE4.HM215413	1.02615	0.011	CTNATATNATATNSTVAPAPNSTAARTMTDYEMKNC	36	5
B.US.2015.1HC1_D0_061616_G4_S15.KY324000	0.092	-1.036	CTDLKNGTVENGTAVNISTVANISIEERMGREELRNC	37	5		C.ZM.1996.96ZM651_02.AF286224	1.05674	0.024	CTEVNVTRNVNNSVVNNTTNVNNSMNGDMKNC	32	5
02_AG.FR.1991.DJ263_8.EU855130	0.092229	-1.035	CHNVNSSNSSTSNSSNSSTPINRTIDSDMQEEIKNC	36	6		C.CN.2007.CNE30.HM215411	1.09936	0.041	CGNVSVSSNGTVASNKTYVEEMRNC	25	4
B.FR.1985.NL43.AY669735	0.092421	-1.034	CTDLKNDTNTNSSSGRMIMEKGEIKNC	27	3		B.CN.2005.CNE57.HM215420	1.10222	0.042	CTNPTNTSSRTNSTTDMKNC	20	3
A1C.TZ.2003.3589_V1_C4.HM215304	0.09369	-1.028	CTDVIHNGTQDPNNITDTDMRNC	23	3		07_BC.CN.2004.CH119_10.EF117261	1.11085	0.046	CSKVSNNETDKYNGTEEMKNC	21	3
B.US.2015.1HB2_D0_102615_E9_S22.KY323834	0.094	-1.027	CTDVNTTSQENDKMKMEKGEIQNC	24	2		C.MW.2004.CE1176_A3.FJ444437	1.12236	0.05	CTNTTVSNGSSNSNANFEEMKNC	23	3
C.IN.1999.16055_2_3.EF117268	0.094842	-1.023	CRQVNTTNATSSVNVTNGEEIKNC	24	4		C.ZM.2002.ZM233_6.DQ388517	1.17454	0.07	CSTYNNTHNISKEMKIC	17	2
B.US.2015.1HB1_D0_012016_F10_S11.KY323732	0.095	-1.022	CTNVNDTSVNNNETIQVEEEGRIKNC	26	3		A1D.TZ.2003.6095_V1_C10.HM215323	1.18973	0.075	CSNNGTTANITDSGIEIKNC	20	3
B.US.1986.JRCSF_N186Q.	0.097211	-1.012	CKDVNATNTTSSSEGMMERGEIKNC	25	3		C.ZA.2005.CAP256_SU.KF241776	1.20632	0.081	CSDAKVNINATYNGTREEIKNC	22	3
A1.UG.1992.UG037_8_K651N.	0.098	-1.009	CSYNITNNITNSITNSSVNMREEIKNC	27	4		BC.CN.2006.CNE7.HM215426	1.26829	0.103	CTNVTTNGTSTNVTDVQEMKNC	22	4
B.US.2015.1HB2_W4_103015_F1_S87.KY323879	0.098	-1.009	CTDVNTTSQENDKMKMEKGEIQNC	24	2		B.US.1996.BG1168_1.AY835443	1.30532	0.116	CTDVNTTCITTNNSTMTNSSNSSTEGNCSSYNYNGREELRNC	42	6
C.IN.1993.93IN905.AY669742	0.098285	-1.008	CKNVTYNESMQEIKNC	16	3		B.IT.1996.PVO_4.AY835444	1.3372	0.126	CSDLRNATNTTNPTVSSRVIKKEMMGEVKNC	31	3
C.ZA.2007.CT184_D3_15.KF114889	0.1	-1	CTDAKVNMSGSMDGEIKNC	19	2		B.TT.1994.QH0515_1.AY835440	1.33723	0.126	CTDKLRNDTSGTNSSSWEKVQKGEIKNC	28	3
B.US.1994.PRB926_04_A9_4237.EU289197	0.1	-1	CTDLNNTNNDNGISSSNNSNSWGKMERGEIKNC	33	3		C.ZA.2005.CAP244_D3.DQ435684	1.36156	0.134	CTNVNHSSTNVSHSSTNVSQSSNSSQDNTTIDESMREEIKNC	42	6
07_BC.CN..XJ180_29.HQ326136	0.1	-1	CKNVNNTYNGTHHETKEEMKNC	22	3		B.US..BR07.AY124979	1.42347	0.153	CTEANKANNSSNTNNSSTNATSNMWEEMKNC	31	4
A1.KE.1993.BG505_W6M_A5_T332N.DQ208456	0.1	-1	CTNVTNNITDDMGGELKNC	19	3		C.ZM.2002.ZM197_7.DQ388515	1.42617	0.154	CSDATSNTTKNATNTNTTSTDNRNATSNDTEMKGEIKDC	39	5
C.TZ.2003.6980_V0_C31.HM215344	0.1	-1	CTDVTAHNGNTVYDNNATVVNSTNEIKNC	29	3		02_AG.CM.2004.T253_11.EU513191	1.46778	0.167	CSNFSGDNSTNTSVSDDMQGEIKNC	25	4
01_AE.CN.2007.GX24_8.GU475015	0.1	-1	CTDAKVKVNETNPTNGPDKIGNITDEIKNC	30	3		A1.TZ..398_F1_F6_20.HM215312	1.54215	0.188	CQYNVTNINSTSDMAREINNC	21	3
A1.KE.2004.QG984_21M_A3.FJ866117	0.1	-1	CTNAKGTTLKDTNNVTINTTEEIKNC	26	3		A1.KE..MB539_2B7.DQ187082	1.55565	0.192	CSNANVTSENSTIMGDREEIKNC	23	3
B.US.2015.1HB1_W4_012016_D10_S47.KY323786	0.102	-0.991	CTNVNDTSVNNNETIQVEEEGRIKNC	26	3		C.ET.2002.288_38.JQ362421	1.57192	0.196	CSSNVTSNSNVTSNSTDASKVNKDIIGQMKNC	32	4
B.US.1986.JRCSF_N448Q.	0.10507	-0.979	CKDVNATNTTSSSEGMMERGEIKNC	25	3		C.CN.2006.CNE58.HM215421	1.70719	0.232	CKNVTLNCGNDTSGNDTLECEKGTNNETYDESVKELRNC	39	5
A1.KE..MG505_W0M_A2.DQ208449	0.1054	-0.977	CTNVTNNITDDMRGELKNC	19	3		01_AE.TH.2005.620345_C1.JX512900	1.78257	0.251	CTEAKFNETFNKIDNITKVSNLTDEMRNC	29	4
B.DE.2016.1HD8K_W4_070116PL4_E1_S86.KY324801	0.108	-0.967	CTDLKNITDTDTTTATPSISGKGEGELKNC	30	2		G.ES.2003.X1254_C3.EU885762	1.89471	0.278	CTNVTNNNNATNSSTVESNREELRNC	26	4
B.US.2015.1HB2_W4_103015_A11_S74.KY323867	0.109	-0.963	CTDVNTTSQENDKMKMEKGEIQNC	24	2		B.US.1989.89_6.U39362	1.91174	0.281	CTNLNITKNTTNPTSSSWGMMEKGEIKNC	29	3
D.UG.2001.231966_C2.JX512899	0.109	-0.963	CTEWKNATTGNATTGNATAENATIGDIGLKNC	32	5		B.US.2004.CAAN5342.AY835452	1.92592	0.285	CSDVNTTSVNTTASSMEGGEIKNC	24	3
C.MW.2006.703010010_C4.KC894105	0.11	-0.959	CVNVKVTSNHTLDHTNNDMKNC	22	2		B.US.1998.AC10_29.AY835446	1.99495	0.3	CTDNVGNDTSTNNSRWDKMEKGEIKNC	27	3
A1D.KE.1996.QA790_204I_E2.FJ866127	0.11	-0.959	CTNWNSTEGRNCTEGRNCTGQNYTIQGNDDLGMKNC	36	5		C.ZM.2003.ZM214_15.DQ388516	2.01902	0.305	CSNVNINETSIDFNVTSNISMKEEMKNC	28	4
C.ZA.2006.CAP269_2_00_F11_1.JN967794	0.11	-0.959	CTEAYKNASTKACNNASKTNNTANMTDHASMKNC	34	5		B.TT.1994.QH0692_42.AY835439	2.0493	0.312	CTDEVKTSYANKTSNETYKTSNETFGEIKNC	31	4
C.ZA.2008.1170887_08.JQ352801	0.11	-0.959	CTDAELELNTTTNATLNFNETIKGEVKNC	29	4		G.ES.2008.P1981_C5_3.FJ817369	2.07582	0.317	CTNVTNVINSSNGYDTGLKNC	21	3
A1.KE.2000.KNH1209_18.AY736813	0.11093	-0.955	CSNANVRYSNATVNNTIKDEIKNC	24	3		B.FR..BX08_16.GQ855765	2.10957	0.324	CTELKNSTDTNLGTQEIKNC	20	2
B.DE.2016.1HD9K_D0_071116PL6_A10_S86.KY324822	0.111	-0.955	CSDANITRSNTTINNGTWNMEKGEVKNC	28	4		07_BC.CN.2004.CH070_1.EF117255	2.12124	0.327	CKDVSINNGNVSSSNGSTSHNNSSIDNETLNEGMKEMKNC	40	5
B.US.1986.JRCSF_N397Q.	0.11225	-0.95	CKDVNATNTTSSSEGMMERGEIKNC	25	3		A1.KE.2000.KER2018_11.AY736810	2.18846	0.34	CINANVTNSSMTNSSMMEGEIKNC	24	4
B.US.2015.1HB2_W4_103015_D11_S85.KY323876	0.113	-0.947	CTDVNTTSQENDKMKMEKGEIQNC	24	2		01_AE.CN.2006.CNE3.HM215410	2.20044	0.343	CTNANLTKVINTTDPRISNETRKEIEKNNIADEVRNC	37	4
A1D.KE.1995.Q168_A2.AF407148	0.11303	-0.947	CTNVNNNTTNVNNNTGWDEERKNC	24	3		B.CN.2004.CNE12.HM215399	2.2973	0.361	CTNLRNTNNTSSNTSNMTEGGEIKNC	26	4
B.US.1990.WEAU_D15_410.EU289202	0.1157	-0.937	CTNVNVTNLKNETNTNSSSGGEKMEEGEMKNC	32	4		G.ES.2005.X2131_C1_B5.FJ817368	2.36609	0.374	CTDVTNSSTNSTNGVTNNSTVNYRERLKNC	30	4
BC.CN.2007.CNE15.HM215401	0.11682	-0.932	CKDANATRNHTIANETQGEIKNC	23	4		01_AE.TH.1999.C1080_C3.JN944660	2.44705	0.389	CTNVTLTNVNYTNNFPNIGNITDEVRNC	28	4
A1.TZ.2005.0439_V5_C1.HM215258	0.11696	-0.932	CSHNITRLNTSSPNITGNDTNSSPNITENDTENERKNC	38	8		02A1.CM.2004.242_14.EU513188	2.47804	0.394	CIEIRNNTDNITVDSNMKGEITNC	24	3
B.US.2015.1HB1_W4_020416_H6_S65.KY323812	0.118	-0.928	CTNVNDTSVNNTETIEEEGRIKNC	24	3		02A1.CM.2004.T257_31.EU513185	2.48737	0.396	CSNYNGSSTSNSTSPPPATSFNDTSMIGEIKNC	33	4
A1.TZ.2006.6592_V7_C25.HM215334	0.118	-0.928	CSNNVTTANVTTGMQGEIKNC	21	3		C.CN.2007.CNE31.HM215412	2.58882	0.413	CGNTTKSTTKHSFLNETYKGEIKNC	25	3
A1D.KE..MS208_A1.DQ187010	0.11958	-0.922	CINHRIINNTNGTIDMGDEIKNC	23	3		CD.TZ.2004.3817_V2_C59.HM215310	3.08445	0.489	CRNANITDITTVDKPIVGDIQNC	23	2
C.ZA.2007.CT349_39_16.JQ061131	0.12	-0.921	CTNVSSTNVSANSNEMTNC	19	3		D.UG.1992.UG024_2.U43386	3.705	0.569	CIEWKNENETKGNKTVDPDKDIGMKNC	27	3
B.CN..BJ175_4.MN617380	0.12	-0.921	CTNVNTTDTSDNTSSTTSSTIEGGEIKNC	29	3		D.UG.1999.A03349M1_VRC4A.HM215356	3.73498	0.572	CTEWRKNNTINATGIEMKNC	20	3
01_AE.CN.1999.AE01.EU363849	0.12	-0.921	CTDANLNANWTNNTTNGPNKIGNITDEVKNC	31	4		02_AG.CM.2004.T251_18.EU513196	3.77164	0.577	CKDVNNSTNKTTIYKEMNGEIKNC	24	3
B.US.2015.1HD1_D0_012016_H4_S83.KY324412	0.12	-0.921	CSEYNKNGTVSNSTVGNGTLGEIKNC	26	4		C.ZA.1998.DU123_06.DQ411850	3.90036	0.591	CTDVKVNATSNGTTTYNNSIDSMNGEIKNC	30	4
A1D.KE.1996.QA790_204I_C8.FJ866126	0.12	-0.921	CTNWNSTEGRNCTEGRNCTGQNYTIQGNDDLGMKNC	36	5		C.ZA.1998.TV1_29.EU855132	4.38752	0.642	CTDTNVTGNRTVTGNSTNNKKGTGTNGTGIYNIEEMKNC	39	5
B.CN..HN15A_27.MN642096	0.12	-0.921	CSNVNTTSNVNETTSNVNTTDSVEKMKEGELKNC	34	4		B.US.1995.6535_3.AY835438	4.46136	0.649	CTDLNNTTNTNNTTNTNSSKIEGGEMKNC	29	4
A1.RW.2007.R880F_ENV.JX236678	0.121	-0.917	CSKVNGNKTEANTEGSGEEMKNC	23	2		B.CN.2004.CNE10.HM215397	4.65255	0.668	CSNLNTTNTSSTIEGGEIKNC	21	3
B.US.1997.1012_11_TC21_3257.EU289184	0.12225	-0.913	CTDVTNATNINATNINNSSGGVESGEIKNC	30	4		D.UG.2006.191821_E6_1.HM215270	4.685	0.671	CTEEKNKNLTKVAMTNC	17	2
[truncated: 666 more rows]

## Sheet: Figure 2f
Figure 2f. Datasets used to analyze the association between V1 features and bNAb 35O22 neutralization sensitivities.							Figure 2f. Datasets used to analyze the association between V1 features and bNAb 8ANC195 neutralization sensitivities.
[truncated: 167 more rows]

[truncated: 7 more sheets: Figure 2g, Figure 3e, Figure 4d, Supplementary Figure 1b, Supplementary Figure 1c, Supplementary Figure 3b, Supplymentary Figure 4a]
